# Supplementary material for: CESCProg: a compact prognostic model and nomogram for cervical cancer based on miRNA biomarkers
Source: PeerJ. 2023 Sep 27;11:e15912. doi: 10.7717/peerj.15912 (PMC10541812; doi:10.7717/peerj.15912)
Supplement: Supplemental Information 1 [file peerj-11-15912-s001.csv]

	desallStage.i	desallstage.ii	desallstage4	desallStageiii	AveExpr	F	P.Value	adj.P.Val
hsa.miR.141.5p.MIMAT0004598	7.198326288	7.176844453	6.984234579	6.987160503	9.393909134	32.3412103	1.56E-22	3.08E-20
hsa.miR.200c.3p.MIMAT0000617	6.482045122	6.481020635	6.53155719	6.368437664	13.13113752	32.16869905	1.98E-22	3.08E-20
hsa.miR.141.3p.MIMAT0000432	7.255806371	7.393613572	7.661661023	7.107694826	9.819308748	31.28366324	6.83E-22	7.06E-20
hsa.miR.200b.5p.MIMAT0004571	6.894886585	6.722140691	6.800084261	6.676681203	4.84207168	28.76556178	2.43E-20	1.88E-18
hsa.miR.200a.5p.MIMAT0001620	6.600700395	6.427489319	6.630055525	6.321970074	9.722182442	26.52525234	6.22E-19	3.86E-17
hsa.miR.429.MIMAT0001536	6.457316709	6.19833868	6.738228909	6.260309042	7.137973452	22.32408829	3.26E-16	1.68E-14
hsa.miR.183.5p.MIMAT0000261	6.65118994	6.372140034	6.790348355	6.573400876	12.42290141	19.67315697	1.92E-14	8.50E-13
hsa.miR.200a.3p.MIMAT0000682	6.366769216	6.320419814	6.69008211	6.045745275	8.453262376	19.02485156	5.28E-14	2.04E-12
hsa.miR.182.5p.MIMAT0000259	5.965592283	5.618076807	5.767649701	5.735564904	13.7575902	18.60996834	1.01E-13	3.48E-12
hsa.miR.200b.3p.MIMAT0000318	5.615956771	5.462312777	5.767982756	5.343010845	9.820760821	18.17772369	2.00E-13	6.19E-12
hsa.miR.130b.3p.MIMAT0000691	3.857827099	3.927028567	4.263992723	3.959167433	4.506156821	12.81887523	1.14E-09	3.22E-08
hsa.miR.21.3p.MIMAT0004494	3.631996549	3.331018872	3.023086531	3.460108037	11.72395166	12.6153849	1.60E-09	4.13E-08
hsa.miR.31.5p.MIMAT0000089	7.224032624	7.360217431	6.399784169	6.681238732	5.553165537	11.92830253	5.00E-09	1.19E-07
hsa.miR.200c.5p.MIMAT0004657	5.19694861	5.506051128	5.684618945	5.390362143	5.043439563	11.45507231	1.11E-08	2.45E-07
hsa.miR.96.5p.MIMAT0000095	5.634443144	5.470383017	5.88149329	5.515759945	4.373578069	11.27900445	1.48E-08	3.07E-07
hsa.miR.210.3p.MIMAT0000267	5.227728692	5.724802899	6.046309482	5.381916648	9.690247864	11.12475682	1.91E-08	3.71E-07
hsa.miR.142.3p.MIMAT0000434	4.336851228	4.366571973	4.019796947	4.54889791	10.81364176	11.04134752	2.20E-08	4.01E-07
hsa.miR.18a.5p.MIMAT0000072	3.830379552	3.851551859	4.01312459	4.093034137	4.295055389	10.34598356	7.07E-08	1.22E-06
hsa.miR.130b.5p.MIMAT0004680	3.697650188	3.767835451	3.774265282	3.755855197	3.783714357	10.29300151	7.73E-08	1.26E-06
hsa.miR.142.5p.MIMAT0000433	3.931910596	3.964779421	3.474873281	4.300437363	6.520418235	10.26432385	8.12E-08	1.26E-06
hsa.miR.33b.5p.MIMAT0003301	4.894330192	4.58059872	4.450155686	4.864561045	2.012915003	9.463939866	3.16E-07	4.67E-06
hsa.miR.135b.5p.MIMAT0000758	4.986325648	4.664742318	4.546878568	4.419403736	5.273280557	9.341094106	3.87E-07	5.39E-06
hsa.miR.203a.3p.MIMAT0000264	6.0784664	6.542336353	6.622171049	6.740094604	14.66411181	9.320063324	4.00E-07	5.39E-06
hsa.miR.629.3p.MIMAT0003298	3.561656168	3.526213213	3.034907098	3.437726611	2.481066164	8.795466397	9.75E-07	1.23E-05
hsa.miR.205.5p.MIMAT0000266	7.704208751	8.491390916	7.875146333	8.73909097	12.55546181	8.784480361	9.93E-07	1.23E-05
hsa.miR.145.5p.MIMAT0000437	-3.42776564	-3.672665073	-3.995268782	-3.735783855	9.951753603	8.052661673	3.46E-06	3.97E-05
hsa.miR.425.5p.MIMAT0003393	3.007486829	3.287911665	3.428956804	3.232670926	7.719509013	8.05194756	3.46E-06	3.97E-05
hsa.miR.451a.MIMAT0001631	0.376860819	1.356952348	2.106764832	1.671610167	8.815394187	7.370683088	1.11E-05	0.000122696
hsa.miR.144.5p.MIMAT0004600	0.459037532	1.407474487	2.27138192	1.662378401	6.317037165	7.263218934	1.33E-05	0.000142382
hsa.miR.3614.5p.MIMAT0017992	4.441472455	4.65428178	4.508753332	4.520198728	1.932044888	7.18896571	1.52E-05	0.000157075
hsa.miR.10a.5p.MIMAT0000253	-0.079509273	-0.749193463	-0.954158013	-1.240154704	13.99496234	6.981145696	2.16E-05	0.000215891
hsa.miR.106a.5p.MIMAT0000103	3.904195655	3.918745509	4.159497919	4.122555213	4.844445597	6.443268875	5.43E-05	0.000525709
hsa.miR.3934.5p.MIMAT0018349	4.015463015	4.244626208	4.419657396	4.051334021	0.69421453	6.397739804	5.88E-05	0.000552611
hsa.miR.1.3p.MIMAT0000416	-3.73678911	-3.821647291	-4.345038342	-4.084516088	3.315555598	6.363960873	6.23E-05	0.00055298
hsa.miR.18a.3p.MIMAT0002891	3.582351192	3.693113861	3.55643593	3.707594732	0.864662052	6.351614996	6.38E-05	0.00055298
hsa.miR.145.3p.MIMAT0004601	-2.873798273	-3.048741576	-3.268880408	-3.084879974	4.752494758	6.3450626	6.42E-05	0.00055298
hsa.miR.486.5p.MIMAT0002177	0.639946422	1.414621629	2.081390811	1.71399414	6.857504001	6.328499931	6.61E-05	0.00055353
hsa.miR.133a.3p.MIMAT0000427	-4.047303665	-4.152537306	-4.544836327	-4.086190416	2.634729376	6.102347557	9.75E-05	0.000795168
hsa.miR.3614.3p.MIMAT0017993	3.423055282	3.667075798	3.96274305	3.620203272	0.121102919	5.997007159	0.000120131	0.000954891
hsa.miR.625.5p.MIMAT0003294	2.180727887	2.059312807	1.464905661	1.762032354	1.407512419	5.948169777	0.000127536	0.000988401
hsa.miR.3922.3p.MIMAT0018197	2.565398866	2.823518292	2.135263221	2.450104659	-0.170968477	5.865926154	0.000148716	0.001104916
hsa.miR.224.5p.MIMAT0000281	4.143190538	4.423936526	4.190377773	4.421792178	6.818652359	5.851365329	0.000149698	0.001104916
hsa.miR.766.3p.MIMAT0003888	2.696550901	2.62609737	2.289525802	2.6318004	3.104194209	5.737456614	0.000181971	0.001311883
hsa.miR.363.3p.MIMAT0000707	4.145355845	4.126002406	4.619573597	4.490147156	4.920219829	5.665936454	0.000205906	0.001407839
hsa.miR.103a.2.5p.MIMAT0009196	2.535443007	3.001104101	3.137745336	2.873872933	0.849976566	5.668887962	0.000206373	0.001407839
hsa.miR.143.3p.MIMAT0000435	-2.481105812	-2.773118686	-3.034766931	-2.789077945	15.77423358	5.656902742	0.000208905	0.001407839
hsa.miR.877.5p.MIMAT0004949	3.624498261	3.665587499	3.922903355	3.67405295	0.900114399	5.548476316	0.000253305	0.001670733
hsa.miR.551b.3p.MIMAT0003233	3.489981889	3.433911251	2.804144212	3.1142895	-0.05203918	5.301721534	0.000398246	0.002572003
hsa.miR.144.3p.MIMAT0000436	1.601467743	2.354662703	2.796326828	2.786855147	2.849231892	5.080561123	0.000561676	0.003510402
hsa.miR.651.5p.MIMAT0003321	2.674951532	2.640253576	2.253387545	2.652558941	2.085371916	5.074917356	0.000566194	0.003510402
hsa.miR.155.5p.MIMAT0000646	2.862843665	2.787454055	2.285502345	2.871341471	8.713532555	5.033599932	0.00060714	0.003690458
hsa.miR.95.3p.MIMAT0000094	3.623897529	3.498904495	3.705609413	3.546858603	2.487570641	4.966468634	0.000682535	0.004047748
hsa.miR.301a.3p.MIMAT0000688	1.857927058	2.068405745	2.501294961	2.029066257	3.165037573	4.957014264	0.000692034	0.004047748
hsa.miR.3653.3p.MIMAT0018073	2.303444348	2.293548485	2.020125278	2.671439742	1.597354086	4.901153183	0.000761894	0.004367925
hsa.miR.31.3p.MIMAT0004504	5.693785265	5.844136025	5.264566519	5.464884993	4.458813871	4.886057678	0.000782966	0.004367925
hsa.miR.330.5p.MIMAT0004693	2.31819181	2.202496098	1.781117296	2.4119954	4.96973089	4.880209981	0.000789044	0.004367925
hsa.miR.940.MIMAT0004983	3.849165749	3.601069582	3.543630493	3.952204509	1.540796402	4.830049093	0.000860224	0.004678409
hsa.miR.424.5p.MIMAT0001341	0.448872795	-0.019940314	-0.351769667	-0.112861596	7.112148655	4.75025775	0.00098499	0.005264601
hsa.miR.19a.3p.MIMAT0000073	1.994165823	2.308757143	2.639512269	2.184775977	5.286179478	4.595342929	0.001282738	0.006739812
hsa.miR.204.5p.MIMAT0000265	-4.282465758	-4.045108168	-4.6043233	-5.006755399	1.151852824	4.562508023	0.001381409	0.007021418
hsa.miR.20b.5p.MIMAT0001413	4.437760788	4.460333529	4.976277908	4.656718399	5.702882853	4.551743802	0.001381634	0.007021418
hsa.miR.139.5p.MIMAT0000250	-2.156805596	-2.119684328	-1.632072211	-2.173530898	4.233506621	4.531537834	0.001430003	0.007150016
hsa.miR.224.3p.MIMAT0009198	2.822803569	3.01407783	2.37603394	2.801578991	2.269244402	4.496818283	0.001520911	0.007483848
hsa.miR.345.5p.MIMAT0000772	2.823424638	2.737434221	2.656995456	2.690754413	3.888281519	4.452713385	0.001635333	0.007921144
hsa.miR.100.5p.MIMAT0000098	-2.776283788	-2.676204932	-3.439822215	-2.973630506	10.79078054	4.302546405	0.002110957	0.010067642
hsa.miR.1266.5p.MIMAT0005920	3.093653008	2.742039183	2.430695209	2.377278557	2.770596839	4.235133988	0.002369561	0.011129758
hsa.miR.1306.3p.MIMAT0005950	2.606042155	2.682965077	2.337245933	2.72594304	0.262004346	4.19917613	0.002528414	0.01169863
hsa.miR.18b.5p.MIMAT0001412	2.805279069	2.521498109	3.094368103	3.241302003	0.058948687	4.17908667	0.002647562	0.012069769
hsa.miR.3610.MIMAT0017987	1.094509309	0.460707904	0.273545868	0.776710793	-0.338944586	4.158855146	0.002742994	0.012323594
hsa.miR.330.3p.MIMAT0000751	2.540549501	2.468006796	2.214674962	2.558636216	1.866913317	4.079099435	0.003086923	0.013670657
hsa.miR.452.3p.MIMAT0001636	2.86697012	3.10380858	2.886804934	3.127552145	3.212580008	4.009417364	0.003471567	0.015157545
hsa.miR.454.5p.MIMAT0003884	2.256803151	2.33790391	2.286772777	2.470514227	-0.437038468	3.983519331	0.003664482	0.015777631
hsa.miR.642a.5p.MIMAT0003312	3.493641671	3.287188116	3.103161855	3.137020333	0.751555283	3.930553031	0.003985914	0.016926486
hsa.miR.629.5p.MIMAT0004810	1.627661993	1.675028112	0.905640632	1.571683084	6.977212752	3.894014889	0.004217302	0.017667075
hsa.miR.10a.3p.MIMAT0004555	1.282293453	0.890594219	0.652341732	0.315095921	1.08069439	3.878832826	0.004353375	0.017993951
hsa.miR.195.3p.MIMAT0004615	-2.333273209	-2.502549594	-2.487883921	-2.448625291	1.053232387	3.86484041	0.004438288	0.018103543
hsa.miR.34c.3p.MIMAT0004677	3.945052572	4.169268157	3.824862498	4.15114277	2.508101085	3.833510576	0.004679103	0.018837947
hsa.miR.146a.5p.MIMAT0000449	2.66231468	2.667606188	2.307411784	2.782467396	6.989966335	3.793007205	0.005000964	0.019875628
hsa.miR.1287.5p.MIMAT0005878	0.223783547	-0.14018776	-0.678220574	-0.021881574	4.047996578	3.770631998	0.005193169	0.020378257
hsa.miR.944.MIMAT0004987	6.94189583	7.357637024	6.999495935	7.951146704	5.111067116	3.676708139	0.006110751	0.023679162
hsa.miR.223.3p.MIMAT0000280	2.069729802	2.399210067	2.464824792	2.668479256	8.3535809	3.652289263	0.006337869	0.024256041
hsa.miR.1301.3p.MIMAT0005797	2.116814505	2.032419044	1.828832618	1.830143479	3.19340676	3.6265358	0.00661824	0.025020174
hsa.miR.222.5p.MIMAT0004569	2.428416622	2.733540905	2.128794669	2.626283985	3.344527547	3.613026097	0.006772801	0.025296004
hsa.miR.548v.MIMAT0015020	1.825882532	1.463078743	1.360910531	1.306408407	-0.320004479	3.572959605	0.007335567	0.027071737
hsa.miR.3677.3p.MIMAT0018101	2.59682167	2.264539795	2.21362941	2.485723885	1.801837479	3.536282811	0.007706637	0.028106557
hsa.miR.23a.5p.MIMAT0004496	2.906626969	2.810574447	2.721408596	2.742022603	1.616068279	3.491095398	0.00830987	0.029954181
hsa.miR.139.3p.MIMAT0004552	-2.495444156	-2.607152064	-2.474285019	-2.734781359	1.987999911	3.479599864	0.0084684	0.030174758
hsa.miR.218.5p.MIMAT0000275	-1.458066434	-1.642663273	-2.163523807	-1.998995277	4.675236634	3.461460979	0.008729567	0.030751884
hsa.miR.616.5p.MIMAT0003284	2.423073996	2.569889185	2.929586326	2.197997317	0.689280015	3.350346526	0.010561993	0.036788963
hsa.miR.450a.5p.MIMAT0001545	0.449568358	0.131891983	-0.151379505	-0.014524292	3.325086919	3.283111191	0.011759214	0.04050396
hsa.miR.92a.1.5p.MIMAT0004507	2.201652365	2.054234206	1.711836498	2.042856216	2.065937825	3.272274972	0.011977182	0.040801389
hsa.miR.125b.5p.MIMAT0000423	-1.926733805	-1.970524891	-2.579949864	-2.08943777	9.172451672	3.262678997	0.012166398	0.040995473
hsa.miR.580.3p.MIMAT0003245	2.031320427	2.23340868	2.257369389	2.123112997	-0.534829325	3.247542812	0.012603196	0.042010654
hsa.miR.215.5p.MIMAT0000272	3.899649284	3.369559536	3.579640826	3.456629185	2.030863446	3.213427159	0.013209683	0.043563848
hsa.miR.219a.1.3p.MIMAT0004567	2.054016608	2.018198289	2.00059461	1.826021342	1.726438934	3.181138357	0.013933971	0.044739901
hsa.miR.33a.5p.MIMAT0000091	2.636037139	2.517853617	2.56157767	2.577905554	4.794242735	3.180887612	0.013939777	0.044739901
hsa.miR.195.5p.MIMAT0000461	-1.436774629	-1.743979739	-2.008262593	-1.678125452	4.544361594	3.178324939	0.013999259	0.044739901
hsa.miR.421.MIMAT0003339	1.988832922	1.946244347	1.846291105	2.125484508	1.042413896	3.125449454	0.015292244	0.048373425
hsa.miR.30a.3p.MIMAT0000088	-1.022037216	-1.384598597	-2.015783827	-1.428044101	10.47284715	3.112149324	0.01562453	0.048507192
hsa.miR.222.3p.MIMAT0000279	1.509474475	1.766391484	1.011520586	1.619786466	6.582690045	3.111264024	0.015647481	0.048507192
hsa.miR.320d.MIMAT0006764	0.012053272	-0.464475334	-0.64287629	-0.339854133	-0.010379771	3.092886057	0.016251015	0.049879354
