# Supplementary material for: CESCProg: a compact prognostic model and nomogram for cervical cancer based on miRNA biomarkers
Source: PeerJ. 2023 Sep 27;11:e15912. doi: 10.7717/peerj.15912 (PMC10541812; doi:10.7717/peerj.15912)
Supplement: Supplemental Information 2 [file peerj-11-15912-s002.csv]

	beta	HR (95% CI for HR)	wald.test	p.value
hsa_miR_142_3p	1.2	3.3 (1.9-5.8)	18	2.60E-05
hsa_miR_195_3p	1.2	3.4 (1.8-6.5)	15	0.00012
hsa_miR_30a_3p	1.2	3.2 (1.5-6.5)	9.8	0.0017
hsa_miR_139_5p	-1	0.35 (0.18-0.71)	8.6	0.0034
hsa_miR_1266_5p	-1.2	0.3 (0.14-0.68)	8.3	0.0039
hsa_miR_19a_3p	-0.88	0.42 (0.23-0.77)	7.9	0.0049
hsa_miR_142_5p	2	7.5 (1.8-31)	7.7	0.0054
hsa_miR_425_5p	-0.8	0.45 (0.26-0.79)	7.7	0.0054
hsa_miR_95_3p	-0.84	0.43 (0.24-0.79)	7.5	0.0063
hsa_miR_139_3p	-0.92	0.4 (0.2-0.78)	7.3	0.0071
hsa_miR_642a_5p	1.1	2.9 (1.3-6.2)	7.2	0.0072
hsa_miR_210_3p	-0.78	0.46 (0.26-0.82)	7.1	0.0078
hsa_miR_766_3p	0.91	2.5 (1.3-4.9)	7	0.0081
hsa_miR_141_3p	-0.81	0.44 (0.24-0.81)	7	0.0083
hsa_miR_218_5p	0.73	2.1 (1.2-3.6)	6.7	0.0095
hsa_miR_548v	0.79	2.2 (1.2-4)	6.6	0.01
hsa_miR_204_5p	0.82	2.3 (1.2-4.2)	6.4	0.011
hsa_miR_551b_3p	0.82	2.3 (1.2-4.3)	6.5	0.011
hsa_miR_100_5p	-0.93	0.39 (0.19-0.82)	6.3	0.012
hsa_miR_345_5p	0.74	2.1 (1.2-3.7)	6.3	0.012
hsa_miR_454_5p	-0.95	0.39 (0.18-0.81)	6.2	0.012
hsa_miR_182_5p	-0.7	0.5 (0.28-0.87)	6	0.015
hsa_miR_145_5p	0.83	2.3 (1.2-4.5)	5.9	0.015
hsa_miR_23a_5p	0.85	2.3 (1.2-4.7)	5.8	0.016
hsa_miR_205_5p	-0.78	0.46 (0.24-0.87)	5.8	0.016
hsa_miR_92a_1_5p	0.7	2 (1.1-3.6)	5.7	0.017
hsa_miR_616_5p	0.72	2.1 (1.1-3.7)	5.7	0.017
hsa_miR_146a_5p	0.71	2 (1.1-3.6)	5.6	0.018
hsa_miR_330_5p	0.93	2.5 (1.2-5.5)	5.6	0.018
hsa_miR_625_5p	1.4	4.2 (1.3-14)	5.6	0.018
hsa_miR_155_5p	1.7	5.4 (1.3-22)	5.4	0.02
hsa_miR_363_3p	0.9	2.5 (1.1-5.3)	5.2	0.022
hsa_miR_223_3p	-0.64	0.53 (0.3-0.92)	5.2	0.023
hsa_miR_130b_5p	0.78	2.2 (1.1-4.3)	5.2	0.023
hsa_miR_141_5p	1.6	5.2 (1.2-22)	5.1	0.024
hsa_miR_629_3p	0.92	2.5 (1.1-5.6)	5.1	0.024
hsa_miR_3934_5p	-0.71	0.49 (0.26-0.91)	5.1	0.024
hsa_miR_1301_3p	0.63	1.9 (1.1-3.3)	5	0.025
hsa_miR_200c_3p	-0.64	0.52 (0.3-0.93)	4.9	0.026
hsa_miR_33b_5p	0.64	1.9 (1.1-3.3)	4.9	0.026
hsa_miR_629_5p	0.86	2.4 (1.1-5)	4.8	0.028
hsa_miR_330_3p	-0.68	0.51 (0.28-0.93)	4.8	0.029
hsa_miR_96_5p	-0.68	0.51 (0.27-0.94)	4.7	0.03
hsa_miR_580_3p	0.64	1.9 (1.1-3.4)	4.6	0.032
hsa_miR_20b_5p	0.86	2.4 (1.1-5.3)	4.5	0.035
hsa_miR_130b_3p	-0.61	0.55 (0.31-0.97)	4.3	0.037
hsa_miR_944	-0.61	0.55 (0.3-0.97)	4.2	0.041
hsa_miR_215_5p	0.79	2.2 (1-4.7)	4.1	0.043
hsa_miR_200a_5p	0.75	2.1 (1-4.4)	4.1	0.044
hsa_miR_195_5p	0.89	2.4 (1-5.8)	4	0.046
hsa_miR_1306_3p	1.1	2.9 (1-8.3)	4	0.046
hsa_miR_18b_5p	1.4	4.2 (1-17)	3.9	0.049
