# Supplementary material for: CESCProg: a compact prognostic model and nomogram for cervical cancer based on miRNA biomarkers
Source: PeerJ. 2023 Sep 27;11:e15912. doi: 10.7717/peerj.15912 (PMC10541812; doi:10.7717/peerj.15912)
Supplement: Supplemental Information 3 [file peerj-11-15912-s003.zip]

Archive with 16 entries (13 files):
- S3-NetworkEnrichment/
- S3-NetworkEnrichment/mir_target_miRnet.csv
- S3-NetworkEnrichment/multimir_Results.csv
- S3-NetworkEnrichment/Enrichment_results/
- S3-NetworkEnrichment/Enrichment_results/GO-BP.csv
- S3-NetworkEnrichment/Enrichment_results/Reactome-pathway.csv
- S3-NetworkEnrichment/Enrichment_results/Disease (Disgene net).csv
- S3-NetworkEnrichment/Enrichment_results/miRnet.png
- S3-NetworkEnrichment/Enrichment_results/GO-MF.csv
- S3-NetworkEnrichment/Enrichment_results/GOCC.csv
- S3-NetworkEnrichment/Enrichment_results/Kegg-pathway.csv
- S3-NetworkEnrichment/correlation_targets/
- S3-NetworkEnrichment/correlation_targets/miRNAtargets_95.csv
- S3-NetworkEnrichment/correlation_targets/miRNAtargets_625.csv
- S3-NetworkEnrichment/correlation_targets/miRNAtargets_330.csv
- S3-NetworkEnrichment/miR2Trait_diseasome_enrichment_results.csv
