# Supplementary material for: CESCProg: a compact prognostic model and nomogram for cervical cancer based on miRNA biomarkers
Source: PeerJ. 2023 Sep 27;11:e15912. doi: 10.7717/peerj.15912 (PMC10541812; doi:10.7717/peerj.15912)
Supplement: Supplemental Information 3 [file peerj-11-15912-s003.zip › S3-NetworkEnrichment/mir_target_miRnet.csv]

ID	Accession	Target	TargetID	Experiment	Literature	Tissue
hsa-mir-95-3p	MIMAT0000094	CCND1	595	Luciferase reporter assay//PAR-CLIP//qRT-PCR//Western blot	23592263|24398324|21572407|20371350|25971210|26701625|27292025	Unspecified
hsa-mir-95-3p	MIMAT0000094	CANX	821	PAR-CLIP	27292025	Unspecified
hsa-mir-95-3p	MIMAT0000094	CDKN1A	1026	Immunohistochemistry//Luciferase reporter assay//qRT-PCR//Western blot	27698442	Unspecified
hsa-mir-95-3p	MIMAT0000094	CEBPD	1052	Luciferase reporter assay//qRT-PCR//Western blot	26165303	Unspecified
hsa-mir-95-3p	MIMAT0000094	DUSP8	1850	PAR-CLIP	27292025	Unspecified
hsa-mir-95-3p	MIMAT0000094	SNX1	6642	Luciferase reporter assay//Reporter assay//Western blot	21427358	Unspecified
hsa-mir-95-3p	MIMAT0000094	NSD2	7468	PAR-CLIP	23592263|21572407	Unspecified
hsa-mir-95-3p	MIMAT0000094	DGS2	8026	PAR-CLIP	24398324|21572407|20371350	Unspecified
hsa-mir-95-3p	MIMAT0000094	CELF2	10659	Luciferase reporter assay//qRT-PCR//Western blot	24530415|26165303	Unspecified
hsa-mir-95-3p	MIMAT0000094	NXPH3	11248	PAR-CLIP	27292025	Unspecified
hsa-mir-95-3p	MIMAT0000094	TMEM245	23731	HITS-CLIP//PAR-CLIP	23446348|21572407	Unspecified
hsa-mir-95-3p	MIMAT0000094	TMEM33	55161	PAR-CLIP	27292025	Unspecified
hsa-mir-95-3p	MIMAT0000094	MRM3	55178	HITS-CLIP	23824327	Unspecified
hsa-mir-330-3p	MIMAT0000751	CAPZA1	829	HITS-CLIP	23313552	Unspecified
hsa-mir-330-3p	MIMAT0000751	CD44	960	Immunohistochemistry//Luciferase reporter assay//Western blot	21149267	Unspecified
hsa-mir-330-3p	MIMAT0000751	CDC42	998	Immunohistochemistry//Luciferase reporter assay//qRT-PCR//Western blot	21149267|23337504	Unspecified
hsa-mir-330-3p	MIMAT0000751	CLTB	1212	PAR-CLIP	23708386	Unspecified
hsa-mir-330-3p	MIMAT0000751	COL19A1	1310	HITS-CLIP	23824327	Unspecified
hsa-mir-330-3p	MIMAT0000751	CLDN4	1364	PAR-CLIP	26701625	Unspecified
hsa-mir-330-3p	MIMAT0000751	CRKL	1399	PAR-CLIP	21572407	Unspecified
hsa-mir-330-3p	MIMAT0000751	E2F1	1869	Luciferase reporter assay//Western blot	19597470	Unspecified
hsa-mir-330-3p	MIMAT0000751	EFNA3	1944	PAR-CLIP	20371350	Unspecified
hsa-mir-330-3p	MIMAT0000751	EGR2	1959	Luciferase reporter assay//qRT-PCR//Western blot	25935837	Unspecified
hsa-mir-330-3p	MIMAT0000751	GFPT1	2673	PAR-CLIP	21572407|20371350	Unspecified
hsa-mir-330-3p	MIMAT0000751	GLRA2	2742	PAR-CLIP	22100165	Unspecified
hsa-mir-330-3p	MIMAT0000751	GUCY1A2	2977	PAR-CLIP	22291592	Unspecified
hsa-mir-330-3p	MIMAT0000751	KPNA1	3836	PAR-CLIP	21572407|20371350	Unspecified
hsa-mir-330-3p	MIMAT0000751	MDM2	4193	PAR-CLIP	23592263	Unspecified
hsa-mir-330-3p	MIMAT0000751	MLH1	4292	PAR-CLIP	23446348	Unspecified
hsa-mir-330-3p	MIMAT0000751	MSI1	4440	Luciferase reporter assay//qRT-PCR//Western blot	27904681	Unspecified
hsa-mir-330-3p	MIMAT0000751	NTRK3	4916	Luciferase reporter assay	19370765	Unspecified
hsa-mir-330-3p	MIMAT0000751	ORC5	5001	PAR-CLIP	23446348	Unspecified
hsa-mir-330-3p	MIMAT0000751	PAFAH1B2	5049	PAR-CLIP	20371350	Unspecified
hsa-mir-330-3p	MIMAT0000751	PCK1	5105	HITS-CLIP	23824327	Unspecified
hsa-mir-330-3p	MIMAT0000751	PCMT1	5110	PAR-CLIP	21572407	Unspecified
hsa-mir-330-3p	MIMAT0000751	PEX14	5195	PAR-CLIP	22012620	Unspecified
hsa-mir-330-3p	MIMAT0000751	PFKFB3	5209	CLASH	23622248	Unspecified
hsa-mir-330-3p	MIMAT0000751	PKM	5315	CLASH	23622248	Unspecified
hsa-mir-330-3p	MIMAT0000751	PPIC	5480	HITS-CLIP	23824327	Unspecified
hsa-mir-330-3p	MIMAT0000751	MAP2K5	5607	Genotyping	24436253	Unspecified
hsa-mir-330-3p	MIMAT0000751	PTGFRN	5738	HITS-CLIP	23313552	Unspecified
hsa-mir-330-3p	MIMAT0000751	ROBO1	6091	HITS-CLIP	23824327|19536157	Unspecified
hsa-mir-330-3p	MIMAT0000751	RPS2	6187	CLASH	23622248	Unspecified
hsa-mir-330-3p	MIMAT0000751	RPS4X	6191	CLASH	23622248	Unspecified
hsa-mir-330-3p	MIMAT0000751	VPS52	6293	HITS-CLIP	23824327	Unspecified
hsa-mir-330-3p	MIMAT0000751	SFTPB	6439	PAR-CLIP	23446348	Unspecified
hsa-mir-330-3p	MIMAT0000751	SH3GL2	6456	Luciferase reporter assay	23029364	Unspecified
hsa-mir-330-3p	MIMAT0000751	SLC1A5	6510	HITS-CLIP	23313552	Unspecified
hsa-mir-330-3p	MIMAT0000751	SLC4A2	6522	HITS-CLIP	19536157	Unspecified
hsa-mir-330-3p	MIMAT0000751	SNRPD3	6634	CLASH	23622248	Unspecified
hsa-mir-330-3p	MIMAT0000751	SP1	6667	Luciferase reporter assay	23670210	Unspecified
hsa-mir-330-3p	MIMAT0000751	SP4	6671	HITS-CLIP	23824327	Unspecified
hsa-mir-330-3p	MIMAT0000751	SRP9	6726	PAR-CLIP	23592263	Unspecified
hsa-mir-330-3p	MIMAT0000751	TARBP2	6895	PAR-CLIP	21572407|20371350	Unspecified
hsa-mir-330-3p	MIMAT0000751	TGFBR3	7049	PAR-CLIP	20371350	Unspecified
hsa-mir-330-3p	MIMAT0000751	THRA	7067	CLASH	23622248	Unspecified
hsa-mir-330-3p	MIMAT0000751	TP53	7157	HITS-CLIP	28735896	Unspecified
hsa-mir-330-3p	MIMAT0000751	VEGFA	7422	ELISA//Luciferase reporter assay	18320040	Unspecified
hsa-mir-330-3p	MIMAT0000751	YWHAH	7533	PAR-CLIP	20371350	Unspecified
hsa-mir-330-3p	MIMAT0000751	CNBP	7555	HITS-CLIP	23313552	Unspecified
hsa-mir-330-3p	MIMAT0000751	ZBTB16	7704	PAR-CLIP	20371350	Unspecified
hsa-mir-330-3p	MIMAT0000751	ZNF217	7764	PAR-CLIP	27292025	Unspecified
hsa-mir-330-3p	MIMAT0000751	USP9X	8239	CLASH	23622248	Unspecified
hsa-mir-330-3p	MIMAT0000751	TRRAP	8295	CLASH	23622248	Unspecified
hsa-mir-330-3p	MIMAT0000751	HIST1H2AC	8334	CLASH	23622248	Unspecified
hsa-mir-330-3p	MIMAT0000751	HIST1H3B	8358	CLASH	23622248	Unspecified
hsa-mir-330-3p	MIMAT0000751	BCAS1	8537	PAR-CLIP	22100165	Unspecified
hsa-mir-330-3p	MIMAT0000751	HRK	8739	HITS-CLIP	23824327	Unspecified
hsa-mir-330-3p	MIMAT0000751	TRIM24	8805	PAR-CLIP	23708386	Unspecified
hsa-mir-330-3p	MIMAT0000751	COX7A2L	9167	HITS-CLIP	23824327	Unspecified
hsa-mir-330-3p	MIMAT0000751	ZMYM3	9203	CLASH	23622248	Unspecified
hsa-mir-330-3p	MIMAT0000751	SLIT2	9353	CLASH	23622248	Unspecified
hsa-mir-330-3p	MIMAT0000751	ONECUT2	9480	PAR-CLIP	22100165	Unspecified
hsa-mir-330-3p	MIMAT0000751	SPTLC2	9517	PAR-CLIP	22012620	Unspecified
hsa-mir-330-3p	MIMAT0000751	SPATA2	9825	HITS-CLIP//PAR-CLIP	23446348|21572407|23313552	Unspecified
hsa-mir-330-3p	MIMAT0000751	NUP153	9972	CLASH	23622248	Unspecified
hsa-mir-330-3p	MIMAT0000751	CASP8AP2	9994	CLASH	23622248	Unspecified
hsa-mir-330-3p	MIMAT0000751	RASA4	10156	HITS-CLIP	23824327	Unspecified
hsa-mir-330-3p	MIMAT0000751	ZBTB18	10472	PAR-CLIP	23446348|20371350	Unspecified
hsa-mir-330-3p	MIMAT0000751	CELF1	10658	HITS-CLIP//PAR-CLIP	19536157|27292025	Unspecified
hsa-mir-330-3p	MIMAT0000751	MAP3K2	10746	PAR-CLIP	22100165	Unspecified
hsa-mir-330-3p	MIMAT0000751	ZNF460	10794	PAR-CLIP	21572407	Unspecified
hsa-mir-330-3p	MIMAT0000751	CDC37	11140	PAR-CLIP	27292025	Unspecified
hsa-mir-330-3p	MIMAT0000751	SYNPO	11346	PAR-CLIP	22012620	Unspecified
hsa-mir-330-3p	MIMAT0000751	SMG1	23049	PAR-CLIP	23446348|22012620	Unspecified
hsa-mir-330-3p	MIMAT0000751	TNRC6B	23112	HITS-CLIP	23824327|19536157	Unspecified
hsa-mir-330-3p	MIMAT0000751	CLUH	23277	PAR-CLIP	26701625	Unspecified
hsa-mir-330-3p	MIMAT0000751	KIAA0930	23313	HITS-CLIP	23313552	Unspecified
hsa-mir-330-3p	MIMAT0000751	NCS1	23413	CLASH	23622248	Unspecified
hsa-mir-330-3p	MIMAT0000751	RIMBP2	23504	HITS-CLIP	19536157	Unspecified
hsa-mir-330-3p	MIMAT0000751	ATL3	25923	PAR-CLIP	23592263	Unspecified
hsa-mir-330-3p	MIMAT0000751	AGO1	26523	CLASH	23622248	Unspecified
hsa-mir-330-3p	MIMAT0000751	PDCD4	27250	Luciferase reporter assay//Microarray//qRT-PCR//Western blot	26045986	Unspecified
hsa-mir-330-3p	MIMAT0000751	SLCO3A1	28232	HITS-CLIP	23824327	Unspecified
hsa-mir-330-3p	MIMAT0000751	GPR171	29909	HITS-CLIP	23824327	Unspecified
hsa-mir-330-3p	MIMAT0000751	HCFC2	29915	HITS-CLIP	23824327	Unspecified
hsa-mir-330-3p	MIMAT0000751	PIK3R4	30849	CLASH	23622248	Unspecified
hsa-mir-330-3p	MIMAT0000751	HACD3	51495	PAR-CLIP	22012620	Unspecified
hsa-mir-330-3p	MIMAT0000751	TMBIM4	51643	PAR-CLIP	22100165|23708386	Unspecified
hsa-mir-330-3p	MIMAT0000751	CRLS1	54675	HITS-CLIP	23824327	Unspecified
hsa-mir-330-3p	MIMAT0000751	BSPRY	54836	HITS-CLIP	23824327	Unspecified
hsa-mir-330-3p	MIMAT0000751	PLEKHB2	55041	PAR-CLIP	26701625	Unspecified
hsa-mir-330-3p	MIMAT0000751	RBM23	55147	HITS-CLIP//PAR-CLIP	23313552|27292025	Unspecified
hsa-mir-330-3p	MIMAT0000751	CDV3	55573	PAR-CLIP	20371350	Unspecified
hsa-mir-330-3p	MIMAT0000751	PNRC2	55629	PAR-CLIP	23446348	Unspecified
hsa-mir-330-3p	MIMAT0000751	NXT2	55916	PAR-CLIP	22012620|20371350|27292025	Unspecified
hsa-mir-330-3p	MIMAT0000751	RCC2	55920	PAR-CLIP	22100165	Unspecified
hsa-mir-330-3p	MIMAT0000751	LRRC8A	56262	PAR-CLIP	22012620	Unspecified
hsa-mir-330-3p	MIMAT0000751	PRMT8	56341	CLASH	23622248	Unspecified
hsa-mir-330-3p	MIMAT0000751	JPH1	56704	HITS-CLIP	19536157	Unspecified
hsa-mir-330-3p	MIMAT0000751	BBX	56987	PAR-CLIP	22291592	Unspecified
hsa-mir-330-3p	MIMAT0000751	RNF150	57484	HITS-CLIP	27418678	Unspecified
hsa-mir-330-3p	MIMAT0000751	MTA3	57504	PAR-CLIP	23446348	Unspecified
hsa-mir-330-3p	MIMAT0000751	NCEH1	57552	PAR-CLIP	26701625	Unspecified
hsa-mir-330-3p	MIMAT0000751	DHX35	60625	PAR-CLIP	22012620	Unspecified
hsa-mir-330-3p	MIMAT0000751	RTP4	64108	HITS-CLIP	23824327	Unspecified
hsa-mir-330-3p	MIMAT0000751	FBXL17	64839	HITS-CLIP	19536157	Unspecified
hsa-mir-330-3p	MIMAT0000751	BCL11B	64919	HITS-CLIP	23824327	Unspecified
hsa-mir-330-3p	MIMAT0000751	SLC35E1	79939	PAR-CLIP	21572407	Unspecified
hsa-mir-330-3p	MIMAT0000751	PHC3	80012	PAR-CLIP	22012620	Unspecified
hsa-mir-330-3p	MIMAT0000751	NAA50	80218	PAR-CLIP	22012620|26701625	Unspecified
hsa-mir-330-3p	MIMAT0000751	MED28	80306	PAR-CLIP	22012620|20371350	Unspecified
hsa-mir-330-3p	MIMAT0000751	SLC19A3	80704	PAR-CLIP	23592263	Unspecified
hsa-mir-330-3p	MIMAT0000751	URM1	81605	PAR-CLIP	23592263	Unspecified
hsa-mir-330-3p	MIMAT0000751	FAM172A	83989	PAR-CLIP	22012620	Unspecified
hsa-mir-330-3p	MIMAT0000751	TOMM40L	84134	PAR-CLIP	22012620	Unspecified
hsa-mir-330-3p	MIMAT0000751	LZIC	84328	PAR-CLIP	20371350	Unspecified
hsa-mir-330-3p	MIMAT0000751	PLEKHA8	84725	HITS-CLIP	23313552	Unspecified
hsa-mir-330-3p	MIMAT0000751	SFT2D3	84826	HITS-CLIP	23313552	Unspecified
hsa-mir-330-3p	MIMAT0000751	ZNF566	84924	PAR-CLIP	23446348|21572407	Unspecified
hsa-mir-330-3p	MIMAT0000751	TJAP1	93643	PAR-CLIP	21572407|26701625	Unspecified
hsa-mir-330-3p	MIMAT0000751	ARHGAP12	94134	PAR-CLIP	21572407|20371350	Unspecified
hsa-mir-330-3p	MIMAT0000751	LRRC58	116064	PAR-CLIP	26701625	Unspecified
hsa-mir-330-3p	MIMAT0000751	ZNF648	127665	PAR-CLIP	27292025	Unspecified
hsa-mir-330-3p	MIMAT0000751	FAM168B	130074	CLASH	23622248	Unspecified
hsa-mir-330-3p	MIMAT0000751	CCBE1	147372	Luciferase reporter assay//Microarray//qRT-PCR//Western blot	28419078	Unspecified
hsa-mir-330-3p	MIMAT0000751	PHF13	148479	HITS-CLIP	23824327	Unspecified
hsa-mir-330-3p	MIMAT0000751	METTL21A	151194	PAR-CLIP	23592263	Unspecified
hsa-mir-330-3p	MIMAT0000751	SGO1	151648	PAR-CLIP	21572407|20371350	Unspecified
hsa-mir-330-3p	MIMAT0000751	SLC38A9	153129	PAR-CLIP	27292025	Unspecified
hsa-mir-330-3p	MIMAT0000751	IRX2	153572	HITS-CLIP	23824327|27418678	Unspecified
hsa-mir-330-3p	MIMAT0000751	DCP2	167227	HITS-CLIP	23824327|19536157|28735896	Unspecified
hsa-mir-330-3p	MIMAT0000751	ZNF800	168850	PAR-CLIP	23592263|24398324|23446348|22012620|20371350|26701625	Unspecified
hsa-mir-330-3p	MIMAT0000751	SDR16C5	195814	PAR-CLIP	22012620	Unspecified
hsa-mir-330-3p	MIMAT0000751	DENND6A	201627	PAR-CLIP	26701625	Unspecified
hsa-mir-330-3p	MIMAT0000751	TUBB	203068	CLASH	23622248	Unspecified
hsa-mir-330-3p	MIMAT0000751	VMA21	203547	CLASH	23622248	Unspecified
hsa-mir-330-3p	MIMAT0000751	NEGR1	257194	HITS-CLIP	23313552	Unspecified
hsa-mir-330-3p	MIMAT0000751	BLOC1S2	282991	PAR-CLIP	23592263|24398324|20371350	Unspecified
hsa-mir-330-3p	MIMAT0000751	FAM126B	285172	HITS-CLIP	23313552	Unspecified
hsa-mir-330-3p	MIMAT0000751	C5orf51	285636	PAR-CLIP	22100165	Unspecified
hsa-mir-330-3p	MIMAT0000751	ABCB5	340273	PAR-CLIP	22100165|23708386|22291592	Unspecified
hsa-mir-330-3p	MIMAT0000751	AGBL3	340351	PAR-CLIP	22291592	Unspecified
hsa-mir-330-3p	MIMAT0000751	ZC3H6	376940	PAR-CLIP	22291592	Unspecified
hsa-mir-330-3p	MIMAT0000751	CLEC17A	388512	HITS-CLIP	23824327	Unspecified
hsa-mir-330-3p	MIMAT0000751	NCMAP	400746	HITS-CLIP	23313552	Unspecified
hsa-mir-330-3p	MIMAT0000751	CCDC88C	440193	PAR-CLIP	20371350	Unspecified
hsa-mir-330-3p	MIMAT0000751	C16orf52	730094	PAR-CLIP	21572407	Unspecified
hsa-mir-330-3p	MIMAT0000751	KRTAP4-9	100132386	PAR-CLIP	23708386|22291592	Unspecified
hsa-mir-625-5p	MIMAT0003294	ADAR	103	CLASH	23622248	Unspecified
hsa-mir-625-5p	MIMAT0003294	AHR	196	CLASH	23622248	Unspecified
hsa-mir-625-5p	MIMAT0003294	ANK1	286	PAR-CLIP	23592263|20371350	Unspecified
hsa-mir-625-5p	MIMAT0003294	AR	367	PAR-CLIP	22012620	Unspecified
hsa-mir-625-5p	MIMAT0003294	ABCC6	368	PAR-CLIP	23592263|20371350	Unspecified
hsa-mir-625-5p	MIMAT0003294	ARHGDIA	396	PAR-CLIP	26701625	Unspecified
hsa-mir-625-5p	MIMAT0003294	CCND1	595	PAR-CLIP	26701625|27292025	Unspecified
hsa-mir-625-5p	MIMAT0003294	CACNB1	782	PAR-CLIP	23592263	Unspecified
hsa-mir-625-5p	MIMAT0003294	CALM1	801	PAR-CLIP	27292025	Unspecified
hsa-mir-625-5p	MIMAT0003294	CALML3	810	PAR-CLIP	23592263	Unspecified
hsa-mir-625-5p	MIMAT0003294	CALR	811	PAR-CLIP	23592263	Unspecified
hsa-mir-625-5p	MIMAT0003294	CAMK2A	815	PAR-CLIP	23592263	Unspecified
hsa-mir-625-5p	MIMAT0003294	CCNF	899	HITS-CLIP	23824327	Unspecified
hsa-mir-625-5p	MIMAT0003294	CD40LG	959	HITS-CLIP	23824327	Unspecified
hsa-mir-625-5p	MIMAT0003294	AP2M1	1173	PAR-CLIP	26701625	Unspecified
hsa-mir-625-5p	MIMAT0003294	COL1A2	1278	PAR-CLIP	20371350	Unspecified
hsa-mir-625-5p	MIMAT0003294	DDX6	1656	PAR-CLIP	23592263	Unspecified
hsa-mir-625-5p	MIMAT0003294	DUSP9	1852	PAR-CLIP	23592263	Unspecified
hsa-mir-625-5p	MIMAT0003294	E2F4	1874	PAR-CLIP	26701625	Unspecified
hsa-mir-625-5p	MIMAT0003294	EFNA3	1944	PAR-CLIP	23592263	Unspecified
hsa-mir-625-5p	MIMAT0003294	ETV3	2117	HITS-CLIP	28735896	Unspecified
hsa-mir-625-5p	MIMAT0003294	FHIT	2272	Luciferase reporter assay	21711110	Unspecified
hsa-mir-625-5p	MIMAT0003294	GDI1	2664	PAR-CLIP	23446348|20371350|26701625|27292025	Unspecified
hsa-mir-625-5p	MIMAT0003294	GLUL	2752	PAR-CLIP	23446348	Unspecified
hsa-mir-625-5p	MIMAT0003294	GNAI2	2771	PAR-CLIP	23592263|20371350	Unspecified
hsa-mir-625-5p	MIMAT0003294	SFN	2810	PAR-CLIP	26701625	Unspecified
hsa-mir-625-5p	MIMAT0003294	GRINA	2907	PAR-CLIP	23592263	Unspecified
hsa-mir-625-5p	MIMAT0003294	HDLBP	3069	PAR-CLIP	23592263|26701625	Unspecified
hsa-mir-625-5p	MIMAT0003294	HMGA1	3159	Luciferase reporter assay	26806308	Unspecified
hsa-mir-625-5p	MIMAT0003294	FOXA1	3169	PAR-CLIP	27292025	Unspecified
hsa-mir-625-5p	MIMAT0003294	HNRNPAB	3182	PAR-CLIP	20371350	Unspecified
hsa-mir-625-5p	MIMAT0003294	HOXA13	3209	PAR-CLIP	22012620	Unspecified
hsa-mir-625-5p	MIMAT0003294	HOXB5	3215	HITS-CLIP	23824327	Unspecified
hsa-mir-625-5p	MIMAT0003294	HOXD9	3235	PAR-CLIP	22100165	Unspecified
hsa-mir-625-5p	MIMAT0003294	IGF1R	3480	PAR-CLIP	23592263|24398324|23446348|21572407	Unspecified
hsa-mir-625-5p	MIMAT0003294	IL12RB2	3595	CLASH	23622248	Unspecified
hsa-mir-625-5p	MIMAT0003294	ILK	3611	Immunoblot//Immunohistochemistry//Luciferase reporter assay//PAR-CLIP//qRT-PCR	22677169|23592263	Unspecified
hsa-mir-625-5p	MIMAT0003294	JUND	3727	PAR-CLIP	20371350|26701625	Unspecified
hsa-mir-625-5p	MIMAT0003294	KCNH2	3757	PAR-CLIP	26701625	Unspecified
hsa-mir-625-5p	MIMAT0003294	LASP1	3927	PAR-CLIP	23592263|26701625	Unspecified
hsa-mir-625-5p	MIMAT0003294	LYN	4067	PAR-CLIP	23592263	Unspecified
hsa-mir-625-5p	MIMAT0003294	CHST6	4166	HITS-CLIP	23313552	Unspecified
hsa-mir-625-5p	MIMAT0003294	MDM4	4194	PAR-CLIP	27292025	Unspecified
hsa-mir-625-5p	MIMAT0003294	MEN1	4221	PAR-CLIP	23592263|26701625	Unspecified
hsa-mir-625-5p	MIMAT0003294	MSN	4478	PAR-CLIP	26701625	Unspecified
hsa-mir-625-5p	MIMAT0003294	MTHFR	4524	PAR-CLIP	23592263	Unspecified
hsa-mir-625-5p	MIMAT0003294	NFIX	4784	PAR-CLIP	26701625	Unspecified
hsa-mir-625-5p	MIMAT0003294	NGFR	4804	PAR-CLIP	26701625	Unspecified
hsa-mir-625-5p	MIMAT0003294	NPM1	4869	CLASH	23622248	Unspecified
hsa-mir-625-5p	MIMAT0003294	NTRK3	4916	Luciferase reporter assay	19370765	Unspecified
hsa-mir-625-5p	MIMAT0003294	PDGFB	5155	PAR-CLIP	23592263	Unspecified
hsa-mir-625-5p	MIMAT0003294	PIN1	5300	PAR-CLIP	23592263	Unspecified
hsa-mir-625-5p	MIMAT0003294	PKM	5315	PAR-CLIP	23592263|26701625	Unspecified
hsa-mir-625-5p	MIMAT0003294	PTPA	5524	PAR-CLIP	26701625	Unspecified
hsa-mir-625-5p	MIMAT0003294	PRELP	5549	PAR-CLIP	20371350	Unspecified
hsa-mir-625-5p	MIMAT0003294	PSAP	5660	PAR-CLIP	26701625	Unspecified
hsa-mir-625-5p	MIMAT0003294	PSMD3	5709	PAR-CLIP	23592263	Unspecified
hsa-mir-625-5p	MIMAT0003294	PTPRF	5792	PAR-CLIP	23592263	Unspecified
hsa-mir-625-5p	MIMAT0003294	RREB1	6239	PAR-CLIP	23592263|26701625	Unspecified
hsa-mir-625-5p	MIMAT0003294	CCL11	6356	PAR-CLIP	23592263	Unspecified
hsa-mir-625-5p	MIMAT0003294	SHMT2	6472	PAR-CLIP	23592263	Unspecified
hsa-mir-625-5p	MIMAT0003294	SIX3	6496	PAR-CLIP	23592263|24398324|20371350	Unspecified
hsa-mir-625-5p	MIMAT0003294	SLC4A2	6522	PAR-CLIP	23592263	Unspecified
hsa-mir-625-5p	MIMAT0003294	SOX2	6657	Luciferase reporter assay//qRT-PCR//Western blot	24508466	Unspecified
hsa-mir-625-5p	MIMAT0003294	SP1	6667	CLASH//PAR-CLIP	23622248|23592263	Unspecified
hsa-mir-625-5p	MIMAT0003294	STK4	6789	PAR-CLIP	26701625	Unspecified
hsa-mir-625-5p	MIMAT0003294	SUV39H1	6839	PAR-CLIP	23592263	Unspecified
hsa-mir-625-5p	MIMAT0003294	TBXA2R	6915	HITS-CLIP	23313552	Unspecified
hsa-mir-625-5p	MIMAT0003294	TLN1	7094	PAR-CLIP	27292025	Unspecified
hsa-mir-625-5p	MIMAT0003294	TUBB2A	7280	PAR-CLIP	23446348|21572407|20371350	Unspecified
hsa-mir-625-5p	MIMAT0003294	UBE2V1	7335	PAR-CLIP	23592263	Unspecified
hsa-mir-625-5p	MIMAT0003294	SUMO1	7341	PAR-CLIP	23592263	Unspecified
hsa-mir-625-5p	MIMAT0003294	UBTF	7343	PAR-CLIP	26701625	Unspecified
hsa-mir-625-5p	MIMAT0003294	EIF4H	7458	PAR-CLIP	27292025	Unspecified
hsa-mir-625-5p	MIMAT0003294	CLIP2	7461	PAR-CLIP	23592263	Unspecified
hsa-mir-625-5p	MIMAT0003294	WNT9B	7484	PAR-CLIP	22100165	Unspecified
hsa-mir-625-5p	MIMAT0003294	ZFP36	7538	PAR-CLIP	26701625	Unspecified
hsa-mir-625-5p	MIMAT0003294	BRPF1	7862	PAR-CLIP	23592263	Unspecified
hsa-mir-625-5p	MIMAT0003294	FOSL1	8061	PAR-CLIP	23592263|20371350|26701625	Unspecified
hsa-mir-625-5p	MIMAT0003294	KMT2D	8085	PAR-CLIP	23592263|26701625	Unspecified
hsa-mir-625-5p	MIMAT0003294	PABPN1	8106	PAR-CLIP	23592263	Unspecified
hsa-mir-625-5p	MIMAT0003294	SLC7A5	8140	PAR-CLIP	26701625	Unspecified
hsa-mir-625-5p	MIMAT0003294	SMC1A	8243	PAR-CLIP	26701625	Unspecified
hsa-mir-625-5p	MIMAT0003294	HIST1H2BC	8347	CLASH	23622248	Unspecified
hsa-mir-625-5p	MIMAT0003294	TAGLN2	8407	PAR-CLIP	23592263	Unspecified
hsa-mir-625-5p	MIMAT0003294	DYRK2	8445	PAR-CLIP	23592263	Unspecified
hsa-mir-625-5p	MIMAT0003294	PSMG1	8624	PAR-CLIP	22100165	Unspecified
hsa-mir-625-5p	MIMAT0003294	PRPF4B	8899	PAR-CLIP	23592263	Unspecified
hsa-mir-625-5p	MIMAT0003294	RPS6KA4	8986	PAR-CLIP	23592263	Unspecified
hsa-mir-625-5p	MIMAT0003294	SUSD6	9766	PAR-CLIP	26701625	Unspecified
hsa-mir-625-5p	MIMAT0003294	PIEZO1	9780	PAR-CLIP	23592263	Unspecified
hsa-mir-625-5p	MIMAT0003294	RGP1	9827	PAR-CLIP	23592263	Unspecified
hsa-mir-625-5p	MIMAT0003294	PLEKHM1	9842	PAR-CLIP	26701625|27292025	Unspecified
hsa-mir-625-5p	MIMAT0003294	PPIF	10105	PAR-CLIP	23592263	Unspecified
hsa-mir-625-5p	MIMAT0003294	LPCAT3	10162	PAR-CLIP	20371350	Unspecified
hsa-mir-625-5p	MIMAT0003294	C1D	10438	PAR-CLIP	26701625|27292025	Unspecified
hsa-mir-625-5p	MIMAT0003294	MYL12A	10627	PAR-CLIP	23592263	Unspecified
hsa-mir-625-5p	MIMAT0003294	IGF2BP1	10642	Luciferase reporter assay	24632613	Unspecified
hsa-mir-625-5p	MIMAT0003294	POLD3	10714	PAR-CLIP	23592263	Unspecified
hsa-mir-625-5p	MIMAT0003294	ARPP19	10776	PAR-CLIP	26701625	Unspecified
hsa-mir-625-5p	MIMAT0003294	MTHFD2	10797	PAR-CLIP	23592263	Unspecified
hsa-mir-625-5p	MIMAT0003294	BAZ2A	11176	PAR-CLIP	23592263	Unspecified
hsa-mir-625-5p	MIMAT0003294	NXPH3	11248	PAR-CLIP	23592263	Unspecified
hsa-mir-625-5p	MIMAT0003294	RBPJL	11317	PAR-CLIP	24398324	Unspecified
hsa-mir-625-5p	MIMAT0003294	STK38	11329	PAR-CLIP	23592263|24398324|22012620|21572407|20371350|26701625	Unspecified
hsa-mir-625-5p	MIMAT0003294	PHB2	11331	PAR-CLIP	27292025	Unspecified
hsa-mir-625-5p	MIMAT0003294	WDTC1	23038	PAR-CLIP	23592263	Unspecified
hsa-mir-625-5p	MIMAT0003294	FNBP1	23048	HITS-CLIP	23824327	Unspecified
hsa-mir-625-5p	MIMAT0003294	RAP1GAP2	23108	PAR-CLIP	20371350	Unspecified
hsa-mir-625-5p	MIMAT0003294	SF3B3	23450	PAR-CLIP	23592263	Unspecified
hsa-mir-625-5p	MIMAT0003294	PHLDA3	23612	PAR-CLIP	24398324|26701625	Unspecified
hsa-mir-625-5p	MIMAT0003294	FKBP8	23770	PAR-CLIP	26701625	Unspecified
hsa-mir-625-5p	MIMAT0003294	ARIH1	25820	PAR-CLIP	23592263	Unspecified
hsa-mir-625-5p	MIMAT0003294	TMEM184B	25829	PAR-CLIP	27292025	Unspecified
hsa-mir-625-5p	MIMAT0003294	SZRD1	26099	PAR-CLIP	26701625	Unspecified
hsa-mir-625-5p	MIMAT0003294	SERBP1	26135	CLASH//PAR-CLIP	23622248|23592263	Unspecified
hsa-mir-625-5p	MIMAT0003294	BBC3	27113	PAR-CLIP	23592263	Unspecified
hsa-mir-625-5p	MIMAT0003294	NDOR1	27158	PAR-CLIP	23592263	Unspecified
hsa-mir-625-5p	MIMAT0003294	AGO2	27161	PAR-CLIP	23592263	Unspecified
hsa-mir-625-5p	MIMAT0003294	DNAJC15	29103	HITS-CLIP	24906430	Unspecified
hsa-mir-625-5p	MIMAT0003294	PADI1	29943	PAR-CLIP	22291592	Unspecified
hsa-mir-625-5p	MIMAT0003294	CERS2	29956	CLASH//PAR-CLIP	23622248|26701625|27292025	Unspecified
hsa-mir-625-5p	MIMAT0003294	NRBP1	29959	PAR-CLIP	24398324|26701625|27292025	Unspecified
hsa-mir-625-5p	MIMAT0003294	TNPO2	30000	PAR-CLIP	23592263	Unspecified
hsa-mir-625-5p	MIMAT0003294	MINK1	50488	HITS-CLIP	23313552	Unspecified
hsa-mir-625-5p	MIMAT0003294	STMN3	50861	PAR-CLIP	23592263|20371350|26701625	Unspecified
hsa-mir-625-5p	MIMAT0003294	SLC35C2	51006	PAR-CLIP	23592263|20371350	Unspecified
hsa-mir-625-5p	MIMAT0003294	RSRC1	51319	HITS-CLIP	23824327	Unspecified
hsa-mir-625-5p	MIMAT0003294	PRR13	54458	CLASH	23622248	Unspecified
hsa-mir-625-5p	MIMAT0003294	SPATA6	54558	PAR-CLIP	23592263|20371350|26701625	Unspecified
hsa-mir-625-5p	MIMAT0003294	FBXL19	54620	PAR-CLIP	26701625	Unspecified
hsa-mir-625-5p	MIMAT0003294	DIRAS2	54769	PAR-CLIP	23446348|20371350	Unspecified
hsa-mir-625-5p	MIMAT0003294	KLHL28	54813	HITS-CLIP//PAR-CLIP	23592263|21572407|20371350|23824327	Unspecified
hsa-mir-625-5p	MIMAT0003294	GATAD2A	54815	PAR-CLIP	23592263|26701625	Unspecified
hsa-mir-625-5p	MIMAT0003294	PGPEP1	54858	PAR-CLIP	23592263|20371350	Unspecified
hsa-mir-625-5p	MIMAT0003294	RPP25	54913	PAR-CLIP	20371350	Unspecified
hsa-mir-625-5p	MIMAT0003294	PLEKHJ1	55111	CLASH	23622248	Unspecified
hsa-mir-625-5p	MIMAT0003294	P3H2	55214	HITS-CLIP	23824327|27418678	Unspecified
hsa-mir-625-5p	MIMAT0003294	C11orf57	55216	PAR-CLIP	23592263	Unspecified
hsa-mir-625-5p	MIMAT0003294	SLC47A1	55244	PAR-CLIP	23592263|20371350	Unspecified
hsa-mir-625-5p	MIMAT0003294	ZNF444	55311	PAR-CLIP	23592263	Unspecified
hsa-mir-625-5p	MIMAT0003294	MAP7D1	55700	PAR-CLIP	23446348|21572407	Unspecified
hsa-mir-625-5p	MIMAT0003294	FOXJ2	55810	PAR-CLIP	26701625	Unspecified
hsa-mir-625-5p	MIMAT0003294	ASH1L	55870	CLASH	23622248	Unspecified
hsa-mir-625-5p	MIMAT0003294	ALPK3	57538	PAR-CLIP	23592263	Unspecified
hsa-mir-625-5p	MIMAT0003294	TAOK1	57551	HITS-CLIP	19536157	Unspecified
hsa-mir-625-5p	MIMAT0003294	DLGAP3	58512	PAR-CLIP	23592263|20371350|26701625	Unspecified
hsa-mir-625-5p	MIMAT0003294	HIVEP3	59269	PAR-CLIP	23592263|20371350|26701625	Unspecified
hsa-mir-625-5p	MIMAT0003294	UBL5	59286	PAR-CLIP	26701625|27292025	Unspecified
hsa-mir-625-5p	MIMAT0003294	SENP2	59343	PAR-CLIP	26701625|27292025	Unspecified
hsa-mir-625-5p	MIMAT0003294	PKNOX2	63876	PAR-CLIP	23592263	Unspecified
hsa-mir-625-5p	MIMAT0003294	PRSS22	64063	HITS-CLIP	23313552	Unspecified
hsa-mir-625-5p	MIMAT0003294	VSIR	64115	PAR-CLIP	23592263	Unspecified
hsa-mir-625-5p	MIMAT0003294	FN3K	64122	PAR-CLIP	23592263	Unspecified
hsa-mir-625-5p	MIMAT0003294	PAPD5	64282	HITS-CLIP	27418678	Unspecified
hsa-mir-625-5p	MIMAT0003294	FBRS	64319	PAR-CLIP	26701625	Unspecified
hsa-mir-625-5p	MIMAT0003294	ZDHHC6	64429	PAR-CLIP	23592263	Unspecified
hsa-mir-625-5p	MIMAT0003294	ATPAF1	64756	PAR-CLIP	26701625|27292025	Unspecified
hsa-mir-625-5p	MIMAT0003294	MRPL44	65080	PAR-CLIP	26701625	Unspecified
hsa-mir-625-5p	MIMAT0003294	UBE2Z	65264	PAR-CLIP	26701625	Unspecified
hsa-mir-625-5p	MIMAT0003294	PLEKHA3	65977	PAR-CLIP	23592263	Unspecified
hsa-mir-625-5p	MIMAT0003294	DDA1	79016	PAR-CLIP	23592263	Unspecified
hsa-mir-625-5p	MIMAT0003294	ZNF426	79088	PAR-CLIP	23592263	Unspecified
hsa-mir-625-5p	MIMAT0003294	CHAC1	79094	PAR-CLIP	26701625	Unspecified
hsa-mir-625-5p	MIMAT0003294	TBL1XR1	79718	PAR-CLIP	23592263	Unspecified
hsa-mir-625-5p	MIMAT0003294	MYH14	79784	PAR-CLIP	26701625	Unspecified
hsa-mir-625-5p	MIMAT0003294	CPSF7	79869	PAR-CLIP	26701625	Unspecified
hsa-mir-625-5p	MIMAT0003294	THSD4	79875	PAR-CLIP	23592263|26701625	Unspecified
hsa-mir-625-5p	MIMAT0003294	SPSB1	80176	PAR-CLIP	23592263	Unspecified
hsa-mir-625-5p	MIMAT0003294	NAA50	80218	PAR-CLIP	23592263	Unspecified
hsa-mir-625-5p	MIMAT0003294	ZNF34	80778	PAR-CLIP	23592263	Unspecified
hsa-mir-625-5p	MIMAT0003294	CLPB	81570	HITS-CLIP	23824327|23313552	Unspecified
hsa-mir-625-5p	MIMAT0003294	CDADC1	81602	PAR-CLIP	20371350	Unspecified
hsa-mir-625-5p	MIMAT0003294	ITM2C	81618	PAR-CLIP	23592263	Unspecified
hsa-mir-625-5p	MIMAT0003294	SPRY4	81848	PAR-CLIP	23592263|26701625	Unspecified
hsa-mir-625-5p	MIMAT0003294	RTBDN	83546	PAR-CLIP	23592263	Unspecified
hsa-mir-625-5p	MIMAT0003294	MARVELD1	83742	PAR-CLIP	20371350	Unspecified
hsa-mir-625-5p	MIMAT0003294	GRWD1	83743	PAR-CLIP	23592263	Unspecified
hsa-mir-625-5p	MIMAT0003294	GPR61	83873	PAR-CLIP	26701625|27292025	Unspecified
hsa-mir-625-5p	MIMAT0003294	SPNS1	83985	PAR-CLIP	23592263	Unspecified
hsa-mir-625-5p	MIMAT0003294	SPATC1L	84221	CLASH	23622248	Unspecified
hsa-mir-625-5p	MIMAT0003294	RAB11FIP4	84440	PAR-CLIP	24398324	Unspecified
hsa-mir-625-5p	MIMAT0003294	PRRC2B	84726	PAR-CLIP	23592263|20371350	Unspecified
hsa-mir-625-5p	MIMAT0003294	ADO	84890	PAR-CLIP	23592263	Unspecified
hsa-mir-625-5p	MIMAT0003294	UNK	85451	PAR-CLIP	23592263|27292025	Unspecified
hsa-mir-625-5p	MIMAT0003294	SLC25A21	89874	PAR-CLIP	22291592	Unspecified
hsa-mir-625-5p	MIMAT0003294	KIAA2013	90231	PAR-CLIP	23592263	Unspecified
hsa-mir-625-5p	MIMAT0003294	R3HDM4	91300	PAR-CLIP	26701625	Unspecified
hsa-mir-625-5p	MIMAT0003294	MEX3A	92312	PAR-CLIP	23592263	Unspecified
hsa-mir-625-5p	MIMAT0003294	ORMDL3	94103	PAR-CLIP	21572407|26701625	Unspecified
hsa-mir-625-5p	MIMAT0003294	TMEM54	113452	PAR-CLIP	26701625	Unspecified
hsa-mir-625-5p	MIMAT0003294	LRRC58	116064	PAR-CLIP	23592263	Unspecified
hsa-mir-625-5p	MIMAT0003294	DNAJC24	120526	PAR-CLIP	20371350	Unspecified
hsa-mir-625-5p	MIMAT0003294	ANKRD13B	124930	PAR-CLIP	23592263|20371350|26701625	Unspecified
hsa-mir-625-5p	MIMAT0003294	C19orf47	126526	PAR-CLIP	23592263	Unspecified
hsa-mir-625-5p	MIMAT0003294	METTL6	131965	PAR-CLIP	23592263	Unspecified
hsa-mir-625-5p	MIMAT0003294	MPLKIP	136647	PAR-CLIP	23592263	Unspecified
hsa-mir-625-5p	MIMAT0003294	AMER1	139285	PAR-CLIP	23592263	Unspecified
hsa-mir-625-5p	MIMAT0003294	C20orf96	140680	PAR-CLIP	23592263	Unspecified
hsa-mir-625-5p	MIMAT0003294	ZBTB46	140685	PAR-CLIP	26701625	Unspecified
hsa-mir-625-5p	MIMAT0003294	SESN3	143686	PAR-CLIP	20371350	Unspecified
hsa-mir-625-5p	MIMAT0003294	BEST3	144453	HITS-CLIP	19536157	Unspecified
hsa-mir-625-5p	MIMAT0003294	B3GALNT2	148789	PAR-CLIP	23592263	Unspecified
hsa-mir-625-5p	MIMAT0003294	CCDC117	150275	HITS-CLIP	23824327	Unspecified
hsa-mir-625-5p	MIMAT0003294	VPS37D	155382	PAR-CLIP	20371350	Unspecified
hsa-mir-625-5p	MIMAT0003294	STOML3	161003	PAR-CLIP	23592263	Unspecified
hsa-mir-625-5p	MIMAT0003294	CITED4	163732	PAR-CLIP	23592263|20371350|26701625	Unspecified
hsa-mir-625-5p	MIMAT0003294	CRTC2	200186	PAR-CLIP	23592263	Unspecified
hsa-mir-625-5p	MIMAT0003294	HACD2	201562	PAR-CLIP	23592263	Unspecified
hsa-mir-625-5p	MIMAT0003294	USP12	219333	PAR-CLIP	26701625	Unspecified
hsa-mir-625-5p	MIMAT0003294	SDK1	221935	PAR-CLIP	23592263	Unspecified
hsa-mir-625-5p	MIMAT0003294	RICTOR	253260	PAR-CLIP	23592263	Unspecified
hsa-mir-625-5p	MIMAT0003294	TMEM86B	255043	PAR-CLIP	26701625	Unspecified
hsa-mir-625-5p	MIMAT0003294	ANKRD52	283373	PAR-CLIP	26701625	Unspecified
hsa-mir-625-5p	MIMAT0003294	CAVIN1	284119	PAR-CLIP	23592263	Unspecified
hsa-mir-625-5p	MIMAT0003294	SCAI	286205	qRT-PCR//Western blot	26314959	Unspecified
hsa-mir-625-5p	MIMAT0003294	RAB15	376267	PAR-CLIP	23592263	Unspecified
hsa-mir-625-5p	MIMAT0003294	TMEM189	387521	PAR-CLIP	23592263	Unspecified
hsa-mir-625-5p	MIMAT0003294	TMEM189-UBE2V1	387522	PAR-CLIP	23592263	Unspecified
hsa-mir-625-5p	MIMAT0003294	ONECUT3	390874	PAR-CLIP	26701625	Unspecified
hsa-mir-625-5p	MIMAT0003294	SNX19	399979	PAR-CLIP	23592263	Unspecified
hsa-mir-625-5p	MIMAT0003294	POTEG	404785	PAR-CLIP	23592263|26701625	Unspecified
hsa-mir-625-5p	MIMAT0003294	IQSEC3	440073	PAR-CLIP	20371350	Unspecified
hsa-mir-625-5p	MIMAT0003294	BDNF-AS	497258	PAR-CLIP	23592263	Unspecified
hsa-mir-625-5p	MIMAT0003294	POTEM	641455	PAR-CLIP	23592263|26701625	Unspecified
hsa-mir-625-5p	MIMAT0003294	CASTOR2	729438	PAR-CLIP	26701625	Unspecified
hsa-mir-625-5p	MIMAT0003294	BCL2L2-PABPN1	100529063	PAR-CLIP	23592263	Unspecified
hsa-mir-95-3p	MIMAT0000094	CCND1	595	Luciferase reporter assay//PAR-CLIP//qRT-PCR//Western blot	23592263|24398324|21572407|20371350|25971210|26701625|27292025	Unspecified
hsa-mir-95-3p	MIMAT0000094	CANX	821	PAR-CLIP	27292025	Unspecified
hsa-mir-95-3p	MIMAT0000094	SNX1	6642	Luciferase reporter assay//Reporter assay//Western blot	21427358	Unspecified
hsa-mir-330-3p	MIMAT0000751	CAPZA1	829	HITS-CLIP	23313552	Unspecified
hsa-mir-330-3p	MIMAT0000751	CD44	960	Immunohistochemistry//Luciferase reporter assay//Western blot	21149267	Unspecified
hsa-mir-330-3p	MIMAT0000751	CDC42	998	Immunohistochemistry//Luciferase reporter assay//qRT-PCR//Western blot	21149267|23337504	Unspecified
hsa-mir-330-3p	MIMAT0000751	E2F1	1869	Luciferase reporter assay//Western blot	19597470	Unspecified
hsa-mir-330-3p	MIMAT0000751	EFNA3	1944	PAR-CLIP	20371350	Unspecified
hsa-mir-330-3p	MIMAT0000751	GFPT1	2673	PAR-CLIP	21572407|20371350	Unspecified
hsa-mir-330-3p	MIMAT0000751	KPNA1	3836	PAR-CLIP	21572407|20371350	Unspecified
hsa-mir-330-3p	MIMAT0000751	MDM2	4193	PAR-CLIP	23592263	Unspecified
hsa-mir-330-3p	MIMAT0000751	NTRK3	4916	Luciferase reporter assay	19370765	Unspecified
hsa-mir-330-3p	MIMAT0000751	ORC5	5001	PAR-CLIP	23446348	Unspecified
hsa-mir-330-3p	MIMAT0000751	PAFAH1B2	5049	PAR-CLIP	20371350	Unspecified
hsa-mir-330-3p	MIMAT0000751	PCMT1	5110	PAR-CLIP	21572407	Unspecified
hsa-mir-330-3p	MIMAT0000751	PKM	5315	CLASH	23622248	Unspecified
hsa-mir-330-3p	MIMAT0000751	PTGFRN	5738	HITS-CLIP	23313552	Unspecified
hsa-mir-330-3p	MIMAT0000751	SLC4A2	6522	HITS-CLIP	19536157	Unspecified
hsa-mir-330-3p	MIMAT0000751	TGFBR3	7049	PAR-CLIP	20371350	Unspecified
hsa-mir-330-3p	MIMAT0000751	VEGFA	7422	ELISA//Luciferase reporter assay	18320040	Unspecified
hsa-mir-330-3p	MIMAT0000751	YWHAH	7533	PAR-CLIP	20371350	Unspecified
hsa-mir-330-3p	MIMAT0000751	ZNF217	7764	PAR-CLIP	27292025	Unspecified
hsa-mir-330-3p	MIMAT0000751	USP9X	8239	CLASH	23622248	Unspecified
hsa-mir-330-3p	MIMAT0000751	SLIT2	9353	CLASH	23622248	Unspecified
hsa-mir-330-3p	MIMAT0000751	SPATA2	9825	HITS-CLIP//PAR-CLIP	23446348|21572407|23313552	Unspecified
hsa-mir-330-3p	MIMAT0000751	CELF1	10658	HITS-CLIP//PAR-CLIP	19536157|27292025	Unspecified
hsa-mir-330-3p	MIMAT0000751	PDCD4	27250	Luciferase reporter assay//Microarray//qRT-PCR//Western blot	26045986	Unspecified
hsa-mir-330-3p	MIMAT0000751	PLEKHB2	55041	PAR-CLIP	26701625	Unspecified
hsa-mir-330-3p	MIMAT0000751	CDV3	55573	PAR-CLIP	20371350	Unspecified
hsa-mir-330-3p	MIMAT0000751	PNRC2	55629	PAR-CLIP	23446348	Unspecified
hsa-mir-330-3p	MIMAT0000751	NCEH1	57552	PAR-CLIP	26701625	Unspecified
hsa-mir-330-3p	MIMAT0000751	PHC3	80012	PAR-CLIP	22012620	Unspecified
hsa-mir-330-3p	MIMAT0000751	PLEKHA8	84725	HITS-CLIP	23313552	Unspecified
hsa-mir-330-3p	MIMAT0000751	SLC38A9	153129	PAR-CLIP	27292025	Unspecified
hsa-mir-330-3p	MIMAT0000751	IRX2	153572	HITS-CLIP	23824327|27418678	Unspecified
hsa-mir-330-3p	MIMAT0000751	DCP2	167227	HITS-CLIP	23824327|19536157|28735896	Unspecified
hsa-mir-330-3p	MIMAT0000751	ZNF800	168850	PAR-CLIP	23592263|24398324|23446348|22012620|20371350|26701625	Unspecified
hsa-mir-330-3p	MIMAT0000751	C5orf51	285636	PAR-CLIP	22100165	Unspecified
hsa-mir-330-3p	MIMAT0000751	CCDC88C	440193	PAR-CLIP	20371350	Unspecified
hsa-mir-625-5p	MIMAT0003294	CCND1	595	PAR-CLIP	26701625|27292025	Unspecified
hsa-mir-625-5p	MIMAT0003294	CALM1	801	PAR-CLIP	27292025	Unspecified
hsa-mir-625-5p	MIMAT0003294	FHIT	2272	Luciferase reporter assay	21711110	Unspecified
hsa-mir-625-5p	MIMAT0003294	GDI1	2664	PAR-CLIP	23446348|20371350|26701625|27292025	Unspecified
hsa-mir-625-5p	MIMAT0003294	GNAI2	2771	PAR-CLIP	23592263|20371350	Unspecified
hsa-mir-625-5p	MIMAT0003294	HMGA1	3159	Luciferase reporter assay	26806308	Unspecified
hsa-mir-625-5p	MIMAT0003294	IGF1R	3480	PAR-CLIP	23592263|24398324|23446348|21572407	Unspecified
hsa-mir-625-5p	MIMAT0003294	MDM4	4194	PAR-CLIP	27292025	Unspecified
hsa-mir-625-5p	MIMAT0003294	MTHFR	4524	PAR-CLIP	23592263	Unspecified
hsa-mir-625-5p	MIMAT0003294	NTRK3	4916	Luciferase reporter assay	19370765	Unspecified
hsa-mir-625-5p	MIMAT0003294	PKM	5315	PAR-CLIP	23592263|26701625	Unspecified
hsa-mir-625-5p	MIMAT0003294	SHMT2	6472	PAR-CLIP	23592263	Unspecified
hsa-mir-625-5p	MIMAT0003294	EIF4H	7458	PAR-CLIP	27292025	Unspecified
hsa-mir-625-5p	MIMAT0003294	KMT2D	8085	PAR-CLIP	23592263|26701625	Unspecified
hsa-mir-625-5p	MIMAT0003294	PABPN1	8106	PAR-CLIP	23592263	Unspecified
hsa-mir-625-5p	MIMAT0003294	SLC7A5	8140	PAR-CLIP	26701625	Unspecified
hsa-mir-625-5p	MIMAT0003294	RGP1	9827	PAR-CLIP	23592263	Unspecified
hsa-mir-625-5p	MIMAT0003294	MYL12A	10627	PAR-CLIP	23592263	Unspecified
hsa-mir-625-5p	MIMAT0003294	BAZ2A	11176	PAR-CLIP	23592263	Unspecified
hsa-mir-625-5p	MIMAT0003294	FKBP8	23770	PAR-CLIP	26701625	Unspecified
hsa-mir-625-5p	MIMAT0003294	SZRD1	26099	PAR-CLIP	26701625	Unspecified
hsa-mir-625-5p	MIMAT0003294	CERS2	29956	CLASH//PAR-CLIP	23622248|26701625|27292025	Unspecified
hsa-mir-625-5p	MIMAT0003294	NRBP1	29959	PAR-CLIP	24398324|26701625|27292025	Unspecified
hsa-mir-625-5p	MIMAT0003294	TNPO2	30000	PAR-CLIP	23592263	Unspecified
hsa-mir-625-5p	MIMAT0003294	MINK1	50488	HITS-CLIP	23313552	Unspecified
hsa-mir-625-5p	MIMAT0003294	FBXL19	54620	PAR-CLIP	26701625	Unspecified
hsa-mir-625-5p	MIMAT0003294	KLHL28	54813	HITS-CLIP//PAR-CLIP	23592263|21572407|20371350|23824327	Unspecified
hsa-mir-625-5p	MIMAT0003294	MAP7D1	55700	PAR-CLIP	23446348|21572407	Unspecified
hsa-mir-625-5p	MIMAT0003294	TAOK1	57551	HITS-CLIP	19536157	Unspecified
hsa-mir-625-5p	MIMAT0003294	NAA50	80218	PAR-CLIP	23592263	Unspecified
hsa-mir-625-5p	MIMAT0003294	CRTC2	200186	PAR-CLIP	23592263	Unspecified
hsa-mir-625-5p	MIMAT0003294	ANKRD52	283373	PAR-CLIP	26701625	Unspecified
hsa-mir-330-3p	MIMAT0000751	C1orf112	55732	HITS-CLIP	tarbase	Unspecified
hsa-mir-330-3p	MIMAT0000751	KRIT1	889	HITS-CLIP	tarbase	Unspecified
hsa-mir-330-3p	MIMAT0000751	KRIT1	889	HITS-CLIP	tarbase	Unspecified
hsa-mir-95-3p	MIMAT0000094	KRIT1	889	HITS-CLIP	tarbase	Unspecified
hsa-mir-95-3p	MIMAT0000094	KRIT1	889	HITS-CLIP	tarbase	Unspecified
hsa-mir-330-3p	MIMAT0000751	CD99	4267	HITS-CLIP	tarbase	Unspecified
hsa-mir-330-3p	MIMAT0000751	SLC7A2	6542	HITS-CLIP	tarbase	Unspecified
hsa-mir-625-5p	MIMAT0003294	ARF5	381	HITS-CLIP	tarbase	Unspecified
hsa-mir-330-3p	MIMAT0000751	SLC25A5	292	HITS-CLIP	tarbase	Unspecified
hsa-mir-330-3p	MIMAT0000751	CREBBP	1387	HITS-CLIP	tarbase	Unspecified
hsa-mir-625-5p	MIMAT0003294	IBTK	25998	HITS-CLIP	tarbase	Unspecified
hsa-mir-625-5p	MIMAT0003294	IBTK	25998	HITS-CLIP	tarbase	Unspecified
hsa-mir-330-3p	MIMAT0000751	GDE1	51573	Microarrays	tarbase	Unspecified
hsa-mir-625-5p	MIMAT0003294	TMEM132A	54972	HITS-CLIP	tarbase	Unspecified
hsa-mir-625-5p	MIMAT0003294	PAFAH1B1	5048	HITS-CLIP	tarbase	Unspecified
hsa-mir-330-3p	MIMAT0000751	KIAA0100	9703	HITS-CLIP	tarbase	Unspecified
hsa-mir-625-5p	MIMAT0003294	KIAA0100	9703	HITS-CLIP	tarbase	Unspecified
hsa-mir-330-3p	MIMAT0000751	PIGQ	9091	HITS-CLIP	tarbase	Unspecified
hsa-mir-330-3p	MIMAT0000751	E2F2	1870	Microarrays	tarbase	Unspecified
hsa-mir-330-3p	MIMAT0000751	E2F2	1870	Microarrays	tarbase	Unspecified
hsa-mir-330-3p	MIMAT0000751	ADAM22	53616	HITS-CLIP	tarbase	Unspecified
hsa-mir-95-3p	MIMAT0000094	CSDE1	7812	HITS-CLIP	tarbase	Unspecified
hsa-mir-330-3p	MIMAT0000751	UBE3C	9690	HITS-CLIP	tarbase	Unspecified
hsa-mir-625-5p	MIMAT0003294	REV3L	5980	HITS-CLIP	tarbase	Unspecified
hsa-mir-330-3p	MIMAT0000751	CD9	928	HITS-CLIP	tarbase	Unspecified
hsa-mir-625-5p	MIMAT0003294	BTBD7	55727	HITS-CLIP	tarbase	Unspecified
hsa-mir-625-5p	MIMAT0003294	BTBD7	55727	HITS-CLIP	tarbase	Unspecified
hsa-mir-95-3p	MIMAT0000094	BTBD7	55727	HITS-CLIP	tarbase	Unspecified
hsa-mir-95-3p	MIMAT0000094	BTBD7	55727	HITS-CLIP	tarbase	Unspecified
hsa-mir-625-5p	MIMAT0003294	WIZ	58525	HITS-CLIP	tarbase	Unspecified
hsa-mir-330-3p	MIMAT0000751	RABGAP1	23637	PAR-CLIP	tarbase	Unspecified
hsa-mir-95-3p	MIMAT0000094	MBTPS2	51360	HITS-CLIP	tarbase	Unspecified
hsa-mir-625-5p	MIMAT0003294	DNASE1L1	1774	HITS-CLIP	tarbase	Unspecified
hsa-mir-625-5p	MIMAT0003294	UFL1	23376	HITS-CLIP	tarbase	Unspecified
hsa-mir-625-5p	MIMAT0003294	ISL1	3670	HITS-CLIP	tarbase	Unspecified
hsa-mir-625-5p	MIMAT0003294	CNTN1	1272	HITS-CLIP	tarbase	Unspecified
hsa-mir-330-3p	MIMAT0000751	PRDM11	56981	PAR-CLIP	tarbase	Unspecified
hsa-mir-625-5p	MIMAT0003294	NCDN	23154	HITS-CLIP	tarbase	Unspecified
hsa-mir-625-5p	MIMAT0003294	FHL1	2273	HITS-CLIP	tarbase	Unspecified
hsa-mir-330-3p	MIMAT0000751	AKAP11	11215	PAR-CLIP	tarbase	Unspecified
hsa-mir-95-3p	MIMAT0000094	TOMM34	10953	Microarrays	tarbase	Unspecified
hsa-mir-625-5p	MIMAT0003294	KPNA6	23633	HITS-CLIP	tarbase	Unspecified
hsa-mir-95-3p	MIMAT0000094	VIM	7431	HITS-CLIP	tarbase	Unspecified
hsa-mir-330-3p	MIMAT0000751	TNFRSF1B	7133	Microarrays	tarbase	Unspecified
hsa-mir-625-5p	MIMAT0003294	VEZT	55591	HITS-CLIP	tarbase	Unspecified
hsa-mir-330-3p	MIMAT0000751	NUP160	23279	HITS-CLIP	tarbase	Unspecified
hsa-mir-330-3p	MIMAT0000751	NUP160	23279	HITS-CLIP	tarbase	Unspecified
hsa-mir-95-3p	MIMAT0000094	ASTE1	28990	Microarrays	tarbase	Unspecified
hsa-mir-330-3p	MIMAT0000751	MFAP3	4238	PAR-CLIP, HITS-CLIP	tarbase	Unspecified
hsa-mir-95-3p	MIMAT0000094	TRIO	7204	HITS-CLIP	tarbase	Unspecified
hsa-mir-330-3p	MIMAT0000751	ZFYVE16	9765	HITS-CLIP	tarbase	Unspecified
hsa-mir-95-3p	MIMAT0000094	RAI14	26064	Microarrays	tarbase	Unspecified
hsa-mir-330-3p	MIMAT0000751	STAU2	27067	Microarrays	tarbase	Unspecified
hsa-mir-625-5p	MIMAT0003294	PHF23	79142	HITS-CLIP	tarbase	Unspecified
hsa-mir-330-3p	MIMAT0000751	TNC	3371	HITS-CLIP	tarbase	Unspecified
hsa-mir-330-3p	MIMAT0000751	MED17	9440	HITS-CLIP	tarbase	Unspecified
hsa-mir-625-5p	MIMAT0003294	HSPA5	3309	HITS-CLIP	tarbase	Unspecified
hsa-mir-330-3p	MIMAT0000751	XK	7504	HITS-CLIP	tarbase	Unspecified
hsa-mir-625-5p	MIMAT0003294	MAP4	4134	HITS-CLIP	tarbase	Unspecified
hsa-mir-330-3p	MIMAT0000751	RRM2B	50484	Microarrays	tarbase	Unspecified
hsa-mir-330-3p	MIMAT0000751	GUCA1A	2978	Microarrays	tarbase	Unspecified
hsa-mir-330-3p	MIMAT0000751	GUCA1A	2978	Microarrays	tarbase	Unspecified
hsa-mir-330-3p	MIMAT0000751	HERPUD1	9709	HITS-CLIP	tarbase	Unspecified
hsa-mir-95-3p	MIMAT0000094	FNIP2	57600	Microarrays	tarbase	Unspecified
hsa-mir-625-5p	MIMAT0003294	THRAP3	9967	PAR-CLIP	tarbase	Unspecified
hsa-mir-330-3p	MIMAT0000751	KIF1B	23095	HITS-CLIP	tarbase	Unspecified
hsa-mir-625-5p	MIMAT0003294	ATP9A	10079	PAR-CLIP	tarbase	Unspecified
hsa-mir-330-3p	MIMAT0000751	GINM1	116254	Microarrays	tarbase	Unspecified
hsa-mir-330-3p	MIMAT0000751	PUM2	23369	PAR-CLIP	tarbase	Unspecified
hsa-mir-330-3p	MIMAT0000751	RC3H2	54542	HITS-CLIP	tarbase	Unspecified
hsa-mir-625-5p	MIMAT0003294	ATP2B4	493	HITS-CLIP	tarbase	Unspecified
hsa-mir-625-5p	MIMAT0003294	UNKL	64718	HITS-CLIP	tarbase	Unspecified
hsa-mir-330-3p	MIMAT0000751	ALDH18A1	5832	HITS-CLIP	tarbase	Unspecified
hsa-mir-330-3p	MIMAT0000751	WNK1	65125	HITS-CLIP	tarbase	Unspecified
hsa-mir-625-5p	MIMAT0003294	WNK1	65125	HITS-CLIP	tarbase	Unspecified
hsa-mir-330-3p	MIMAT0000751	PTPRU	10076	HITS-CLIP	tarbase	Unspecified
hsa-mir-330-3p	MIMAT0000751	QSER1	79832	HITS-CLIP	tarbase	Unspecified
hsa-mir-330-3p	MIMAT0000751	MON2	23041	HITS-CLIP	tarbase	Unspecified
hsa-mir-625-5p	MIMAT0003294	U2AF2	11338	HITS-CLIP	tarbase	Unspecified
hsa-mir-330-3p	MIMAT0000751	RNF4	6047	HITS-CLIP	tarbase	Unspecified
hsa-mir-330-3p	MIMAT0000751	TAF2	6873	PAR-CLIP	tarbase	Unspecified
hsa-mir-625-5p	MIMAT0003294	HIPK2	28996	HITS-CLIP	tarbase	Unspecified
hsa-mir-625-5p	MIMAT0003294	TNPO3	23534	HITS-CLIP	tarbase	Unspecified
hsa-mir-330-3p	MIMAT0000751	WDR3	10885	HITS-CLIP	tarbase	Unspecified
hsa-mir-330-3p	MIMAT0000751	PKN2	5586	Microarrays	tarbase	Unspecified
hsa-mir-625-5p	MIMAT0003294	TRAM2	9697	HITS-CLIP	tarbase	Unspecified
hsa-mir-330-3p	MIMAT0000751	ASB1	51665	HITS-CLIP	tarbase	Unspecified
hsa-mir-330-3p	MIMAT0000751	CDK13	8621	HITS-CLIP	tarbase	Unspecified
hsa-mir-330-3p	MIMAT0000751	PPP2R5A	5525	HITS-CLIP	tarbase	Unspecified
hsa-mir-625-5p	MIMAT0003294	ELAVL1	1994	HITS-CLIP	tarbase	Unspecified
hsa-mir-330-3p	MIMAT0000751	ASPM	259266	Microarrays	tarbase	Unspecified
hsa-mir-625-5p	MIMAT0003294	KLF6	1316	HITS-CLIP	tarbase	Unspecified
hsa-mir-330-3p	MIMAT0000751	TP53BP1	7158	HITS-CLIP	tarbase	Unspecified
hsa-mir-625-5p	MIMAT0003294	PLEKHH3	79990	HITS-CLIP	tarbase	Unspecified
hsa-mir-330-3p	MIMAT0000751	MEF2A	4205	Microarrays	tarbase	Unspecified
hsa-mir-95-3p	MIMAT0000094	TTC7A	57217	HITS-CLIP	tarbase	Unspecified
hsa-mir-330-3p	MIMAT0000751	KIF2A	3796	HITS-CLIP	tarbase	Unspecified
hsa-mir-330-3p	MIMAT0000751	NUP133	55746	HITS-CLIP	tarbase	Unspecified
hsa-mir-625-5p	MIMAT0003294	NUP133	55746	HITS-CLIP	tarbase	Unspecified
hsa-mir-330-3p	MIMAT0000751	NUCKS1	64710	HITS-CLIP	tarbase	Unspecified
hsa-mir-625-5p	MIMAT0003294	PABPC1	26986	HITS-CLIP	tarbase	Unspecified
hsa-mir-330-3p	MIMAT0000751	TESK2	10420	Microarrays	tarbase	Unspecified
hsa-mir-95-3p	MIMAT0000094	ATP2B1	490	Microarrays	tarbase	Unspecified
hsa-mir-330-3p	MIMAT0000751	WDR1	9948	HITS-CLIP	tarbase	Unspecified
hsa-mir-625-5p	MIMAT0003294	SNX13	23161	HITS-CLIP	tarbase	Unspecified
hsa-mir-625-5p	MIMAT0003294	TCF3	6929	HITS-CLIP	tarbase	Unspecified
hsa-mir-330-3p	MIMAT0000751	DAZAP1	26528	HITS-CLIP	tarbase	Unspecified
hsa-mir-330-3p	MIMAT0000751	TFRC	7037	HITS-CLIP	tarbase	Unspecified
hsa-mir-625-5p	MIMAT0003294	SREBF1	6720	HITS-CLIP	tarbase	Unspecified
hsa-mir-625-5p	MIMAT0003294	FBXW11	23291	HITS-CLIP	tarbase	Unspecified
hsa-mir-95-3p	MIMAT0000094	KDM5A	5927	HITS-CLIP	tarbase	Unspecified
hsa-mir-625-5p	MIMAT0003294	ENO1	2023	HITS-CLIP	tarbase	Unspecified
hsa-mir-330-3p	MIMAT0000751	ACTR6	64431	HITS-CLIP	tarbase	Unspecified
hsa-mir-625-5p	MIMAT0003294	TTC38	55020	HITS-CLIP	tarbase	Unspecified
hsa-mir-625-5p	MIMAT0003294	FOSL2	2355	HITS-CLIP	tarbase	Unspecified
hsa-mir-625-5p	MIMAT0003294	ACTB	60	HITS-CLIP	tarbase	Unspecified
hsa-mir-95-3p	MIMAT0000094	SEC31B	25956	HITS-CLIP	tarbase	Unspecified
hsa-mir-330-3p	MIMAT0000751	SART3	9733	HITS-CLIP	tarbase	Unspecified
hsa-mir-330-3p	MIMAT0000751	BAZ2A	11176	PAR-CLIP, HITS-CLIP	tarbase	Unspecified
hsa-mir-330-3p	MIMAT0000751	PTPN23	25930	PAR-CLIP	tarbase	Unspecified
hsa-mir-625-5p	MIMAT0003294	DNAJC10	54431	HITS-CLIP	tarbase	Unspecified
hsa-mir-330-3p	MIMAT0000751	GTF3C1	2975	Microarrays	tarbase	Unspecified
hsa-mir-625-5p	MIMAT0003294	IL4R	3566	HITS-CLIP	tarbase	Unspecified
hsa-mir-625-5p	MIMAT0003294	SNRPA	6626	HITS-CLIP	tarbase	Unspecified
hsa-mir-330-3p	MIMAT0000751	LRCH4	4034	Microarrays	tarbase	Unspecified
hsa-mir-330-3p	MIMAT0000751	CAPZB	832	HITS-CLIP	tarbase	Unspecified
hsa-mir-625-5p	MIMAT0003294	SLC25A43	203427	PAR-CLIP	tarbase	Unspecified
hsa-mir-330-3p	MIMAT0000751	UBE2K	3093	HITS-CLIP	tarbase	Unspecified
hsa-mir-625-5p	MIMAT0003294	MLLT10	8028	HITS-CLIP	tarbase	Unspecified
hsa-mir-330-3p	MIMAT0000751	ITM2A	9452	PAR-CLIP	tarbase	Unspecified
hsa-mir-330-3p	MIMAT0000751	TNRC6C	57690	HITS-CLIP	tarbase	Unspecified
hsa-mir-625-5p	MIMAT0003294	REXO1	57455	HITS-CLIP	tarbase	Unspecified
hsa-mir-625-5p	MIMAT0003294	CIC	23152	HITS-CLIP	tarbase	Unspecified
hsa-mir-625-5p	MIMAT0003294	FDFT1	2222	HITS-CLIP	tarbase	Unspecified
hsa-mir-625-5p	MIMAT0003294	FDFT1	2222	HITS-CLIP	tarbase	Unspecified
hsa-mir-330-3p	MIMAT0000751	KIF22	3835	Microarrays	tarbase	Unspecified
hsa-mir-330-3p	MIMAT0000751	SCGN	10590	HITS-CLIP	tarbase	Unspecified
hsa-mir-330-3p	MIMAT0000751	DDX43	55510	Microarrays	tarbase	Unspecified
hsa-mir-330-3p	MIMAT0000751	SMARCA2	6595	HITS-CLIP	tarbase	Unspecified
hsa-mir-625-5p	MIMAT0003294	SRCAP	10847	HITS-CLIP	tarbase	Unspecified
hsa-mir-330-3p	MIMAT0000751	CNOT4	4850	PAR-CLIP	tarbase	Unspecified
hsa-mir-330-3p	MIMAT0000751	ATP8B1	5205	HITS-CLIP	tarbase	Unspecified
hsa-mir-330-3p	MIMAT0000751	TNPO1	3842	PAR-CLIP, HITS-CLIP	tarbase	Unspecified
hsa-mir-330-3p	MIMAT0000751	ZMPSTE24	10269	HITS-CLIP	tarbase	Unspecified
hsa-mir-625-5p	MIMAT0003294	STARD7	56910	HITS-CLIP	tarbase	Unspecified
hsa-mir-95-3p	MIMAT0000094	COL16A1	1307	Microarrays	tarbase	Unspecified
hsa-mir-625-5p	MIMAT0003294	WDFY1	57590	PAR-CLIP	tarbase	Unspecified
hsa-mir-95-3p	MIMAT0000094	SLC25A24	29957	HITS-CLIP	tarbase	Unspecified
hsa-mir-95-3p	MIMAT0000094	SLC25A24	29957	HITS-CLIP	tarbase	Unspecified
hsa-mir-95-3p	MIMAT0000094	DDHD2	23259	Microarrays	tarbase	Unspecified
hsa-mir-330-3p	MIMAT0000751	HUWE1	10075	Microarrays	tarbase	Unspecified
hsa-mir-625-5p	MIMAT0003294	BAX	581	HITS-CLIP	tarbase	Unspecified
hsa-mir-95-3p	MIMAT0000094	ADAMTS2	9509	HITS-CLIP	tarbase	Unspecified
hsa-mir-95-3p	MIMAT0000094	ADAMTS2	9509	HITS-CLIP	tarbase	Unspecified
hsa-mir-625-5p	MIMAT0003294	ATXN7L3	56970	HITS-CLIP	tarbase	Unspecified
hsa-mir-625-5p	MIMAT0003294	MMP2	4313	HITS-CLIP	tarbase	Unspecified
hsa-mir-625-5p	MIMAT0003294	GNAS	2778	HITS-CLIP	tarbase	Unspecified
hsa-mir-330-3p	MIMAT0000751	ERGIC2	51290	HITS-CLIP	tarbase	Unspecified
hsa-mir-330-3p	MIMAT0000751	PTPN4	5775	HITS-CLIP	tarbase	Unspecified
hsa-mir-625-5p	MIMAT0003294	DNMT3B	1789	PAR-CLIP	tarbase	Unspecified
hsa-mir-625-5p	MIMAT0003294	FKBP1A	2280	HITS-CLIP	tarbase	Unspecified
hsa-mir-330-3p	MIMAT0000751	SLC23A2	9962	HITS-CLIP	tarbase	Unspecified
hsa-mir-330-3p	MIMAT0000751	KDM2B	84678	HITS-CLIP	tarbase	Unspecified
hsa-mir-330-3p	MIMAT0000751	RPLP0	6175	PAR-CLIP	tarbase	Unspecified
hsa-mir-330-3p	MIMAT0000751	FUS	2521	HITS-CLIP	tarbase	Unspecified
hsa-mir-330-3p	MIMAT0000751	CDIP1	29965	Microarrays	tarbase	Unspecified
hsa-mir-330-3p	MIMAT0000751	CDIP1	29965	Microarrays	tarbase	Unspecified
hsa-mir-625-5p	MIMAT0003294	GANAB	23193	PAR-CLIP, HITS-CLIP	tarbase	Unspecified
hsa-mir-330-3p	MIMAT0000751	DDX24	57062	HITS-CLIP	tarbase	Unspecified
hsa-mir-330-3p	MIMAT0000751	DDX24	57062	HITS-CLIP	tarbase	Unspecified
hsa-mir-330-3p	MIMAT0000751	PAPOLA	10914	PAR-CLIP	tarbase	Unspecified
hsa-mir-330-3p	MIMAT0000751	CCNK	8812	PAR-CLIP	tarbase	Unspecified
hsa-mir-330-3p	MIMAT0000751	GOLGA3	2802	HITS-CLIP	tarbase	Unspecified
hsa-mir-330-3p	MIMAT0000751	TNRC6A	27327	HITS-CLIP	tarbase	Unspecified
hsa-mir-330-3p	MIMAT0000751	TNRC6A	27327	HITS-CLIP	tarbase	Unspecified
hsa-mir-625-5p	MIMAT0003294	PITPNM2	57605	HITS-CLIP	tarbase	Unspecified
hsa-mir-625-5p	MIMAT0003294	PITPNM3	83394	HITS-CLIP	tarbase	Unspecified
hsa-mir-330-3p	MIMAT0000751	ZFHX4	79776	HITS-CLIP	tarbase	Unspecified
hsa-mir-330-3p	MIMAT0000751	RGS17	26575	Microarrays	tarbase	Unspecified
hsa-mir-330-3p	MIMAT0000751	HECTD1	25831	HITS-CLIP	tarbase	Unspecified
hsa-mir-330-3p	MIMAT0000751	HNRNPC	3183	HITS-CLIP	tarbase	Unspecified
hsa-mir-330-3p	MIMAT0000751	TBX15	6913	Microarrays	tarbase	Unspecified
hsa-mir-330-3p	MIMAT0000751	CDC45	8318	Microarrays	tarbase	Unspecified
hsa-mir-330-3p	MIMAT0000751	CBX5	23468	HITS-CLIP	tarbase	Unspecified
hsa-mir-625-5p	MIMAT0003294	ARCN1	372	HITS-CLIP	tarbase	Unspecified
hsa-mir-330-3p	MIMAT0000751	PSMD5	5711	PAR-CLIP	tarbase	Unspecified
hsa-mir-330-3p	MIMAT0000751	WAC	51322	HITS-CLIP	tarbase	Unspecified
hsa-mir-625-5p	MIMAT0003294	WAC	51322	HITS-CLIP	tarbase	Unspecified
hsa-mir-625-5p	MIMAT0003294	HIVEP1	3096	HITS-CLIP	tarbase	Unspecified
hsa-mir-625-5p	MIMAT0003294	BRPF3	27154	HITS-CLIP	tarbase	Unspecified
hsa-mir-625-5p	MIMAT0003294	HSP90AB1	3326	HITS-CLIP	tarbase	Unspecified
hsa-mir-330-3p	MIMAT0000751	SCD	6319	HITS-CLIP	tarbase	Unspecified
hsa-mir-625-5p	MIMAT0003294	SCD	6319	HITS-CLIP	tarbase	Unspecified
hsa-mir-330-3p	MIMAT0000751	ABLIM1	3983	HITS-CLIP	tarbase	Unspecified
hsa-mir-625-5p	MIMAT0003294	RAB18	22931	HITS-CLIP	tarbase	Unspecified
hsa-mir-330-3p	MIMAT0000751	TIMM13	26517	HITS-CLIP	tarbase	Unspecified
hsa-mir-625-5p	MIMAT0003294	TIMM13	26517	HITS-CLIP	tarbase	Unspecified
hsa-mir-625-5p	MIMAT0003294	MKNK2	2872	HITS-CLIP	tarbase	Unspecified
hsa-mir-330-3p	MIMAT0000751	DERL3	91319	HITS-CLIP	tarbase	Unspecified
hsa-mir-330-3p	MIMAT0000751	DERL3	91319	HITS-CLIP	tarbase	Unspecified
hsa-mir-330-3p	MIMAT0000751	MAPK1	5594	HITS-CLIP	tarbase	Unspecified
hsa-mir-625-5p	MIMAT0003294	DDX17	10521	HITS-CLIP	tarbase	Unspecified
hsa-mir-330-3p	MIMAT0000751	HMGXB4	10042	PAR-CLIP	tarbase	Unspecified
hsa-mir-330-3p	MIMAT0000751	RBFOX2	23543	HITS-CLIP	tarbase	Unspecified
hsa-mir-330-3p	MIMAT0000751	RBFOX2	23543	HITS-CLIP	tarbase	Unspecified
hsa-mir-625-5p	MIMAT0003294	RBFOX2	23543	HITS-CLIP	tarbase	Unspecified
hsa-mir-625-5p	MIMAT0003294	RBFOX2	23543	HITS-CLIP	tarbase	Unspecified
hsa-mir-625-5p	MIMAT0003294	MYH9	4627	HITS-CLIP	tarbase	Unspecified
hsa-mir-95-3p	MIMAT0000094	MYH9	4627	HITS-CLIP, Microarrays	tarbase	Unspecified
hsa-mir-330-3p	MIMAT0000751	EIF3D	8664	HITS-CLIP	tarbase	Unspecified
hsa-mir-625-5p	MIMAT0003294	TNRC6B	23112	HITS-CLIP	tarbase	Unspecified
hsa-mir-330-3p	MIMAT0000751	EP300	2033	HITS-CLIP	tarbase	Unspecified
hsa-mir-330-3p	MIMAT0000751	RANGAP1	5905	HITS-CLIP	tarbase	Unspecified
hsa-mir-330-3p	MIMAT0000751	KHNYN	23351	HITS-CLIP	tarbase	Unspecified
hsa-mir-330-3p	MIMAT0000751	FKBP3	2287	Microarrays	tarbase	Unspecified
hsa-mir-95-3p	MIMAT0000094	NIN	51199	HITS-CLIP	tarbase	Unspecified
hsa-mir-330-3p	MIMAT0000751	DDHD1	80821	PAR-CLIP	tarbase	Unspecified
hsa-mir-95-3p	MIMAT0000094	DDHD1	80821	HITS-CLIP	tarbase	Unspecified
hsa-mir-330-3p	MIMAT0000751	TMED8	283578	HITS-CLIP	tarbase	Unspecified
hsa-mir-330-3p	MIMAT0000751	ITPK1	3705	HITS-CLIP	tarbase	Unspecified
hsa-mir-330-3p	MIMAT0000751	ITPK1	3705	HITS-CLIP	tarbase	Unspecified
hsa-mir-330-3p	MIMAT0000751	SRSF5	6430	HITS-CLIP	tarbase	Unspecified
hsa-mir-330-3p	MIMAT0000751	EIF5	1983	HITS-CLIP	tarbase	Unspecified
hsa-mir-330-3p	MIMAT0000751	DICER1	23405	HITS-CLIP	tarbase	Unspecified
hsa-mir-330-3p	MIMAT0000751	ZC3H14	79882	HITS-CLIP	tarbase	Unspecified
hsa-mir-95-3p	MIMAT0000094	GSKIP	51527	Microarrays	tarbase	Unspecified
hsa-mir-330-3p	MIMAT0000751	YY1	7528	HITS-CLIP	tarbase	Unspecified
hsa-mir-330-3p	MIMAT0000751	ACIN1	22985	Microarrays	tarbase	Unspecified
hsa-mir-330-3p	MIMAT0000751	PABPN1	8106	HITS-CLIP	tarbase	Unspecified
hsa-mir-95-3p	MIMAT0000094	ARHGAP5	394	HITS-CLIP	tarbase	Unspecified
hsa-mir-625-5p	MIMAT0003294	PNN	5411	PAR-CLIP	tarbase	Unspecified
hsa-mir-625-5p	MIMAT0003294	NFATC4	4776	HITS-CLIP	tarbase	Unspecified
hsa-mir-625-5p	MIMAT0003294	NFATC4	4776	HITS-CLIP	tarbase	Unspecified
hsa-mir-330-3p	MIMAT0000751	MMP9	4318	Microarrays	tarbase	Unspecified
hsa-mir-330-3p	MIMAT0000751	ARFRP1	10139	HITS-CLIP	tarbase	Unspecified
hsa-mir-330-3p	MIMAT0000751	CDS2	8760	HITS-CLIP	tarbase	Unspecified
hsa-mir-330-3p	MIMAT0000751	VAPA	9218	HITS-CLIP	tarbase	Unspecified
hsa-mir-330-3p	MIMAT0000751	MIB1	57534	HITS-CLIP	tarbase	Unspecified
hsa-mir-625-5p	MIMAT0003294	RIOK3	8780	HITS-CLIP	tarbase	Unspecified
hsa-mir-330-3p	MIMAT0000751	PGRMC1	10857	HITS-CLIP	tarbase	Unspecified
hsa-mir-330-3p	MIMAT0000751	MOSPD1	56180	Microarrays	tarbase	Unspecified
hsa-mir-625-5p	MIMAT0003294	XIAP	331	HITS-CLIP	tarbase	Unspecified
hsa-mir-330-3p	MIMAT0000751	RBBP7	5931	HITS-CLIP	tarbase	Unspecified
hsa-mir-95-3p	MIMAT0000094	RBBP7	5931	HITS-CLIP	tarbase	Unspecified
hsa-mir-330-3p	MIMAT0000751	UBL4A	8266	HITS-CLIP	tarbase	Unspecified
hsa-mir-625-5p	MIMAT0003294	ARMCX3	51566	HITS-CLIP	tarbase	Unspecified
hsa-mir-330-3p	MIMAT0000751	STK24	8428	HITS-CLIP	tarbase	Unspecified
hsa-mir-330-3p	MIMAT0000751	PARP4	143	HITS-CLIP	tarbase	Unspecified
hsa-mir-330-3p	MIMAT0000751	KATNAL1	84056	HITS-CLIP	tarbase	Unspecified
hsa-mir-330-3p	MIMAT0000751	MGRN1	23295	HITS-CLIP	tarbase	Unspecified
hsa-mir-95-3p	MIMAT0000094	CORO1A	11151	Microarrays	tarbase	Unspecified
hsa-mir-330-3p	MIMAT0000751	N4BP1	9683	PAR-CLIP	tarbase	Unspecified
hsa-mir-330-3p	MIMAT0000751	CTCF	10664	HITS-CLIP	tarbase	Unspecified
hsa-mir-95-3p	MIMAT0000094	CTCF	10664	HITS-CLIP	tarbase	Unspecified
hsa-mir-95-3p	MIMAT0000094	CAPN15	6650	HITS-CLIP	tarbase	Unspecified
hsa-mir-95-3p	MIMAT0000094	CAPN15	6650	HITS-CLIP	tarbase	Unspecified
hsa-mir-625-5p	MIMAT0003294	USP31	57478	PAR-CLIP	tarbase	Unspecified
hsa-mir-625-5p	MIMAT0003294	MAZ	4150	HITS-CLIP	tarbase	Unspecified
hsa-mir-330-3p	MIMAT0000751	CCP110	9738	PAR-CLIP	tarbase	Unspecified
hsa-mir-625-5p	MIMAT0003294	HERC1	8925	HITS-CLIP	tarbase	Unspecified
hsa-mir-330-3p	MIMAT0000751	BLOC1S6	26258	HITS-CLIP	tarbase	Unspecified
hsa-mir-95-3p	MIMAT0000094	BLOC1S6	26258	Microarrays	tarbase	Unspecified
hsa-mir-330-3p	MIMAT0000751	CA2	760	HITS-CLIP	tarbase	Unspecified
hsa-mir-330-3p	MIMAT0000751	INTS9	55756	PAR-CLIP	tarbase	Unspecified
hsa-mir-330-3p	MIMAT0000751	IMPAD1	54928	HITS-CLIP	tarbase	Unspecified
hsa-mir-330-3p	MIMAT0000751	EMC2	9694	Microarrays	tarbase	Unspecified
hsa-mir-330-3p	MIMAT0000751	NDRG1	10397	HITS-CLIP	tarbase	Unspecified
hsa-mir-625-5p	MIMAT0003294	EEF1D	1936	HITS-CLIP	tarbase	Unspecified
hsa-mir-625-5p	MIMAT0003294	EEF1D	1936	HITS-CLIP	tarbase	Unspecified
hsa-mir-330-3p	MIMAT0000751	GSR	2936	HITS-CLIP	tarbase	Unspecified
hsa-mir-95-3p	MIMAT0000094	MCM4	4173	HITS-CLIP	tarbase	Unspecified
hsa-mir-330-3p	MIMAT0000751	BNIP3L	665	HITS-CLIP	tarbase	Unspecified
hsa-mir-330-3p	MIMAT0000751	MAN2B1	4125	Microarrays	tarbase	Unspecified
hsa-mir-330-3p	MIMAT0000751	GYS1	2997	HITS-CLIP	tarbase	Unspecified
hsa-mir-625-5p	MIMAT0003294	TUBB4A	10382	HITS-CLIP	tarbase	Unspecified
hsa-mir-330-3p	MIMAT0000751	CLASRP	11129	Microarrays	tarbase	Unspecified
hsa-mir-330-3p	MIMAT0000751	FCGRT	2217	Microarrays	tarbase	Unspecified
hsa-mir-625-5p	MIMAT0003294	ARHGEF18	23370	HITS-CLIP	tarbase	Unspecified
hsa-mir-625-5p	MIMAT0003294	ARHGEF18	23370	HITS-CLIP	tarbase	Unspecified
hsa-mir-625-5p	MIMAT0003294	SF3A2	8175	HITS-CLIP	tarbase	Unspecified
hsa-mir-330-3p	MIMAT0000751	OAZ1	4946	HITS-CLIP	tarbase	Unspecified
hsa-mir-625-5p	MIMAT0003294	DMPK	1760	HITS-CLIP	tarbase	Unspecified
hsa-mir-330-3p	MIMAT0000751	VRK3	51231	HITS-CLIP	tarbase	Unspecified
hsa-mir-330-3p	MIMAT0000751	EBI3	10148	Microarrays	tarbase	Unspecified
hsa-mir-330-3p	MIMAT0000751	TYK2	7297	HITS-CLIP	tarbase	Unspecified
hsa-mir-625-5p	MIMAT0003294	PPP2R1A	5518	HITS-CLIP, PAR-CLIP	tarbase	Unspecified
hsa-mir-330-3p	MIMAT0000751	TNPO2	30000	HITS-CLIP	tarbase	Unspecified
hsa-mir-95-3p	MIMAT0000094	WDR83OS	51398	Microarrays	tarbase	Unspecified
hsa-mir-330-3p	MIMAT0000751	ISYNA1	51477	Microarrays	tarbase	Unspecified
hsa-mir-330-3p	MIMAT0000751	FKBP8	23770	Microarrays	tarbase	Unspecified
hsa-mir-625-5p	MIMAT0003294	ERF	2077	HITS-CLIP	tarbase	Unspecified
hsa-mir-330-3p	MIMAT0000751	CDK6	1021	PAR-CLIP	tarbase	Unspecified
hsa-mir-330-3p	MIMAT0000751	TFPI2	7980	HITS-CLIP	tarbase	Unspecified
hsa-mir-330-3p	MIMAT0000751	PON2	5445	HITS-CLIP	tarbase	Unspecified
hsa-mir-330-3p	MIMAT0000751	HBP1	26959	HITS-CLIP	tarbase	Unspecified
hsa-mir-330-3p	MIMAT0000751	HBP1	26959	HITS-CLIP	tarbase	Unspecified
hsa-mir-330-3p	MIMAT0000751	MTPN	136319	HITS-CLIP	tarbase	Unspecified
hsa-mir-625-5p	MIMAT0003294	CAV1	857	HITS-CLIP	tarbase	Unspecified
hsa-mir-330-3p	MIMAT0000751	MET	4233	PAR-CLIP	tarbase	Unspecified
hsa-mir-625-5p	MIMAT0003294	HOXA3	3200	HITS-CLIP	tarbase	Unspecified
hsa-mir-330-3p	MIMAT0000751	HOXA5	3202	HITS-CLIP	tarbase	Unspecified
hsa-mir-330-3p	MIMAT0000751	NPTX2	4885	HITS-CLIP	tarbase	Unspecified
hsa-mir-625-5p	MIMAT0003294	GLCCI1	113263	PAR-CLIP	tarbase	Unspecified
hsa-mir-330-3p	MIMAT0000751	TSPAN13	27075	Microarrays	tarbase	Unspecified
hsa-mir-330-3p	MIMAT0000751	POLD2	5425	HITS-CLIP	tarbase	Unspecified
hsa-mir-330-3p	MIMAT0000751	SPIN1	10927	Microarrays	tarbase	Unspecified
hsa-mir-330-3p	MIMAT0000751	TMEM245	23731	HITS-CLIP	tarbase	Unspecified
hsa-mir-330-3p	MIMAT0000751	MEGF9	1955	HITS-CLIP	tarbase	Unspecified
hsa-mir-330-3p	MIMAT0000751	TGFBR1	7046	HITS-CLIP	tarbase	Unspecified
hsa-mir-625-5p	MIMAT0003294	RAPGEF1	2889	HITS-CLIP	tarbase	Unspecified
hsa-mir-330-3p	MIMAT0000751	SETX	23064	Microarrays	tarbase	Unspecified
hsa-mir-330-3p	MIMAT0000751	HPS1	3257	HITS-CLIP	tarbase	Unspecified
hsa-mir-330-3p	MIMAT0000751	RAB11FIP2	22841	PAR-CLIP	tarbase	Unspecified
hsa-mir-330-3p	MIMAT0000751	EIF3A	8661	HITS-CLIP	tarbase	Unspecified
hsa-mir-95-3p	MIMAT0000094	EIF3A	8661	PAR-CLIP	tarbase	Unspecified
hsa-mir-330-3p	MIMAT0000751	MINPP1	9562	Microarrays	tarbase	Unspecified
hsa-mir-330-3p	MIMAT0000751	TNKS2	80351	HITS-CLIP	tarbase	Unspecified
hsa-mir-330-3p	MIMAT0000751	GBF1	8729	HITS-CLIP	tarbase	Unspecified
hsa-mir-625-5p	MIMAT0003294	GBF1	8729	HITS-CLIP	tarbase	Unspecified
hsa-mir-330-3p	MIMAT0000751	SUFU	51684	PAR-CLIP	tarbase	Unspecified
hsa-mir-95-3p	MIMAT0000094	DKK1	22943	Microarrays	tarbase	Unspecified
hsa-mir-625-5p	MIMAT0003294	TSPAN14	81619	HITS-CLIP	tarbase	Unspecified
hsa-mir-625-5p	MIMAT0003294	KPNB1	3837	HITS-CLIP	tarbase	Unspecified
hsa-mir-330-3p	MIMAT0000751	RPS6KB1	6198	HITS-CLIP	tarbase	Unspecified
hsa-mir-330-3p	MIMAT0000751	PFN1	5216	HITS-CLIP	tarbase	Unspecified
hsa-mir-625-5p	MIMAT0003294	PFN1	5216	HITS-CLIP	tarbase	Unspecified
hsa-mir-95-3p	MIMAT0000094	RASD1	51655	Microarrays	tarbase	Unspecified
hsa-mir-330-3p	MIMAT0000751	BLMH	642	HITS-CLIP	tarbase	Unspecified
hsa-mir-625-5p	MIMAT0003294	SMARCD2	6603	HITS-CLIP	tarbase	Unspecified
hsa-mir-625-5p	MIMAT0003294	DDX5	1655	HITS-CLIP	tarbase	Unspecified
hsa-mir-330-3p	MIMAT0000751	C17orf75	64149	Microarrays	tarbase	Unspecified
hsa-mir-330-3p	MIMAT0000751	CCL2	6347	Microarrays	tarbase	Unspecified
hsa-mir-625-5p	MIMAT0003294	COL1A1	1277	HITS-CLIP	tarbase	Unspecified
hsa-mir-330-3p	MIMAT0000751	SMURF2	64750	HITS-CLIP	tarbase	Unspecified
hsa-mir-95-3p	MIMAT0000094	SLC16A6	9120	HITS-CLIP	tarbase	Unspecified
hsa-mir-625-5p	MIMAT0003294	PRKAR1A	5573	HITS-CLIP	tarbase	Unspecified
hsa-mir-625-5p	MIMAT0003294	YWHAE	7531	HITS-CLIP	tarbase	Unspecified
hsa-mir-625-5p	MIMAT0003294	YWHAE	7531	HITS-CLIP	tarbase	Unspecified
hsa-mir-95-3p	MIMAT0000094	MMD	23531	HITS-CLIP	tarbase	Unspecified
hsa-mir-625-5p	MIMAT0003294	RAB34	83871	HITS-CLIP	tarbase	Unspecified
hsa-mir-330-3p	MIMAT0000751	RAB34	83871	Microarrays	tarbase	Unspecified
hsa-mir-330-3p	MIMAT0000751	PHF12	57649	PAR-CLIP	tarbase	Unspecified
hsa-mir-330-3p	MIMAT0000751	TMEM33	55161	HITS-CLIP	tarbase	Unspecified
hsa-mir-330-3p	MIMAT0000751	OCIAD1	54940	HITS-CLIP	tarbase	Unspecified
hsa-mir-95-3p	MIMAT0000094	NMU	10874	Microarrays	tarbase	Unspecified
hsa-mir-625-5p	MIMAT0003294	NFKB1	4790	HITS-CLIP	tarbase	Unspecified
hsa-mir-330-3p	MIMAT0000751	TBC1D9	23158	HITS-CLIP	tarbase	Unspecified
hsa-mir-330-3p	MIMAT0000751	CLCN3	1182	PAR-CLIP	tarbase	Unspecified
hsa-mir-330-3p	MIMAT0000751	RAPGEF2	9693	PAR-CLIP	tarbase	Unspecified
hsa-mir-330-3p	MIMAT0000751	UGDH	7358	HITS-CLIP	tarbase	Unspecified
hsa-mir-625-5p	MIMAT0003294	MTCH2	23788	PAR-CLIP	tarbase	Unspecified
hsa-mir-625-5p	MIMAT0003294	MTCH2	23788	PAR-CLIP	tarbase	Unspecified
hsa-mir-625-5p	MIMAT0003294	ATG2A	23130	HITS-CLIP	tarbase	Unspecified
hsa-mir-330-3p	MIMAT0000751	ATG2A	23130	Microarrays	tarbase	Unspecified
hsa-mir-625-5p	MIMAT0003294	TMEM109	79073	HITS-CLIP	tarbase	Unspecified
hsa-mir-330-3p	MIMAT0000751	PANX1	24145	PAR-CLIP	tarbase	Unspecified
hsa-mir-330-3p	MIMAT0000751	EIF4G2	1982	HITS-CLIP	tarbase	Unspecified
hsa-mir-625-5p	MIMAT0003294	MDK	4192	HITS-CLIP	tarbase	Unspecified
hsa-mir-330-3p	MIMAT0000751	CD81	975	HITS-CLIP	tarbase	Unspecified
hsa-mir-330-3p	MIMAT0000751	NUP98	4928	PAR-CLIP, HITS-CLIP	tarbase	Unspecified
hsa-mir-95-3p	MIMAT0000094	NUP98	4928	HITS-CLIP	tarbase	Unspecified
hsa-mir-330-3p	MIMAT0000751	EXPH5	23086	HITS-CLIP	tarbase	Unspecified
hsa-mir-625-5p	MIMAT0003294	EXPH5	23086	HITS-CLIP	tarbase	Unspecified
hsa-mir-95-3p	MIMAT0000094	HPS5	11234	Microarrays	tarbase	Unspecified
hsa-mir-95-3p	MIMAT0000094	HPS5	11234	Microarrays	tarbase	Unspecified
hsa-mir-330-3p	MIMAT0000751	VWF	7450	Microarrays	tarbase	Unspecified
hsa-mir-625-5p	MIMAT0003294	PPFIBP1	8496	HITS-CLIP	tarbase	Unspecified
hsa-mir-625-5p	MIMAT0003294	SELPLG	6404	HITS-CLIP	tarbase	Unspecified
hsa-mir-330-3p	MIMAT0000751	CORO1C	23603	PAR-CLIP	tarbase	Unspecified
hsa-mir-330-3p	MIMAT0000751	MLEC	9761	HITS-CLIP	tarbase	Unspecified
hsa-mir-625-5p	MIMAT0003294	BCL7A	605	HITS-CLIP	tarbase	Unspecified
hsa-mir-625-5p	MIMAT0003294	BCL7A	605	HITS-CLIP	tarbase	Unspecified
hsa-mir-330-3p	MIMAT0000751	CYP27B1	1594	Microarrays	tarbase	Unspecified
hsa-mir-330-3p	MIMAT0000751	METAP2	10988	HITS-CLIP	tarbase	Unspecified
hsa-mir-330-3p	MIMAT0000751	DUSP16	80824	Microarrays	tarbase	Unspecified
hsa-mir-330-3p	MIMAT0000751	DUSP16	80824	Microarrays	tarbase	Unspecified
hsa-mir-330-3p	MIMAT0000751	CDKN1B	1027	HITS-CLIP	tarbase	Unspecified
hsa-mir-625-5p	MIMAT0003294	COPZ1	22818	HITS-CLIP	tarbase	Unspecified
hsa-mir-625-5p	MIMAT0003294	RAB5B	5869	HITS-CLIP	tarbase	Unspecified
hsa-mir-330-3p	MIMAT0000751	MRPL51	51258	PAR-CLIP	tarbase	Unspecified
hsa-mir-330-3p	MIMAT0000751	SPSB2	84727	Microarrays	tarbase	Unspecified
hsa-mir-330-3p	MIMAT0000751	ENO2	2026	HITS-CLIP	tarbase	Unspecified
hsa-mir-625-5p	MIMAT0003294	ATN1	1822	HITS-CLIP	tarbase	Unspecified
hsa-mir-330-3p	MIMAT0000751	LDHB	3945	HITS-CLIP	tarbase	Unspecified
hsa-mir-95-3p	MIMAT0000094	C2CD5	9847	Microarrays	tarbase	Unspecified
hsa-mir-625-5p	MIMAT0003294	TDP2	51567	HITS-CLIP	tarbase	Unspecified
hsa-mir-330-3p	MIMAT0000751	DSE	29940	HITS-CLIP	tarbase	Unspecified
hsa-mir-330-3p	MIMAT0000751	GCNT2	2651	HITS-CLIP	tarbase	Unspecified
hsa-mir-330-3p	MIMAT0000751	GCNT2	2651	HITS-CLIP	tarbase	Unspecified
hsa-mir-625-5p	MIMAT0003294	NEDD9	4739	HITS-CLIP	tarbase	Unspecified
hsa-mir-330-3p	MIMAT0000751	SERINC1	57515	PAR-CLIP	tarbase	Unspecified
hsa-mir-330-3p	MIMAT0000751	UST	10090	Microarrays	tarbase	Unspecified
hsa-mir-625-5p	MIMAT0003294	KCTD20	222658	HITS-CLIP	tarbase	Unspecified
hsa-mir-330-3p	MIMAT0000751	SRSF3	6428	HITS-CLIP, PAR-CLIP	tarbase	Unspecified
hsa-mir-330-3p	MIMAT0000751	SOD2	6648	HITS-CLIP, Microarrays	tarbase	Unspecified
hsa-mir-330-3p	MIMAT0000751	SOD2	6648	HITS-CLIP, Microarrays	tarbase	Unspecified
hsa-mir-625-5p	MIMAT0003294	SOD2	6648	HITS-CLIP	tarbase	Unspecified
hsa-mir-625-5p	MIMAT0003294	SOD2	6648	HITS-CLIP	tarbase	Unspecified
hsa-mir-330-3p	MIMAT0000751	IL17F	112744	Microarrays	tarbase	Unspecified
hsa-mir-330-3p	MIMAT0000751	MDN1	23195	PAR-CLIP	tarbase	Unspecified
hsa-mir-330-3p	MIMAT0000751	MDN1	23195	PAR-CLIP	tarbase	Unspecified
hsa-mir-95-3p	MIMAT0000094	BAG2	9532	HITS-CLIP	tarbase	Unspecified
hsa-mir-330-3p	MIMAT0000751	GPR63	81491	HITS-CLIP	tarbase	Unspecified
hsa-mir-625-5p	MIMAT0003294	CCNC	892	HITS-CLIP	tarbase	Unspecified
hsa-mir-625-5p	MIMAT0003294	E2F3	1871	HITS-CLIP	tarbase	Unspecified
hsa-mir-330-3p	MIMAT0000751	PTP4A1	7803	HITS-CLIP	tarbase	Unspecified
hsa-mir-625-5p	MIMAT0003294	WASF1	8936	HITS-CLIP	tarbase	Unspecified
hsa-mir-330-3p	MIMAT0000751	C6orf62	81688	HITS-CLIP	tarbase	Unspecified
hsa-mir-330-3p	MIMAT0000751	SOBP	55084	HITS-CLIP	tarbase	Unspecified
hsa-mir-625-5p	MIMAT0003294	SOBP	55084	HITS-CLIP	tarbase	Unspecified
hsa-mir-330-3p	MIMAT0000751	SLC16A10	117247	HITS-CLIP	tarbase	Unspecified
hsa-mir-330-3p	MIMAT0000751	QKI	9444	HITS-CLIP	tarbase	Unspecified
hsa-mir-95-3p	MIMAT0000094	QKI	9444	HITS-CLIP	tarbase	Unspecified
hsa-mir-625-5p	MIMAT0003294	FBRSL1	57666	HITS-CLIP	tarbase	Unspecified
hsa-mir-330-3p	MIMAT0000751	SUB1	10923	HITS-CLIP	tarbase	Unspecified
hsa-mir-330-3p	MIMAT0000751	LNPEP	4012	HITS-CLIP	tarbase	Unspecified
hsa-mir-330-3p	MIMAT0000751	C5orf15	56951	HITS-CLIP	tarbase	Unspecified
hsa-mir-330-3p	MIMAT0000751	SEC24A	10802	Microarrays	tarbase	Unspecified
hsa-mir-625-5p	MIMAT0003294	TTC33	23548	HITS-CLIP	tarbase	Unspecified
hsa-mir-330-3p	MIMAT0000751	DPYSL3	1809	Microarrays	tarbase	Unspecified
hsa-mir-625-5p	MIMAT0003294	BCL6	604	HITS-CLIP	tarbase	Unspecified
hsa-mir-330-3p	MIMAT0000751	ARMC8	25852	HITS-CLIP	tarbase	Unspecified
hsa-mir-330-3p	MIMAT0000751	XRN1	54464	HITS-CLIP	tarbase	Unspecified
hsa-mir-625-5p	MIMAT0003294	WNT5A	7474	HITS-CLIP	tarbase	Unspecified
hsa-mir-330-3p	MIMAT0000751	COL7A1	1294	Microarrays	tarbase	Unspecified
hsa-mir-330-3p	MIMAT0000751	ECT2	1894	HITS-CLIP	tarbase	Unspecified
hsa-mir-330-3p	MIMAT0000751	UMPS	7372	HITS-CLIP	tarbase	Unspecified
hsa-mir-330-3p	MIMAT0000751	ATP6V1A	523	HITS-CLIP	tarbase	Unspecified
hsa-mir-330-3p	MIMAT0000751	ACVR2B	93	HITS-CLIP	tarbase	Unspecified
hsa-mir-625-5p	MIMAT0003294	ACVR2B	93	HITS-CLIP	tarbase	Unspecified
hsa-mir-95-3p	MIMAT0000094	COMMD2	51122	Microarrays	tarbase	Unspecified
hsa-mir-330-3p	MIMAT0000751	NKTR	4820	PAR-CLIP	tarbase	Unspecified
hsa-mir-330-3p	MIMAT0000751	EIF4G1	1981	HITS-CLIP	tarbase	Unspecified
hsa-mir-625-5p	MIMAT0003294	EIF4G1	1981	HITS-CLIP	tarbase	Unspecified
hsa-mir-625-5p	MIMAT0003294	MOB1A	55233	PAR-CLIP	tarbase	Unspecified
hsa-mir-330-3p	MIMAT0000751	IL1A	3552	Microarrays	tarbase	Unspecified
hsa-mir-330-3p	MIMAT0000751	NCL	4691	HITS-CLIP	tarbase	Unspecified
hsa-mir-625-5p	MIMAT0003294	DNAJC27	51277	HITS-CLIP	tarbase	Unspecified
hsa-mir-330-3p	MIMAT0000751	OTOF	9381	HITS-CLIP	tarbase	Unspecified
hsa-mir-330-3p	MIMAT0000751	IFIH1	64135	PAR-CLIP	tarbase	Unspecified
hsa-mir-330-3p	MIMAT0000751	SPTBN1	6711	HITS-CLIP	tarbase	Unspecified
hsa-mir-625-5p	MIMAT0003294	RTN4	57142	HITS-CLIP	tarbase	Unspecified
hsa-mir-330-3p	MIMAT0000751	EVA1A	84141	Microarrays	tarbase	Unspecified
hsa-mir-330-3p	MIMAT0000751	WDR75	84128	HITS-CLIP	tarbase	Unspecified
hsa-mir-330-3p	MIMAT0000751	SF3B1	23451	HITS-CLIP	tarbase	Unspecified
hsa-mir-330-3p	MIMAT0000751	CNPPD1	27013	Microarrays	tarbase	Unspecified
hsa-mir-330-3p	MIMAT0000751	STRN	6801	HITS-CLIP	tarbase	Unspecified
hsa-mir-330-3p	MIMAT0000751	RND3	390	HITS-CLIP	tarbase	Unspecified
hsa-mir-330-3p	MIMAT0000751	PCYOX1	51449	Microarrays	tarbase	Unspecified
hsa-mir-625-5p	MIMAT0003294	EPAS1	2034	HITS-CLIP	tarbase	Unspecified
hsa-mir-330-3p	MIMAT0000751	CD207	50489	Microarrays	tarbase	Unspecified
hsa-mir-330-3p	MIMAT0000751	FAM20B	9917	HITS-CLIP	tarbase	Unspecified
hsa-mir-330-3p	MIMAT0000751	LRRC42	115353	HITS-CLIP	tarbase	Unspecified
hsa-mir-330-3p	MIMAT0000751	ICMT	23463	HITS-CLIP	tarbase	Unspecified
hsa-mir-95-3p	MIMAT0000094	ASH1L	55870	HITS-CLIP	tarbase	Unspecified
hsa-mir-330-3p	MIMAT0000751	SFPQ	6421	HITS-CLIP	tarbase	Unspecified
hsa-mir-330-3p	MIMAT0000751	SRSF11	9295	HITS-CLIP	tarbase	Unspecified
hsa-mir-95-3p	MIMAT0000094	OSCP1	127700	Microarrays	tarbase	Unspecified
hsa-mir-330-3p	MIMAT0000751	ID3	3399	Microarrays	tarbase	Unspecified
hsa-mir-330-3p	MIMAT0000751	ID3	3399	Microarrays	tarbase	Unspecified
hsa-mir-625-5p	MIMAT0003294	PRPF3	9129	PAR-CLIP	tarbase	Unspecified
hsa-mir-330-3p	MIMAT0000751	APH1A	51107	HITS-CLIP	tarbase	Unspecified
hsa-mir-625-5p	MIMAT0003294	B4GALT2	8704	HITS-CLIP	tarbase	Unspecified
hsa-mir-330-3p	MIMAT0000751	PIK3R3	8503	Microarrays	tarbase	Unspecified
hsa-mir-330-3p	MIMAT0000751	PRRC2C	23215	PAR-CLIP	tarbase	Unspecified
hsa-mir-625-5p	MIMAT0003294	STMN1	3925	HITS-CLIP	tarbase	Unspecified
hsa-mir-625-5p	MIMAT0003294	ARID1A	8289	PAR-CLIP, HITS-CLIP	tarbase	Unspecified
hsa-mir-330-3p	MIMAT0000751	MARC2	54996	Microarrays	tarbase	Unspecified
hsa-mir-95-3p	MIMAT0000094	OSBPL9	114883	PAR-CLIP	tarbase	Unspecified
hsa-mir-330-3p	MIMAT0000751	STAG1	10274	HITS-CLIP	tarbase	Unspecified
hsa-mir-330-3p	MIMAT0000751	KMT2A	4297	HITS-CLIP	tarbase	Unspecified
hsa-mir-330-3p	MIMAT0000751	APOA1	335	Microarrays	tarbase	Unspecified
hsa-mir-95-3p	MIMAT0000094	KIF14	9928	HITS-CLIP	tarbase	Unspecified
hsa-mir-625-5p	MIMAT0003294	FASTKD2	22868	HITS-CLIP	tarbase	Unspecified
hsa-mir-95-3p	MIMAT0000094	CREB1	1385	HITS-CLIP	tarbase	Unspecified
hsa-mir-95-3p	MIMAT0000094	ELOVL4	6785	HITS-CLIP	tarbase	Unspecified
hsa-mir-625-5p	MIMAT0003294	PHF3	23469	PAR-CLIP	tarbase	Unspecified
hsa-mir-330-3p	MIMAT0000751	TNFAIP3	7128	HITS-CLIP	tarbase	Unspecified
hsa-mir-625-5p	MIMAT0003294	MYL12B	103910	HITS-CLIP	tarbase	Unspecified
hsa-mir-95-3p	MIMAT0000094	RPN2	6185	HITS-CLIP	tarbase	Unspecified
hsa-mir-330-3p	MIMAT0000751	TGIF2	60436	Microarrays	tarbase	Unspecified
hsa-mir-330-3p	MIMAT0000751	SPP1	6696	Microarrays	tarbase	Unspecified
hsa-mir-330-3p	MIMAT0000751	ELL2	22936	HITS-CLIP	tarbase	Unspecified
hsa-mir-330-3p	MIMAT0000751	PIGZ	80235	Microarrays	tarbase	Unspecified
hsa-mir-625-5p	MIMAT0003294	RAB14	51552	HITS-CLIP, PAR-CLIP	tarbase	Unspecified
hsa-mir-330-3p	MIMAT0000751	FBXW2	26190	HITS-CLIP	tarbase	Unspecified
hsa-mir-330-3p	MIMAT0000751	SLC46A2	57864	Microarrays	tarbase	Unspecified
hsa-mir-625-5p	MIMAT0003294	PGF	5228	HITS-CLIP	tarbase	Unspecified
hsa-mir-625-5p	MIMAT0003294	ACYP1	97	PAR-CLIP	tarbase	Unspecified
hsa-mir-625-5p	MIMAT0003294	IRF2BPL	64207	HITS-CLIP	tarbase	Unspecified
hsa-mir-330-3p	MIMAT0000751	AREL1	9870	PAR-CLIP	tarbase	Unspecified
hsa-mir-330-3p	MIMAT0000751	SMNDC1	10285	PAR-CLIP	tarbase	Unspecified
hsa-mir-330-3p	MIMAT0000751	HOXB3	3213	HITS-CLIP	tarbase	Unspecified
hsa-mir-330-3p	MIMAT0000751	WDR55	54853	HITS-CLIP	tarbase	Unspecified
hsa-mir-330-3p	MIMAT0000751	EPC1	80314	HITS-CLIP	tarbase	Unspecified
hsa-mir-625-5p	MIMAT0003294	HSPH1	10808	PAR-CLIP, HITS-CLIP	tarbase	Unspecified
hsa-mir-330-3p	MIMAT0000751	EXOSC8	11340	HITS-CLIP	tarbase	Unspecified
hsa-mir-330-3p	MIMAT0000751	ETF1	2107	HITS-CLIP	tarbase	Unspecified
hsa-mir-330-3p	MIMAT0000751	PAIP2	51247	HITS-CLIP	tarbase	Unspecified
hsa-mir-625-5p	MIMAT0003294	EGR1	1958	HITS-CLIP	tarbase	Unspecified
hsa-mir-330-3p	MIMAT0000751	SERP1	27230	HITS-CLIP	tarbase	Unspecified
hsa-mir-625-5p	MIMAT0003294	PLS1	5357	HITS-CLIP	tarbase	Unspecified
hsa-mir-95-3p	MIMAT0000094	ARL1	400	HITS-CLIP	tarbase	Unspecified
hsa-mir-330-3p	MIMAT0000751	DUSP4	1846	HITS-CLIP	tarbase	Unspecified
hsa-mir-625-5p	MIMAT0003294	DUSP4	1846	HITS-CLIP	tarbase	Unspecified
hsa-mir-625-5p	MIMAT0003294	UBIAD1	29914	HITS-CLIP	tarbase	Unspecified
hsa-mir-330-3p	MIMAT0000751	ECHDC2	55268	HITS-CLIP	tarbase	Unspecified
hsa-mir-330-3p	MIMAT0000751	IAPP	3375	HITS-CLIP	tarbase	Unspecified
hsa-mir-330-3p	MIMAT0000751	PDS5A	23244	HITS-CLIP	tarbase	Unspecified
hsa-mir-330-3p	MIMAT0000751	CXCR4	7852	Microarrays	tarbase	Unspecified
hsa-mir-330-3p	MIMAT0000751	KIAA1191	57179	HITS-CLIP	tarbase	Unspecified
hsa-mir-95-3p	MIMAT0000094	ZNF205	7755	Microarrays	tarbase	Unspecified
hsa-mir-95-3p	MIMAT0000094	ZNF644	84146	HITS-CLIP	tarbase	Unspecified
hsa-mir-330-3p	MIMAT0000751	HNRNPA2B1	3181	HITS-CLIP	tarbase	Unspecified
hsa-mir-625-5p	MIMAT0003294	ACO1	48	HITS-CLIP	tarbase	Unspecified
hsa-mir-330-3p	MIMAT0000751	NLN	57486	Microarrays	tarbase	Unspecified
hsa-mir-330-3p	MIMAT0000751	HOXC13	3229	Microarrays	tarbase	Unspecified
hsa-mir-330-3p	MIMAT0000751	TUBA1B	10376	HITS-CLIP	tarbase	Unspecified
hsa-mir-625-5p	MIMAT0003294	SLC36A1	206358	HITS-CLIP	tarbase	Unspecified
hsa-mir-330-3p	MIMAT0000751	RAP2C	57826	HITS-CLIP	tarbase	Unspecified
hsa-mir-330-3p	MIMAT0000751	PI3	5266	Microarrays	tarbase	Unspecified
hsa-mir-330-3p	MIMAT0000751	NCOA3	8202	HITS-CLIP	tarbase	Unspecified
hsa-mir-330-3p	MIMAT0000751	VAPB	9217	HITS-CLIP	tarbase	Unspecified
hsa-mir-330-3p	MIMAT0000751	ARFGEF2	10564	Microarrays	tarbase	Unspecified
hsa-mir-330-3p	MIMAT0000751	CSE1L	1434	HITS-CLIP	tarbase	Unspecified
hsa-mir-330-3p	MIMAT0000751	STAU1	6780	HITS-CLIP	tarbase	Unspecified
hsa-mir-330-3p	MIMAT0000751	MOCS3	27304	Microarrays	tarbase	Unspecified
hsa-mir-330-3p	MIMAT0000751	USP22	23326	HITS-CLIP	tarbase	Unspecified
hsa-mir-625-5p	MIMAT0003294	CDKN1A	1026	HITS-CLIP	tarbase	Unspecified
hsa-mir-625-5p	MIMAT0003294	ATXN1	6310	HITS-CLIP	tarbase	Unspecified
hsa-mir-330-3p	MIMAT0000751	DEK	7913	HITS-CLIP	tarbase	Unspecified
hsa-mir-330-3p	MIMAT0000751	SOX21	11166	Microarrays	tarbase	Unspecified
hsa-mir-625-5p	MIMAT0003294	TM9SF2	9375	PAR-CLIP, HITS-CLIP	tarbase	Unspecified
hsa-mir-625-5p	MIMAT0003294	IRF1	3659	PAR-CLIP	tarbase	Unspecified
hsa-mir-330-3p	MIMAT0000751	GGA3	23163	HITS-CLIP	tarbase	Unspecified
hsa-mir-625-5p	MIMAT0003294	PPP1R12C	54776	HITS-CLIP	tarbase	Unspecified
hsa-mir-330-3p	MIMAT0000751	PAX8	7849	HITS-CLIP	tarbase	Unspecified
hsa-mir-330-3p	MIMAT0000751	ALKBH7	84266	Microarrays	tarbase	Unspecified
hsa-mir-95-3p	MIMAT0000094	THOC2	57187	HITS-CLIP	tarbase	Unspecified
hsa-mir-330-3p	MIMAT0000751	MED1	5469	HITS-CLIP	tarbase	Unspecified
hsa-mir-95-3p	MIMAT0000094	FOSB	2354	HITS-CLIP	tarbase	Unspecified
hsa-mir-330-3p	MIMAT0000751	GPCPD1	56261	HITS-CLIP	tarbase	Unspecified
hsa-mir-330-3p	MIMAT0000751	NCLN	56926	HITS-CLIP	tarbase	Unspecified
hsa-mir-330-3p	MIMAT0000751	TUBGCP3	10426	Microarrays	tarbase	Unspecified
hsa-mir-330-3p	MIMAT0000751	TUBGCP3	10426	Microarrays	tarbase	Unspecified
hsa-mir-330-3p	MIMAT0000751	FRMD8	83786	HITS-CLIP	tarbase	Unspecified
hsa-mir-625-5p	MIMAT0003294	SCAF1	58506	HITS-CLIP	tarbase	Unspecified
hsa-mir-625-5p	MIMAT0003294	PRR12	57479	HITS-CLIP	tarbase	Unspecified
hsa-mir-95-3p	MIMAT0000094	UXT	8409	HITS-CLIP	tarbase	Unspecified
hsa-mir-625-5p	MIMAT0003294	ELK1	2002	HITS-CLIP	tarbase	Unspecified
hsa-mir-330-3p	MIMAT0000751	DYRK2	8445	HITS-CLIP	tarbase	Unspecified
hsa-mir-330-3p	MIMAT0000751	TAS2R4	50832	Microarrays	tarbase	Unspecified
hsa-mir-625-5p	MIMAT0003294	SIN3B	23309	HITS-CLIP	tarbase	Unspecified
hsa-mir-330-3p	MIMAT0000751	GNG11	2791	Microarrays	tarbase	Unspecified
hsa-mir-330-3p	MIMAT0000751	ZNF780B	163131	HITS-CLIP	tarbase	Unspecified
hsa-mir-330-3p	MIMAT0000751	ZNF780B	163131	HITS-CLIP	tarbase	Unspecified
hsa-mir-330-3p	MIMAT0000751	RASL11B	65997	HITS-CLIP	tarbase	Unspecified
hsa-mir-330-3p	MIMAT0000751	PAICS	10606	HITS-CLIP	tarbase	Unspecified
hsa-mir-625-5p	MIMAT0003294	TUBGCP6	85378	HITS-CLIP	tarbase	Unspecified
hsa-mir-95-3p	MIMAT0000094	MPST	4357	Microarrays	tarbase	Unspecified
hsa-mir-330-3p	MIMAT0000751	LIF	3976	HITS-CLIP	tarbase	Unspecified
hsa-mir-625-5p	MIMAT0003294	LIF	3976	HITS-CLIP	tarbase	Unspecified
hsa-mir-330-3p	MIMAT0000751	POT1	25913	HITS-CLIP	tarbase	Unspecified
hsa-mir-625-5p	MIMAT0003294	CALU	813	HITS-CLIP	tarbase	Unspecified
hsa-mir-330-3p	MIMAT0000751	KLHDC10	23008	PAR-CLIP	tarbase	Unspecified
hsa-mir-95-3p	MIMAT0000094	CGNL1	84952	HITS-CLIP	tarbase	Unspecified
hsa-mir-95-3p	MIMAT0000094	ARPP19	10776	HITS-CLIP, Microarrays	tarbase	Unspecified
hsa-mir-330-3p	MIMAT0000751	ANAPC13	25847	HITS-CLIP	tarbase	Unspecified
hsa-mir-330-3p	MIMAT0000751	SUMF2	25870	HITS-CLIP	tarbase	Unspecified
hsa-mir-330-3p	MIMAT0000751	CCNT1	904	Microarrays	tarbase	Unspecified
hsa-mir-625-5p	MIMAT0003294	ILF3	3609	HITS-CLIP	tarbase	Unspecified
hsa-mir-330-3p	MIMAT0000751	DTD2	112487	Microarrays	tarbase	Unspecified
hsa-mir-330-3p	MIMAT0000751	EAPP	55837	Microarrays	tarbase	Unspecified
hsa-mir-95-3p	MIMAT0000094	RPS4Y1	6192	Microarrays	tarbase	Unspecified
hsa-mir-330-3p	MIMAT0000751	PHF10	55274	HITS-CLIP	tarbase	Unspecified
hsa-mir-625-5p	MIMAT0003294	ECSIT	51295	PAR-CLIP	tarbase	Unspecified
hsa-mir-330-3p	MIMAT0000751	XPO7	23039	HITS-CLIP	tarbase	Unspecified
hsa-mir-625-5p	MIMAT0003294	TULP4	56995	HITS-CLIP	tarbase	Unspecified
hsa-mir-625-5p	MIMAT0003294	SNX9	51429	HITS-CLIP	tarbase	Unspecified
hsa-mir-330-3p	MIMAT0000751	ZBTB46	140685	HITS-CLIP	tarbase	Unspecified
hsa-mir-625-5p	MIMAT0003294	ATXN10	25814	HITS-CLIP	tarbase	Unspecified
hsa-mir-625-5p	MIMAT0003294	EIF2S3	1968	HITS-CLIP	tarbase	Unspecified
hsa-mir-330-3p	MIMAT0000751	SESN2	83667	HITS-CLIP	tarbase	Unspecified
hsa-mir-330-3p	MIMAT0000751	SESN2	83667	HITS-CLIP	tarbase	Unspecified
hsa-mir-95-3p	MIMAT0000094	CLIP1	6249	HITS-CLIP	tarbase	Unspecified
hsa-mir-95-3p	MIMAT0000094	ZNF317	57693	HITS-CLIP	tarbase	Unspecified
hsa-mir-330-3p	MIMAT0000751	UBA1	7317	HITS-CLIP	tarbase	Unspecified
hsa-mir-95-3p	MIMAT0000094	POLN	353497	HITS-CLIP	tarbase	Unspecified
hsa-mir-330-3p	MIMAT0000751	SYNE1	23345	HITS-CLIP	tarbase	Unspecified
hsa-mir-625-5p	MIMAT0003294	LATS1	9113	PAR-CLIP, HITS-CLIP	tarbase	Unspecified
hsa-mir-95-3p	MIMAT0000094	EMC8	10328	Microarrays	tarbase	Unspecified
hsa-mir-330-3p	MIMAT0000751	CAP1	10487	PAR-CLIP	tarbase	Unspecified
hsa-mir-330-3p	MIMAT0000751	PPT1	5538	HITS-CLIP	tarbase	Unspecified
hsa-mir-330-3p	MIMAT0000751	RLIM	51132	HITS-CLIP	tarbase	Unspecified
hsa-mir-330-3p	MIMAT0000751	SLC6A6	6533	HITS-CLIP	tarbase	Unspecified
hsa-mir-330-3p	MIMAT0000751	RPL27	6155	HITS-CLIP	tarbase	Unspecified
hsa-mir-330-3p	MIMAT0000751	DIAPH1	1729	HITS-CLIP	tarbase	Unspecified
hsa-mir-625-5p	MIMAT0003294	DIAPH1	1729	HITS-CLIP	tarbase	Unspecified
hsa-mir-625-5p	MIMAT0003294	MAP1B	4131	HITS-CLIP	tarbase	Unspecified
hsa-mir-330-3p	MIMAT0000751	IL13RA1	3597	HITS-CLIP	tarbase	Unspecified
hsa-mir-330-3p	MIMAT0000751	TOP2A	7153	HITS-CLIP	tarbase	Unspecified
hsa-mir-330-3p	MIMAT0000751	ZSCAN5A	79149	Microarrays	tarbase	Unspecified
hsa-mir-330-3p	MIMAT0000751	CHSY1	22856	HITS-CLIP	tarbase	Unspecified
hsa-mir-625-5p	MIMAT0003294	ZSWIM4	65249	HITS-CLIP	tarbase	Unspecified
hsa-mir-625-5p	MIMAT0003294	ZSWIM4	65249	HITS-CLIP	tarbase	Unspecified
hsa-mir-330-3p	MIMAT0000751	RAF1	5894	HITS-CLIP	tarbase	Unspecified
hsa-mir-330-3p	MIMAT0000751	EFR3A	23167	HITS-CLIP	tarbase	Unspecified
hsa-mir-625-5p	MIMAT0003294	RAN	5901	HITS-CLIP	tarbase	Unspecified
hsa-mir-330-3p	MIMAT0000751	UBE2G1	7326	PAR-CLIP, HITS-CLIP	tarbase	Unspecified
hsa-mir-330-3p	MIMAT0000751	FTHL17	53940	Microarrays	tarbase	Unspecified
hsa-mir-95-3p	MIMAT0000094	GRSF1	2926	HITS-CLIP	tarbase	Unspecified
hsa-mir-330-3p	MIMAT0000751	ANKRD17	26057	HITS-CLIP	tarbase	Unspecified
hsa-mir-625-5p	MIMAT0003294	KDM6B	23135	PAR-CLIP	tarbase	Unspecified
hsa-mir-330-3p	MIMAT0000751	DCAF8	50717	HITS-CLIP	tarbase	Unspecified
hsa-mir-330-3p	MIMAT0000751	IGHMBP2	3508	Microarrays	tarbase	Unspecified
hsa-mir-330-3p	MIMAT0000751	MYH10	4628	HITS-CLIP	tarbase	Unspecified
hsa-mir-330-3p	MIMAT0000751	MPRIP	23164	HITS-CLIP	tarbase	Unspecified
hsa-mir-330-3p	MIMAT0000751	DSTYK	25778	PAR-CLIP, HITS-CLIP	tarbase	Unspecified
hsa-mir-95-3p	MIMAT0000094	GPALPP1	55425	HITS-CLIP	tarbase	Unspecified
hsa-mir-330-3p	MIMAT0000751	RFC3	5983	HITS-CLIP	tarbase	Unspecified
hsa-mir-330-3p	MIMAT0000751	TCEAL4	79921	Chimeric fragments	tarbase	Unspecified
hsa-mir-330-3p	MIMAT0000751	FAM104A	84923	PAR-CLIP	tarbase	Unspecified
hsa-mir-330-3p	MIMAT0000751	PDE6B	5158	Microarrays	tarbase	Unspecified
hsa-mir-625-5p	MIMAT0003294	RTN3	10313	HITS-CLIP	tarbase	Unspecified
hsa-mir-625-5p	MIMAT0003294	MORC2	22880	HITS-CLIP	tarbase	Unspecified
hsa-mir-330-3p	MIMAT0000751	KRBA1	84626	Microarrays	tarbase	Unspecified
hsa-mir-330-3p	MIMAT0000751	ATP13A3	79572	HITS-CLIP	tarbase	Unspecified
hsa-mir-625-5p	MIMAT0003294	LOXL2	4017	HITS-CLIP	tarbase	Unspecified
hsa-mir-330-3p	MIMAT0000751	BHLHE40	8553	HITS-CLIP	tarbase	Unspecified
hsa-mir-330-3p	MIMAT0000751	EDEM1	9695	HITS-CLIP	tarbase	Unspecified
hsa-mir-330-3p	MIMAT0000751	MEIS2	4212	HITS-CLIP	tarbase	Unspecified
hsa-mir-625-5p	MIMAT0003294	MEIS2	4212	HITS-CLIP	tarbase	Unspecified
hsa-mir-625-5p	MIMAT0003294	PSRC1	84722	HITS-CLIP	tarbase	Unspecified
hsa-mir-625-5p	MIMAT0003294	PTGFRN	5738	HITS-CLIP	tarbase	Unspecified
hsa-mir-330-3p	MIMAT0000751	GRHL1	29841	PAR-CLIP	tarbase	Unspecified
hsa-mir-625-5p	MIMAT0003294	LPIN1	23175	PAR-CLIP	tarbase	Unspecified
hsa-mir-330-3p	MIMAT0000751	EMP1	2012	Microarrays	tarbase	Unspecified
hsa-mir-330-3p	MIMAT0000751	PUM1	9698	HITS-CLIP	tarbase	Unspecified
hsa-mir-625-5p	MIMAT0003294	PUM1	9698	HITS-CLIP	tarbase	Unspecified
hsa-mir-330-3p	MIMAT0000751	PHC2	1912	HITS-CLIP	tarbase	Unspecified
hsa-mir-95-3p	MIMAT0000094	AGO4	192670	HITS-CLIP	tarbase	Unspecified
hsa-mir-625-5p	MIMAT0003294	DTNA	1837	HITS-CLIP	tarbase	Unspecified
hsa-mir-330-3p	MIMAT0000751	TMEM165	55858	Microarrays	tarbase	Unspecified
hsa-mir-330-3p	MIMAT0000751	CLOCK	9575	HITS-CLIP	tarbase	Unspecified
hsa-mir-330-3p	MIMAT0000751	ETS1	2113	HITS-CLIP	tarbase	Unspecified
hsa-mir-330-3p	MIMAT0000751	WDR36	134430	HITS-CLIP	tarbase	Unspecified
hsa-mir-625-5p	MIMAT0003294	NAA35	60560	HITS-CLIP	tarbase	Unspecified
hsa-mir-330-3p	MIMAT0000751	C9orf40	55071	HITS-CLIP, Microarrays	tarbase	Unspecified
hsa-mir-625-5p	MIMAT0003294	C9orf40	55071	HITS-CLIP	tarbase	Unspecified
hsa-mir-95-3p	MIMAT0000094	TMEM243	79161	PAR-CLIP, Microarrays	tarbase	Unspecified
hsa-mir-330-3p	MIMAT0000751	TES	26136	HITS-CLIP	tarbase	Unspecified
hsa-mir-625-5p	MIMAT0003294	BLOC1S1	2647	HITS-CLIP	tarbase	Unspecified
hsa-mir-330-3p	MIMAT0000751	TROAP	10024	PAR-CLIP	tarbase	Unspecified
hsa-mir-625-5p	MIMAT0003294	NHSL1	57224	HITS-CLIP	tarbase	Unspecified
hsa-mir-625-5p	MIMAT0003294	MDM2	4193	HITS-CLIP	tarbase	Unspecified
hsa-mir-330-3p	MIMAT0000751	LAMC1	3915	HITS-CLIP	tarbase	Unspecified
hsa-mir-330-3p	MIMAT0000751	RC3H1	149041	HITS-CLIP	tarbase	Unspecified
hsa-mir-330-3p	MIMAT0000751	USP37	57695	HITS-CLIP, PAR-CLIP	tarbase	Unspecified
hsa-mir-330-3p	MIMAT0000751	TMEM127	55654	Microarrays	tarbase	Unspecified
hsa-mir-330-3p	MIMAT0000751	FLNB	2317	HITS-CLIP, Microarrays	tarbase	Unspecified
hsa-mir-95-3p	MIMAT0000094	ITM2B	9445	HITS-CLIP	tarbase	Unspecified
hsa-mir-625-5p	MIMAT0003294	TNS3	64759	HITS-CLIP	tarbase	Unspecified
hsa-mir-625-5p	MIMAT0003294	IGF2BP3	10643	PAR-CLIP	tarbase	Unspecified
hsa-mir-330-3p	MIMAT0000751	RAC1	5879	HITS-CLIP	tarbase	Unspecified
hsa-mir-330-3p	MIMAT0000751	IL6	3569	Microarrays	tarbase	Unspecified
hsa-mir-625-5p	MIMAT0003294	TTYH3	80727	HITS-CLIP	tarbase	Unspecified
hsa-mir-330-3p	MIMAT0000751	RSAD1	55316	Microarrays	tarbase	Unspecified
hsa-mir-330-3p	MIMAT0000751	DCAF7	10238	HITS-CLIP	tarbase	Unspecified
hsa-mir-330-3p	MIMAT0000751	TRA2B	6434	HITS-CLIP	tarbase	Unspecified
hsa-mir-625-5p	MIMAT0003294	SAP130	79595	HITS-CLIP	tarbase	Unspecified
hsa-mir-625-5p	MIMAT0003294	ANP32B	10541	HITS-CLIP	tarbase	Unspecified
hsa-mir-330-3p	MIMAT0000751	RPL35	11224	HITS-CLIP	tarbase	Unspecified
hsa-mir-330-3p	MIMAT0000751	ENPP2	5168	HITS-CLIP	tarbase	Unspecified
hsa-mir-330-3p	MIMAT0000751	RNF38	152006	PAR-CLIP	tarbase	Unspecified
hsa-mir-330-3p	MIMAT0000751	KIF13A	63971	HITS-CLIP	tarbase	Unspecified
hsa-mir-330-3p	MIMAT0000751	IRF4	3662	HITS-CLIP	tarbase	Unspecified
hsa-mir-330-3p	MIMAT0000751	TUBB2B	347733	Microarrays	tarbase	Unspecified
hsa-mir-330-3p	MIMAT0000751	RNF144B	255488	HITS-CLIP	tarbase	Unspecified
hsa-mir-95-3p	MIMAT0000094	FGFBP1	9982	Microarrays	tarbase	Unspecified
hsa-mir-625-5p	MIMAT0003294	FHDC1	85462	HITS-CLIP	tarbase	Unspecified
hsa-mir-330-3p	MIMAT0000751	MMP7	4316	Microarrays	tarbase	Unspecified
hsa-mir-330-3p	MIMAT0000751	YAP1	10413	HITS-CLIP	tarbase	Unspecified
hsa-mir-330-3p	MIMAT0000751	FDX1	2230	Microarrays	tarbase	Unspecified
hsa-mir-330-3p	MIMAT0000751	ADAM10	102	HITS-CLIP	tarbase	Unspecified
hsa-mir-330-3p	MIMAT0000751	PPM1B	5495	HITS-CLIP	tarbase	Unspecified
hsa-mir-330-3p	MIMAT0000751	ACTR2	10097	HITS-CLIP	tarbase	Unspecified
hsa-mir-330-3p	MIMAT0000751	LRPPRC	10128	HITS-CLIP	tarbase	Unspecified
hsa-mir-330-3p	MIMAT0000751	KIF20B	9585	Microarrays	tarbase	Unspecified
hsa-mir-330-3p	MIMAT0000751	EXOC6	54536	Microarrays	tarbase	Unspecified
hsa-mir-330-3p	MIMAT0000751	DNAJC13	23317	HITS-CLIP	tarbase	Unspecified
hsa-mir-625-5p	MIMAT0003294	FAM149B1	317662	PAR-CLIP	tarbase	Unspecified
hsa-mir-625-5p	MIMAT0003294	TET1	80312	HITS-CLIP	tarbase	Unspecified
hsa-mir-330-3p	MIMAT0000751	DNA2	1763	HITS-CLIP	tarbase	Unspecified
hsa-mir-330-3p	MIMAT0000751	SECISBP2L	9728	HITS-CLIP	tarbase	Unspecified
hsa-mir-330-3p	MIMAT0000751	TMOD3	29766	PAR-CLIP	tarbase	Unspecified
hsa-mir-625-5p	MIMAT0003294	PCDH10	57575	HITS-CLIP	tarbase	Unspecified
hsa-mir-95-3p	MIMAT0000094	CENPE	1062	Microarrays	tarbase	Unspecified
hsa-mir-625-5p	MIMAT0003294	MAPK8IP3	23162	HITS-CLIP	tarbase	Unspecified
hsa-mir-625-5p	MIMAT0003294	B4GALNT3	283358	HITS-CLIP	tarbase	Unspecified
hsa-mir-330-3p	MIMAT0000751	ETNK1	55500	HITS-CLIP	tarbase	Unspecified
hsa-mir-95-3p	MIMAT0000094	NDUFA9	4704	PAR-CLIP	tarbase	Unspecified
hsa-mir-330-3p	MIMAT0000751	LRIG3	121227	PAR-CLIP	tarbase	Unspecified
hsa-mir-95-3p	MIMAT0000094	PHLDA1	22822	HITS-CLIP	tarbase	Unspecified
hsa-mir-330-3p	MIMAT0000751	TMTC3	160418	HITS-CLIP	tarbase	Unspecified
hsa-mir-625-5p	MIMAT0003294	SMARCC2	6601	HITS-CLIP	tarbase	Unspecified
hsa-mir-330-3p	MIMAT0000751	LMBR1L	55716	HITS-CLIP	tarbase	Unspecified
hsa-mir-330-3p	MIMAT0000751	SBNO1	55206	HITS-CLIP	tarbase	Unspecified
hsa-mir-330-3p	MIMAT0000751	VPS37B	79720	HITS-CLIP	tarbase	Unspecified
hsa-mir-95-3p	MIMAT0000094	VPS37B	79720	Microarrays	tarbase	Unspecified
hsa-mir-330-3p	MIMAT0000751	RBM26	64062	HITS-CLIP	tarbase	Unspecified
hsa-mir-625-5p	MIMAT0003294	SLC12A6	9990	PAR-CLIP	tarbase	Unspecified
hsa-mir-625-5p	MIMAT0003294	SERF2	10169	HITS-CLIP	tarbase	Unspecified
hsa-mir-625-5p	MIMAT0003294	ANP32A	8125	HITS-CLIP	tarbase	Unspecified
hsa-mir-95-3p	MIMAT0000094	HMG20A	10363	Microarrays	tarbase	Unspecified
hsa-mir-625-5p	MIMAT0003294	TSPAN3	10099	HITS-CLIP	tarbase	Unspecified
hsa-mir-330-3p	MIMAT0000751	ABHD2	11057	HITS-CLIP	tarbase	Unspecified
hsa-mir-95-3p	MIMAT0000094	PARN	5073	Microarrays	tarbase	Unspecified
hsa-mir-95-3p	MIMAT0000094	PARN	5073	Microarrays	tarbase	Unspecified
hsa-mir-330-3p	MIMAT0000751	ARHGAP17	55114	HITS-CLIP	tarbase	Unspecified
hsa-mir-330-3p	MIMAT0000751	ARHGAP17	55114	HITS-CLIP	tarbase	Unspecified
hsa-mir-625-5p	MIMAT0003294	ZFHX3	463	HITS-CLIP	tarbase	Unspecified
hsa-mir-330-3p	MIMAT0000751	CMTM3	123920	HITS-CLIP	tarbase	Unspecified
hsa-mir-625-5p	MIMAT0003294	G6PC3	92579	HITS-CLIP	tarbase	Unspecified
hsa-mir-330-3p	MIMAT0000751	CLTC	1213	HITS-CLIP	tarbase	Unspecified
hsa-mir-625-5p	MIMAT0003294	CLTC	1213	HITS-CLIP	tarbase	Unspecified
hsa-mir-625-5p	MIMAT0003294	SLC39A6	25800	HITS-CLIP	tarbase	Unspecified
hsa-mir-625-5p	MIMAT0003294	ARRB2	409	PAR-CLIP	tarbase	Unspecified
hsa-mir-330-3p	MIMAT0000751	PIK3R5	23533	Microarrays	tarbase	Unspecified
hsa-mir-95-3p	MIMAT0000094	CBX4	8535	HITS-CLIP	tarbase	Unspecified
hsa-mir-330-3p	MIMAT0000751	ELAC1	55520	Microarrays	tarbase	Unspecified
hsa-mir-330-3p	MIMAT0000751	NFIC	4782	HITS-CLIP	tarbase	Unspecified
hsa-mir-625-5p	MIMAT0003294	NFIC	4782	HITS-CLIP	tarbase	Unspecified
hsa-mir-330-3p	MIMAT0000751	COL6A2	1292	HITS-CLIP	tarbase	Unspecified
hsa-mir-625-5p	MIMAT0003294	DNMT3L	29947	HITS-CLIP	tarbase	Unspecified
hsa-mir-330-3p	MIMAT0000751	APP	351	HITS-CLIP	tarbase	Unspecified
hsa-mir-330-3p	MIMAT0000751	CARM1	10498	PAR-CLIP	tarbase	Unspecified
hsa-mir-330-3p	MIMAT0000751	PSMB6	5694	HITS-CLIP	tarbase	Unspecified
hsa-mir-95-3p	MIMAT0000094	ZNF614	80110	HITS-CLIP, Microarrays	tarbase	Unspecified
hsa-mir-625-5p	MIMAT0003294	RPL11	6135	HITS-CLIP	tarbase	Unspecified
hsa-mir-330-3p	MIMAT0000751	PRKACB	5567	PAR-CLIP	tarbase	Unspecified
hsa-mir-330-3p	MIMAT0000751	KIF2C	11004	Microarrays	tarbase	Unspecified
hsa-mir-330-3p	MIMAT0000751	RGS5	8490	HITS-CLIP	tarbase	Unspecified
hsa-mir-330-3p	MIMAT0000751	RGS5	8490	HITS-CLIP	tarbase	Unspecified
hsa-mir-95-3p	MIMAT0000094	PRCC	5546	Microarrays	tarbase	Unspecified
hsa-mir-625-5p	MIMAT0003294	ISG20L2	81875	HITS-CLIP	tarbase	Unspecified
hsa-mir-330-3p	MIMAT0000751	HDGF	3068	HITS-CLIP	tarbase	Unspecified
hsa-mir-95-3p	MIMAT0000094	HDGF	3068	HITS-CLIP, Microarrays	tarbase	Unspecified
hsa-mir-95-3p	MIMAT0000094	ABL2	27	HITS-CLIP	tarbase	Unspecified
hsa-mir-330-3p	MIMAT0000751	FAM163A	148753	Microarrays	tarbase	Unspecified
hsa-mir-330-3p	MIMAT0000751	FAM163A	148753	Microarrays	tarbase	Unspecified
hsa-mir-330-3p	MIMAT0000751	CTSK	1513	Microarrays	tarbase	Unspecified
hsa-mir-625-5p	MIMAT0003294	POGZ	23126	HITS-CLIP	tarbase	Unspecified
hsa-mir-330-3p	MIMAT0000751	OAZ3	51686	Microarrays	tarbase	Unspecified
hsa-mir-330-3p	MIMAT0000751	DTL	51514	Microarrays	tarbase	Unspecified
hsa-mir-330-3p	MIMAT0000751	CRNN	49860	Microarrays	tarbase	Unspecified
hsa-mir-330-3p	MIMAT0000751	TPM3	7170	HITS-CLIP	tarbase	Unspecified
hsa-mir-625-5p	MIMAT0003294	TPM3	7170	HITS-CLIP	tarbase	Unspecified
hsa-mir-625-5p	MIMAT0003294	C1orf43	25912	HITS-CLIP, PAR-CLIP	tarbase	Unspecified
hsa-mir-625-5p	MIMAT0003294	PARP1	142	PAR-CLIP	tarbase	Unspecified
hsa-mir-330-3p	MIMAT0000751	LBR	3930	HITS-CLIP	tarbase	Unspecified
hsa-mir-330-3p	MIMAT0000751	RHOB	388	HITS-CLIP	tarbase	Unspecified
hsa-mir-625-5p	MIMAT0003294	RHOB	388	HITS-CLIP	tarbase	Unspecified
hsa-mir-625-5p	MIMAT0003294	SFXN5	94097	HITS-CLIP	tarbase	Unspecified
hsa-mir-330-3p	MIMAT0000751	ZC3H8	84524	Microarrays	tarbase	Unspecified
hsa-mir-330-3p	MIMAT0000751	SUMF1	285362	HITS-CLIP	tarbase	Unspecified
hsa-mir-95-3p	MIMAT0000094	SUMF1	285362	Microarrays	tarbase	Unspecified
hsa-mir-625-5p	MIMAT0003294	CTDSP1	58190	HITS-CLIP	tarbase	Unspecified
hsa-mir-330-3p	MIMAT0000751	ACKR2	1238	Microarrays	tarbase	Unspecified
hsa-mir-330-3p	MIMAT0000751	ARL6IP5	10550	PAR-CLIP	tarbase	Unspecified
hsa-mir-625-5p	MIMAT0003294	NFKBIZ	64332	HITS-CLIP	tarbase	Unspecified
hsa-mir-330-3p	MIMAT0000751	NXPE3	91775	Microarrays	tarbase	Unspecified
hsa-mir-95-3p	MIMAT0000094	BOC	91653	HITS-CLIP	tarbase	Unspecified
hsa-mir-625-5p	MIMAT0003294	NCEH1	57552	HITS-CLIP	tarbase	Unspecified
hsa-mir-330-3p	MIMAT0000751	SCD5	79966	HITS-CLIP	tarbase	Unspecified
hsa-mir-330-3p	MIMAT0000751	USP53	54532	HITS-CLIP	tarbase	Unspecified
hsa-mir-330-3p	MIMAT0000751	SETD7	80854	HITS-CLIP	tarbase	Unspecified
hsa-mir-330-3p	MIMAT0000751	GZMA	3001	HITS-CLIP	tarbase	Unspecified
hsa-mir-625-5p	MIMAT0003294	RASA1	5921	HITS-CLIP	tarbase	Unspecified
hsa-mir-330-3p	MIMAT0000751	RNF145	153830	HITS-CLIP	tarbase	Unspecified
hsa-mir-330-3p	MIMAT0000751	G3BP1	10146	PAR-CLIP	tarbase	Unspecified
hsa-mir-625-5p	MIMAT0003294	G3BP1	10146	HITS-CLIP	tarbase	Unspecified
hsa-mir-330-3p	MIMAT0000751	N4BP3	23138	Microarrays	tarbase	Unspecified
hsa-mir-330-3p	MIMAT0000751	ZMAT2	153527	HITS-CLIP	tarbase	Unspecified
hsa-mir-330-3p	MIMAT0000751	PLA2G7	7941	Microarrays	tarbase	Unspecified
hsa-mir-330-3p	MIMAT0000751	PNRC1	10957	HITS-CLIP	tarbase	Unspecified
hsa-mir-330-3p	MIMAT0000751	PURB	5814	HITS-CLIP	tarbase	Unspecified
hsa-mir-330-3p	MIMAT0000751	GIGYF1	64599	HITS-CLIP	tarbase	Unspecified
hsa-mir-625-5p	MIMAT0003294	GIGYF1	64599	HITS-CLIP	tarbase	Unspecified
hsa-mir-625-5p	MIMAT0003294	MEPCE	56257	HITS-CLIP	tarbase	Unspecified
hsa-mir-625-5p	MIMAT0003294	ZMYM3	9203	HITS-CLIP	tarbase	Unspecified
hsa-mir-330-3p	MIMAT0000751	OGT	8473	HITS-CLIP	tarbase	Unspecified
hsa-mir-95-3p	MIMAT0000094	SNX12	29934	HITS-CLIP	tarbase	Unspecified
hsa-mir-330-3p	MIMAT0000751	ZNF711	7552	HITS-CLIP	tarbase	Unspecified
hsa-mir-330-3p	MIMAT0000751	RBMX	27316	HITS-CLIP	tarbase	Unspecified
hsa-mir-330-3p	MIMAT0000751	FATE1	89885	Microarrays	tarbase	Unspecified
hsa-mir-625-5p	MIMAT0003294	CETN2	1069	HITS-CLIP	tarbase	Unspecified
hsa-mir-330-3p	MIMAT0000751	CSGALNACT1	55790	Microarrays	tarbase	Unspecified
hsa-mir-330-3p	MIMAT0000751	HMBOX1	79618	HITS-CLIP	tarbase	Unspecified
hsa-mir-330-3p	MIMAT0000751	NDUFB9	4715	HITS-CLIP	tarbase	Unspecified
hsa-mir-330-3p	MIMAT0000751	CBWD5	220869	Microarrays	tarbase	Unspecified
hsa-mir-625-5p	MIMAT0003294	ZNF462	58499	HITS-CLIP	tarbase	Unspecified
hsa-mir-625-5p	MIMAT0003294	INIP	58493	HITS-CLIP	tarbase	Unspecified
hsa-mir-330-3p	MIMAT0000751	SNX30	401548	HITS-CLIP	tarbase	Unspecified
hsa-mir-330-3p	MIMAT0000751	NACC2	138151	HITS-CLIP	tarbase	Unspecified
hsa-mir-625-5p	MIMAT0003294	PPRC1	23082	HITS-CLIP	tarbase	Unspecified
hsa-mir-330-3p	MIMAT0000751	ADAM12	8038	HITS-CLIP	tarbase	Unspecified
hsa-mir-95-3p	MIMAT0000094	IMMP1L	196294	Microarrays	tarbase	Unspecified
hsa-mir-330-3p	MIMAT0000751	SSRP1	6749	Microarrays	tarbase	Unspecified
hsa-mir-625-5p	MIMAT0003294	CELF1	10658	HITS-CLIP	tarbase	Unspecified
hsa-mir-330-3p	MIMAT0000751	RPS3	6188	HITS-CLIP	tarbase	Unspecified
hsa-mir-625-5p	MIMAT0003294	ZC3H12C	85463	PAR-CLIP	tarbase	Unspecified
hsa-mir-625-5p	MIMAT0003294	HYOU1	10525	HITS-CLIP	tarbase	Unspecified
hsa-mir-625-5p	MIMAT0003294	HYOU1	10525	HITS-CLIP	tarbase	Unspecified
hsa-mir-625-5p	MIMAT0003294	MTA2	9219	HITS-CLIP	tarbase	Unspecified
hsa-mir-330-3p	MIMAT0000751	CPSF7	79869	HITS-CLIP	tarbase	Unspecified
hsa-mir-330-3p	MIMAT0000751	EI24	9538	PAR-CLIP	tarbase	Unspecified
hsa-mir-625-5p	MIMAT0003294	SOGA1	140710	HITS-CLIP	tarbase	Unspecified
hsa-mir-625-5p	MIMAT0003294	YTHDF1	54915	HITS-CLIP	tarbase	Unspecified
hsa-mir-95-3p	MIMAT0000094	YTHDF1	54915	HITS-CLIP, Microarrays	tarbase	Unspecified
hsa-mir-625-5p	MIMAT0003294	FERMT3	83706	PAR-CLIP	tarbase	Unspecified
hsa-mir-625-5p	MIMAT0003294	ALDOA	226	PAR-CLIP	tarbase	Unspecified
hsa-mir-625-5p	MIMAT0003294	TAOK2	9344	HITS-CLIP	tarbase	Unspecified
hsa-mir-625-5p	MIMAT0003294	ARID5B	84159	HITS-CLIP	tarbase	Unspecified
hsa-mir-330-3p	MIMAT0000751	CCT5	22948	Microarrays	tarbase	Unspecified
hsa-mir-330-3p	MIMAT0000751	FOXO1	2308	HITS-CLIP	tarbase	Unspecified
hsa-mir-330-3p	MIMAT0000751	SEC24D	9871	PAR-CLIP	tarbase	Unspecified
hsa-mir-330-3p	MIMAT0000751	SLC7A11	23657	HITS-CLIP	tarbase	Unspecified
hsa-mir-330-3p	MIMAT0000751	UEVLD	55293	HITS-CLIP	tarbase	Unspecified
hsa-mir-330-3p	MIMAT0000751	EXT2	2132	HITS-CLIP	tarbase	Unspecified
hsa-mir-330-3p	MIMAT0000751	NEK7	140609	HITS-CLIP	tarbase	Unspecified
hsa-mir-330-3p	MIMAT0000751	ANKRD50	57182	PAR-CLIP	tarbase	Unspecified
hsa-mir-330-3p	MIMAT0000751	CDC123	8872	HITS-CLIP	tarbase	Unspecified
hsa-mir-330-3p	MIMAT0000751	TEX9	374618	HITS-CLIP	tarbase	Unspecified
hsa-mir-330-3p	MIMAT0000751	ADAM17	6868	HITS-CLIP	tarbase	Unspecified
hsa-mir-625-5p	MIMAT0003294	ZNF385D	79750	HITS-CLIP	tarbase	Unspecified
hsa-mir-95-3p	MIMAT0000094	RABGAP1L	9910	HITS-CLIP	tarbase	Unspecified
hsa-mir-330-3p	MIMAT0000751	ASTN1	460	HITS-CLIP	tarbase	Unspecified
hsa-mir-330-3p	MIMAT0000751	EPG5	57724	HITS-CLIP	tarbase	Unspecified
hsa-mir-330-3p	MIMAT0000751	TGOLN2	10618	HITS-CLIP	tarbase	Unspecified
hsa-mir-330-3p	MIMAT0000751	POC5	134359	PAR-CLIP	tarbase	Unspecified
hsa-mir-330-3p	MIMAT0000751	JMY	133746	PAR-CLIP	tarbase	Unspecified
hsa-mir-95-3p	MIMAT0000094	DSPP	1834	Microarrays	tarbase	Unspecified
hsa-mir-95-3p	MIMAT0000094	CLEC4F	165530	Microarrays	tarbase	Unspecified
hsa-mir-330-3p	MIMAT0000751	IFIT5	24138	Microarrays	tarbase	Unspecified
hsa-mir-330-3p	MIMAT0000751	HNRNPDL	9987	HITS-CLIP	tarbase	Unspecified
hsa-mir-330-3p	MIMAT0000751	PTPRK	5796	HITS-CLIP	tarbase	Unspecified
hsa-mir-330-3p	MIMAT0000751	PTPRK	5796	HITS-CLIP	tarbase	Unspecified
hsa-mir-625-5p	MIMAT0003294	LGI2	55203	HITS-CLIP	tarbase	Unspecified
hsa-mir-330-3p	MIMAT0000751	BCL2L11	10018	HITS-CLIP	tarbase	Unspecified
hsa-mir-625-5p	MIMAT0003294	BCL2L11	10018	HITS-CLIP	tarbase	Unspecified
hsa-mir-330-3p	MIMAT0000751	CAST	831	HITS-CLIP	tarbase	Unspecified
hsa-mir-330-3p	MIMAT0000751	HNRNPU	3192	HITS-CLIP	tarbase	Unspecified
hsa-mir-625-5p	MIMAT0003294	HNRNPU	3192	HITS-CLIP	tarbase	Unspecified
hsa-mir-95-3p	MIMAT0000094	RANBP2	5903	HITS-CLIP	tarbase	Unspecified
hsa-mir-625-5p	MIMAT0003294	UBALD1	124402	HITS-CLIP	tarbase	Unspecified
hsa-mir-330-3p	MIMAT0000751	UBALD1	124402	Microarrays	tarbase	Unspecified
hsa-mir-95-3p	MIMAT0000094	GTF2E1	2960	HITS-CLIP	tarbase	Unspecified
hsa-mir-625-5p	MIMAT0003294	JAZF1	221895	HITS-CLIP	tarbase	Unspecified
hsa-mir-330-3p	MIMAT0000751	TRIP12	9320	HITS-CLIP	tarbase	Unspecified
hsa-mir-330-3p	MIMAT0000751	CACNA2D1	781	HITS-CLIP	tarbase	Unspecified
hsa-mir-625-5p	MIMAT0003294	CHST9	83539	HITS-CLIP	tarbase	Unspecified
hsa-mir-625-5p	MIMAT0003294	CC2D1B	200014	HITS-CLIP	tarbase	Unspecified
hsa-mir-330-3p	MIMAT0000751	CCSAP	126731	HITS-CLIP	tarbase	Unspecified
hsa-mir-95-3p	MIMAT0000094	ADAMTS1	9510	HITS-CLIP	tarbase	Unspecified
hsa-mir-330-3p	MIMAT0000751	ZNF18	7566	Microarrays	tarbase	Unspecified
hsa-mir-330-3p	MIMAT0000751	AZIN1	51582	HITS-CLIP	tarbase	Unspecified
hsa-mir-330-3p	MIMAT0000751	LARP1	23367	PAR-CLIP	tarbase	Unspecified
hsa-mir-330-3p	MIMAT0000751	FMN2	56776	HITS-CLIP	tarbase	Unspecified
hsa-mir-330-3p	MIMAT0000751	RNF20	56254	HITS-CLIP	tarbase	Unspecified
hsa-mir-330-3p	MIMAT0000751	PPARGC1B	133522	HITS-CLIP	tarbase	Unspecified
hsa-mir-330-3p	MIMAT0000751	LSM11	134353	HITS-CLIP	tarbase	Unspecified
hsa-mir-625-5p	MIMAT0003294	RAB39B	116442	PAR-CLIP	tarbase	Unspecified
hsa-mir-330-3p	MIMAT0000751	GNAQ	2776	Microarrays	tarbase	Unspecified
hsa-mir-330-3p	MIMAT0000751	DCK	1633	HITS-CLIP	tarbase	Unspecified
hsa-mir-330-3p	MIMAT0000751	MAP3K7CL	56911	Microarrays	tarbase	Unspecified
hsa-mir-330-3p	MIMAT0000751	NAA11	84779	PAR-CLIP	tarbase	Unspecified
hsa-mir-330-3p	MIMAT0000751	BACH1	571	HITS-CLIP	tarbase	Unspecified
hsa-mir-95-3p	MIMAT0000094	SCAF4	57466	HITS-CLIP	tarbase	Unspecified
hsa-mir-330-3p	MIMAT0000751	FUT6	2528	HITS-CLIP	tarbase	Unspecified
hsa-mir-625-5p	MIMAT0003294	FAM122B	159090	HITS-CLIP	tarbase	Unspecified
hsa-mir-330-3p	MIMAT0000751	HK1	3098	HITS-CLIP	tarbase	Unspecified
hsa-mir-625-5p	MIMAT0003294	HK1	3098	HITS-CLIP	tarbase	Unspecified
hsa-mir-330-3p	MIMAT0000751	ZFAND3	60685	Microarrays	tarbase	Unspecified
hsa-mir-95-3p	MIMAT0000094	NPTN	27020	HITS-CLIP	tarbase	Unspecified
hsa-mir-330-3p	MIMAT0000751	RAB11FIP1	80223	HITS-CLIP	tarbase	Unspecified
hsa-mir-95-3p	MIMAT0000094	UTP14A	10813	HITS-CLIP	tarbase	Unspecified
hsa-mir-625-5p	MIMAT0003294	PRR14	78994	HITS-CLIP	tarbase	Unspecified
hsa-mir-330-3p	MIMAT0000751	BRPF1	7862	HITS-CLIP	tarbase	Unspecified
hsa-mir-330-3p	MIMAT0000751	SEC13	6396	HITS-CLIP	tarbase	Unspecified
hsa-mir-330-3p	MIMAT0000751	FCHO2	115548	HITS-CLIP	tarbase	Unspecified
hsa-mir-330-3p	MIMAT0000751	CPT2	1376	PAR-CLIP	tarbase	Unspecified
hsa-mir-330-3p	MIMAT0000751	TSC22D3	1831	HITS-CLIP	tarbase	Unspecified
hsa-mir-625-5p	MIMAT0003294	DYRK1A	1859	HITS-CLIP	tarbase	Unspecified
hsa-mir-625-5p	MIMAT0003294	DPYSL5	56896	HITS-CLIP	tarbase	Unspecified
hsa-mir-330-3p	MIMAT0000751	SKI	6497	HITS-CLIP	tarbase	Unspecified
hsa-mir-95-3p	MIMAT0000094	SKI	6497	HITS-CLIP	tarbase	Unspecified
hsa-mir-330-3p	MIMAT0000751	MRPL17	63875	HITS-CLIP	tarbase	Unspecified
hsa-mir-625-5p	MIMAT0003294	DUSP2	1844	HITS-CLIP	tarbase	Unspecified
hsa-mir-330-3p	MIMAT0000751	DUSP2	1844	Microarrays	tarbase	Unspecified
hsa-mir-625-5p	MIMAT0003294	TPRG1L	127262	HITS-CLIP	tarbase	Unspecified
hsa-mir-330-3p	MIMAT0000751	FANCC	2176	Microarrays	tarbase	Unspecified
hsa-mir-330-3p	MIMAT0000751	WASF2	10163	HITS-CLIP	tarbase	Unspecified
hsa-mir-625-5p	MIMAT0003294	WASF2	10163	PAR-CLIP	tarbase	Unspecified
hsa-mir-625-5p	MIMAT0003294	SPATA2	9825	HITS-CLIP	tarbase	Unspecified
hsa-mir-330-3p	MIMAT0000751	PPP1R15B	84919	HITS-CLIP	tarbase	Unspecified
hsa-mir-330-3p	MIMAT0000751	ELK4	2005	PAR-CLIP, HITS-CLIP	tarbase	Unspecified
hsa-mir-95-3p	MIMAT0000094	ELK4	2005	HITS-CLIP	tarbase	Unspecified
hsa-mir-625-5p	MIMAT0003294	CACHD1	57685	HITS-CLIP	tarbase	Unspecified
hsa-mir-625-5p	MIMAT0003294	SON	6651	HITS-CLIP	tarbase	Unspecified
hsa-mir-330-3p	MIMAT0000751	RCAN1	1827	HITS-CLIP	tarbase	Unspecified
hsa-mir-330-3p	MIMAT0000751	RUNX1	861	HITS-CLIP	tarbase	Unspecified
hsa-mir-330-3p	MIMAT0000751	CBR3	874	Microarrays	tarbase	Unspecified
hsa-mir-330-3p	MIMAT0000751	ACTC1	70	HITS-CLIP	tarbase	Unspecified
hsa-mir-625-5p	MIMAT0003294	PTMS	5763	HITS-CLIP	tarbase	Unspecified
hsa-mir-625-5p	MIMAT0003294	ATP13A2	23400	HITS-CLIP	tarbase	Unspecified
hsa-mir-330-3p	MIMAT0000751	M1AP	130951	Microarrays	tarbase	Unspecified
hsa-mir-330-3p	MIMAT0000751	BTG2	7832	PAR-CLIP, HITS-CLIP	tarbase	Unspecified
hsa-mir-330-3p	MIMAT0000751	GPBP1L1	60313	HITS-CLIP	tarbase	Unspecified
hsa-mir-625-5p	MIMAT0003294	EFCAB14	9813	PAR-CLIP	tarbase	Unspecified
hsa-mir-330-3p	MIMAT0000751	CTBP1	1487	HITS-CLIP	tarbase	Unspecified
hsa-mir-625-5p	MIMAT0003294	BSDC1	55108	HITS-CLIP	tarbase	Unspecified
hsa-mir-330-3p	MIMAT0000751	CCDC58	131076	HITS-CLIP	tarbase	Unspecified
hsa-mir-625-5p	MIMAT0003294	MCM3AP	8888	HITS-CLIP	tarbase	Unspecified
hsa-mir-330-3p	MIMAT0000751	ZNF761	388561	Microarrays	tarbase	Unspecified
hsa-mir-330-3p	MIMAT0000751	ZNF761	388561	Microarrays	tarbase	Unspecified
hsa-mir-625-5p	MIMAT0003294	GPSM1	26086	HITS-CLIP	tarbase	Unspecified
hsa-mir-625-5p	MIMAT0003294	BRSK1	84446	HITS-CLIP	tarbase	Unspecified
hsa-mir-330-3p	MIMAT0000751	COX6B2	125965	Microarrays	tarbase	Unspecified
hsa-mir-330-3p	MIMAT0000751	TAOK1	57551	PAR-CLIP	tarbase	Unspecified
hsa-mir-330-3p	MIMAT0000751	CHTOP	26097	HITS-CLIP	tarbase	Unspecified
hsa-mir-330-3p	MIMAT0000751	ADAR	103	HITS-CLIP	tarbase	Unspecified
hsa-mir-95-3p	MIMAT0000094	ADAR	103	HITS-CLIP	tarbase	Unspecified
hsa-mir-330-3p	MIMAT0000751	CRTC2	200186	HITS-CLIP	tarbase	Unspecified
hsa-mir-625-5p	MIMAT0003294	SLC25A44	9673	PAR-CLIP	tarbase	Unspecified
hsa-mir-625-5p	MIMAT0003294	NACC1	112939	HITS-CLIP	tarbase	Unspecified
hsa-mir-330-3p	MIMAT0000751	FDXR	2232	HITS-CLIP	tarbase	Unspecified
hsa-mir-330-3p	MIMAT0000751	SRSF2	6427	PAR-CLIP	tarbase	Unspecified
hsa-mir-625-5p	MIMAT0003294	SRSF2	6427	PAR-CLIP	tarbase	Unspecified
hsa-mir-625-5p	MIMAT0003294	EMC10	284361	HITS-CLIP	tarbase	Unspecified
hsa-mir-625-5p	MIMAT0003294	LARP4	113251	PAR-CLIP	tarbase	Unspecified
hsa-mir-95-3p	MIMAT0000094	LARP4	113251	HITS-CLIP	tarbase	Unspecified
hsa-mir-625-5p	MIMAT0003294	SCIMP	388325	PAR-CLIP	tarbase	Unspecified
hsa-mir-330-3p	MIMAT0000751	TBC1D24	57465	HITS-CLIP	tarbase	Unspecified
hsa-mir-625-5p	MIMAT0003294	AMDHD2	51005	HITS-CLIP	tarbase	Unspecified
hsa-mir-330-3p	MIMAT0000751	ADCY9	115	HITS-CLIP	tarbase	Unspecified
hsa-mir-330-3p	MIMAT0000751	SHANK2	22941	HITS-CLIP	tarbase	Unspecified
hsa-mir-625-5p	MIMAT0003294	SYVN1	84447	HITS-CLIP	tarbase	Unspecified
hsa-mir-330-3p	MIMAT0000751	CMPK1	51727	HITS-CLIP	tarbase	Unspecified
hsa-mir-330-3p	MIMAT0000751	USP24	23358	HITS-CLIP	tarbase	Unspecified
hsa-mir-330-3p	MIMAT0000751	JAK1	3716	HITS-CLIP	tarbase	Unspecified
hsa-mir-330-3p	MIMAT0000751	DHRS3	9249	HITS-CLIP	tarbase	Unspecified
hsa-mir-330-3p	MIMAT0000751	NFIA	4774	HITS-CLIP	tarbase	Unspecified
hsa-mir-625-5p	MIMAT0003294	NFIA	4774	HITS-CLIP	tarbase	Unspecified
hsa-mir-330-3p	MIMAT0000751	FUBP1	8880	HITS-CLIP, Microarrays	tarbase	Unspecified
hsa-mir-330-3p	MIMAT0000751	C1orf52	148423	HITS-CLIP	tarbase	Unspecified
hsa-mir-330-3p	MIMAT0000751	WDR26	80232	PAR-CLIP, HITS-CLIP	tarbase	Unspecified
hsa-mir-625-5p	MIMAT0003294	WDR26	80232	HITS-CLIP	tarbase	Unspecified
hsa-mir-625-5p	MIMAT0003294	REL	5966	PAR-CLIP	tarbase	Unspecified
hsa-mir-95-3p	MIMAT0000094	SLC16A14	151473	Microarrays	tarbase	Unspecified
hsa-mir-330-3p	MIMAT0000751	S100A9	6280	Microarrays	tarbase	Unspecified
hsa-mir-625-5p	MIMAT0003294	NIPAL1	152519	HITS-CLIP	tarbase	Unspecified
hsa-mir-330-3p	MIMAT0000751	ATP1A1	476	HITS-CLIP	tarbase	Unspecified
hsa-mir-330-3p	MIMAT0000751	FSTL1	11167	HITS-CLIP	tarbase	Unspecified
hsa-mir-330-3p	MIMAT0000751	PRKCI	5584	Microarrays	tarbase	Unspecified
hsa-mir-330-3p	MIMAT0000751	RPL22L1	200916	HITS-CLIP	tarbase	Unspecified
hsa-mir-95-3p	MIMAT0000094	PPP4R2	151987	HITS-CLIP	tarbase	Unspecified
hsa-mir-330-3p	MIMAT0000751	TIPARP	25976	PAR-CLIP	tarbase	Unspecified
hsa-mir-330-3p	MIMAT0000751	APBB2	323	HITS-CLIP	tarbase	Unspecified
hsa-mir-330-3p	MIMAT0000751	RCHY1	25898	PAR-CLIP	tarbase	Unspecified
hsa-mir-95-3p	MIMAT0000094	DNAJC5G	285126	Microarrays	tarbase	Unspecified
hsa-mir-95-3p	MIMAT0000094	UCN	7349	Microarrays	tarbase	Unspecified
hsa-mir-330-3p	MIMAT0000751	CDCP1	64866	HITS-CLIP	tarbase	Unspecified
hsa-mir-330-3p	MIMAT0000751	CLEC3B	7123	Microarrays	tarbase	Unspecified
hsa-mir-330-3p	MIMAT0000751	FBXO40	51725	Microarrays	tarbase	Unspecified
hsa-mir-330-3p	MIMAT0000751	DTX3L	151636	Microarrays	tarbase	Unspecified
hsa-mir-330-3p	MIMAT0000751	TKT	7086	PAR-CLIP	tarbase	Unspecified
hsa-mir-330-3p	MIMAT0000751	LRPAP1	4043	HITS-CLIP	tarbase	Unspecified
hsa-mir-330-3p	MIMAT0000751	UBXN7	26043	HITS-CLIP, PAR-CLIP	tarbase	Unspecified
hsa-mir-625-5p	MIMAT0003294	ANXA5	308	HITS-CLIP	tarbase	Unspecified
hsa-mir-330-3p	MIMAT0000751	TMEM184C	55751	PAR-CLIP	tarbase	Unspecified
hsa-mir-330-3p	MIMAT0000751	PRRC1	133619	HITS-CLIP	tarbase	Unspecified
hsa-mir-330-3p	MIMAT0000751	SPINK1	6690	Microarrays	tarbase	Unspecified
hsa-mir-330-3p	MIMAT0000751	BRI3	25798	Microarrays	tarbase	Unspecified
hsa-mir-625-5p	MIMAT0003294	RAD21	5885	HITS-CLIP	tarbase	Unspecified
hsa-mir-330-3p	MIMAT0000751	SUN1	23353	HITS-CLIP	tarbase	Unspecified
hsa-mir-330-3p	MIMAT0000751	FOXK1	221937	HITS-CLIP	tarbase	Unspecified
hsa-mir-625-5p	MIMAT0003294	YWHAZ	7534	HITS-CLIP	tarbase	Unspecified
hsa-mir-330-3p	MIMAT0000751	DCAF13	25879	Microarrays	tarbase	Unspecified
hsa-mir-330-3p	MIMAT0000751	TP53INP1	94241	HITS-CLIP	tarbase	Unspecified
hsa-mir-625-5p	MIMAT0003294	TP53INP1	94241	HITS-CLIP	tarbase	Unspecified
hsa-mir-95-3p	MIMAT0000094	PSIP1	11168	HITS-CLIP	tarbase	Unspecified
hsa-mir-330-3p	MIMAT0000751	CCDC171	203238	PAR-CLIP	tarbase	Unspecified
hsa-mir-330-3p	MIMAT0000751	UBAP1	51271	HITS-CLIP	tarbase	Unspecified
hsa-mir-330-3p	MIMAT0000751	ABCA1	19	Microarrays	tarbase	Unspecified
hsa-mir-625-5p	MIMAT0003294	HNRNPK	3190	HITS-CLIP	tarbase	Unspecified
hsa-mir-625-5p	MIMAT0003294	VCP	7415	HITS-CLIP	tarbase	Unspecified
hsa-mir-330-3p	MIMAT0000751	MELK	9833	HITS-CLIP	tarbase	Unspecified
hsa-mir-625-5p	MIMAT0003294	REEP3	221035	HITS-CLIP	tarbase	Unspecified
hsa-mir-330-3p	MIMAT0000751	PRDX3	10935	HITS-CLIP	tarbase	Unspecified
hsa-mir-330-3p	MIMAT0000751	DDX21	9188	HITS-CLIP	tarbase	Unspecified
hsa-mir-625-5p	MIMAT0003294	NDRG2	57447	HITS-CLIP	tarbase	Unspecified
hsa-mir-330-3p	MIMAT0000751	CCDC186	55088	HITS-CLIP	tarbase	Unspecified
hsa-mir-625-5p	MIMAT0003294	ZFYVE1	53349	HITS-CLIP	tarbase	Unspecified
hsa-mir-95-3p	MIMAT0000094	ISCA2	122961	Microarrays	tarbase	Unspecified
hsa-mir-330-3p	MIMAT0000751	ARL5B	221079	PAR-CLIP	tarbase	Unspecified
hsa-mir-95-3p	MIMAT0000094	SMCO4	56935	Microarrays	tarbase	Unspecified
hsa-mir-330-3p	MIMAT0000751	TAF1D	79101	HITS-CLIP	tarbase	Unspecified
hsa-mir-330-3p	MIMAT0000751	TRMT61A	115708	HITS-CLIP	tarbase	Unspecified
hsa-mir-330-3p	MIMAT0000751	BTRC	8945	HITS-CLIP	tarbase	Unspecified
hsa-mir-330-3p	MIMAT0000751	FRS2	10818	PAR-CLIP	tarbase	Unspecified
hsa-mir-625-5p	MIMAT0003294	FRS2	10818	PAR-CLIP	tarbase	Unspecified
hsa-mir-330-3p	MIMAT0000751	CUL5	8065	HITS-CLIP	tarbase	Unspecified
hsa-mir-330-3p	MIMAT0000751	TUB	7275	HITS-CLIP	tarbase	Unspecified
hsa-mir-625-5p	MIMAT0003294	WEE1	7465	HITS-CLIP, PAR-CLIP	tarbase	Unspecified
hsa-mir-330-3p	MIMAT0000751	WEE1	7465	Microarrays	tarbase	Unspecified
hsa-mir-625-5p	MIMAT0003294	MCM7	4176	HITS-CLIP	tarbase	Unspecified
hsa-mir-625-5p	MIMAT0003294	RIMKLB	57494	HITS-CLIP	tarbase	Unspecified
hsa-mir-330-3p	MIMAT0000751	AP1G1	164	HITS-CLIP	tarbase	Unspecified
hsa-mir-330-3p	MIMAT0000751	MESP1	55897	Microarrays	tarbase	Unspecified
hsa-mir-330-3p	MIMAT0000751	C15orf48	84419	Microarrays	tarbase	Unspecified
hsa-mir-330-3p	MIMAT0000751	GREM1	26585	HITS-CLIP	tarbase	Unspecified
hsa-mir-330-3p	MIMAT0000751	GREM1	26585	HITS-CLIP	tarbase	Unspecified
hsa-mir-330-3p	MIMAT0000751	GREM1	26585	HITS-CLIP	tarbase	Unspecified
hsa-mir-330-3p	MIMAT0000751	MAPRE2	10982	HITS-CLIP	tarbase	Unspecified
hsa-mir-625-5p	MIMAT0003294	MBD6	114785	HITS-CLIP	tarbase	Unspecified
hsa-mir-625-5p	MIMAT0003294	NUDT21	11051	HITS-CLIP	tarbase	Unspecified
hsa-mir-95-3p	MIMAT0000094	B4GALNT2	124872	Microarrays	tarbase	Unspecified
hsa-mir-95-3p	MIMAT0000094	TRUB2	26995	HITS-CLIP	tarbase	Unspecified
hsa-mir-625-5p	MIMAT0003294	CRK	1398	HITS-CLIP	tarbase	Unspecified
hsa-mir-625-5p	MIMAT0003294	IGF2	3481	HITS-CLIP	tarbase	Unspecified
hsa-mir-625-5p	MIMAT0003294	DUS2	54920	HITS-CLIP	tarbase	Unspecified
hsa-mir-95-3p	MIMAT0000094	DUS2	54920	Microarrays	tarbase	Unspecified
hsa-mir-330-3p	MIMAT0000751	ZNF668	79759	HITS-CLIP	tarbase	Unspecified
hsa-mir-330-3p	MIMAT0000751	ZNF646	9726	Microarrays	tarbase	Unspecified
hsa-mir-330-3p	MIMAT0000751	MIDN	90007	HITS-CLIP	tarbase	Unspecified
hsa-mir-625-5p	MIMAT0003294	MIDN	90007	HITS-CLIP	tarbase	Unspecified
hsa-mir-95-3p	MIMAT0000094	KMT2D	8085	HITS-CLIP	tarbase	Unspecified
hsa-mir-330-3p	MIMAT0000751	TUBA1C	84790	HITS-CLIP	tarbase	Unspecified
hsa-mir-625-5p	MIMAT0003294	LENG8	114823	HITS-CLIP	tarbase	Unspecified
hsa-mir-625-5p	MIMAT0003294	LENG8	114823	HITS-CLIP	tarbase	Unspecified
hsa-mir-625-5p	MIMAT0003294	LENG8	114823	HITS-CLIP	tarbase	Unspecified
hsa-mir-625-5p	MIMAT0003294	LENG8	114823	HITS-CLIP	tarbase	Unspecified
hsa-mir-330-3p	MIMAT0000751	TRAPPC9	83696	Microarrays	tarbase	Unspecified
hsa-mir-625-5p	MIMAT0003294	ZNF146	7705	PAR-CLIP	tarbase	Unspecified
hsa-mir-330-3p	MIMAT0000751	SPINT2	10653	Microarrays	tarbase	Unspecified
hsa-mir-625-5p	MIMAT0003294	EEF2	1938	HITS-CLIP	tarbase	Unspecified
hsa-mir-625-5p	MIMAT0003294	C19orf48	84798	HITS-CLIP	tarbase	Unspecified
hsa-mir-330-3p	MIMAT0000751	KRT80	144501	HITS-CLIP	tarbase	Unspecified
hsa-mir-625-5p	MIMAT0003294	SPRYD3	84926	HITS-CLIP	tarbase	Unspecified
hsa-mir-330-3p	MIMAT0000751	TMEM68	137695	Microarrays	tarbase	Unspecified
hsa-mir-95-3p	MIMAT0000094	TMEM68	137695	Microarrays	tarbase	Unspecified
hsa-mir-330-3p	MIMAT0000751	GHDC	84514	Microarrays	tarbase	Unspecified
hsa-mir-95-3p	MIMAT0000094	ECI1	1632	PAR-CLIP	tarbase	Unspecified
hsa-mir-330-3p	MIMAT0000751	KCTD5	54442	PAR-CLIP	tarbase	Unspecified
hsa-mir-330-3p	MIMAT0000751	SRRM2	23524	HITS-CLIP	tarbase	Unspecified
hsa-mir-625-5p	MIMAT0003294	SRRM2	23524	HITS-CLIP	tarbase	Unspecified
hsa-mir-95-3p	MIMAT0000094	SRRM2	23524	HITS-CLIP	tarbase	Unspecified
hsa-mir-330-3p	MIMAT0000751	SDHAF2	54949	HITS-CLIP	tarbase	Unspecified
hsa-mir-625-5p	MIMAT0003294	SLC3A2	6520	HITS-CLIP	tarbase	Unspecified
hsa-mir-330-3p	MIMAT0000751	CTNNB1	1499	HITS-CLIP	tarbase	Unspecified
hsa-mir-625-5p	MIMAT0003294	LTBP3	4054	HITS-CLIP	tarbase	Unspecified
hsa-mir-625-5p	MIMAT0003294	SF1	7536	HITS-CLIP	tarbase	Unspecified
hsa-mir-330-3p	MIMAT0000751	SCARA3	51435	HITS-CLIP	tarbase	Unspecified
hsa-mir-330-3p	MIMAT0000751	PBK	55872	HITS-CLIP	tarbase	Unspecified
hsa-mir-330-3p	MIMAT0000751	SETD5	55209	PAR-CLIP	tarbase	Unspecified
hsa-mir-625-5p	MIMAT0003294	SETD5	55209	PAR-CLIP	tarbase	Unspecified
hsa-mir-95-3p	MIMAT0000094	SETD5	55209	HITS-CLIP	tarbase	Unspecified
hsa-mir-330-3p	MIMAT0000751	UBTD2	92181	PAR-CLIP	tarbase	Unspecified
hsa-mir-330-3p	MIMAT0000751	CX3CR1	1524	Microarrays	tarbase	Unspecified
hsa-mir-330-3p	MIMAT0000751	TAP1	6890	HITS-CLIP	tarbase	Unspecified
hsa-mir-330-3p	MIMAT0000751	TAP1	6890	HITS-CLIP	tarbase	Unspecified
hsa-mir-330-3p	MIMAT0000751	TAP1	6890	HITS-CLIP	tarbase	Unspecified
hsa-mir-330-3p	MIMAT0000751	TAP1	6890	HITS-CLIP	tarbase	Unspecified
hsa-mir-330-3p	MIMAT0000751	TAP1	6890	HITS-CLIP	tarbase	Unspecified
hsa-mir-330-3p	MIMAT0000751	TAP1	6890	HITS-CLIP	tarbase	Unspecified
hsa-mir-330-3p	MIMAT0000751	TAP1	6890	HITS-CLIP	tarbase	Unspecified
hsa-mir-330-3p	MIMAT0000751	TAP1	6890	HITS-CLIP	tarbase	Unspecified
hsa-mir-330-3p	MIMAT0000751	RFWD3	55159	HITS-CLIP	tarbase	Unspecified
hsa-mir-330-3p	MIMAT0000751	CXXC4	80319	Microarrays	tarbase	Unspecified
hsa-mir-625-5p	MIMAT0003294	SNTB2	6645	HITS-CLIP	tarbase	Unspecified
hsa-mir-625-5p	MIMAT0003294	SNTB2	6645	HITS-CLIP	tarbase	Unspecified
hsa-mir-95-3p	MIMAT0000094	SNTB2	6645	HITS-CLIP	tarbase	Unspecified
hsa-mir-95-3p	MIMAT0000094	SNTB2	6645	HITS-CLIP	tarbase	Unspecified
hsa-mir-625-5p	MIMAT0003294	XPO6	23214	HITS-CLIP	tarbase	Unspecified
hsa-mir-625-5p	MIMAT0003294	MN1	4330	HITS-CLIP	tarbase	Unspecified
hsa-mir-330-3p	MIMAT0000751	RGS14	10636	Microarrays	tarbase	Unspecified
hsa-mir-625-5p	MIMAT0003294	TBC1D10B	26000	HITS-CLIP	tarbase	Unspecified
hsa-mir-330-3p	MIMAT0000751	MMGT1	93380	HITS-CLIP	tarbase	Unspecified
hsa-mir-95-3p	MIMAT0000094	MMGT1	93380	Microarrays	tarbase	Unspecified
hsa-mir-95-3p	MIMAT0000094	CLIC3	9022	Microarrays	tarbase	Unspecified
hsa-mir-625-5p	MIMAT0003294	INO80E	283899	HITS-CLIP	tarbase	Unspecified
hsa-mir-330-3p	MIMAT0000751	C15orf40	123207	HITS-CLIP	tarbase	Unspecified
hsa-mir-625-5p	MIMAT0003294	DUS1L	64118	HITS-CLIP	tarbase	Unspecified
hsa-mir-95-3p	MIMAT0000094	HNRNPF	3185	HITS-CLIP	tarbase	Unspecified
hsa-mir-625-5p	MIMAT0003294	CSGALNACT2	55454	HITS-CLIP	tarbase	Unspecified
hsa-mir-625-5p	MIMAT0003294	P2RY1	5028	HITS-CLIP	tarbase	Unspecified
hsa-mir-330-3p	MIMAT0000751	CALML6	163688	Microarrays	tarbase	Unspecified
hsa-mir-330-3p	MIMAT0000751	TM4SF1	4071	Microarrays	tarbase	Unspecified
hsa-mir-625-5p	MIMAT0003294	BRD3	8019	HITS-CLIP	tarbase	Unspecified
hsa-mir-330-3p	MIMAT0000751	ZNF768	79724	HITS-CLIP	tarbase	Unspecified
hsa-mir-625-5p	MIMAT0003294	NLGN2	57555	HITS-CLIP	tarbase	Unspecified
hsa-mir-625-5p	MIMAT0003294	NLGN2	57555	HITS-CLIP	tarbase	Unspecified
hsa-mir-330-3p	MIMAT0000751	TMEM154	201799	Microarrays	tarbase	Unspecified
hsa-mir-95-3p	MIMAT0000094	SERPINA9	327657	Microarrays	tarbase	Unspecified
hsa-mir-330-3p	MIMAT0000751	UBB	7314	HITS-CLIP	tarbase	Unspecified
hsa-mir-330-3p	MIMAT0000751	TMED10	10972	HITS-CLIP	tarbase	Unspecified
hsa-mir-625-5p	MIMAT0003294	TMED10	10972	HITS-CLIP	tarbase	Unspecified
hsa-mir-330-3p	MIMAT0000751	SLC30A1	7779	HITS-CLIP	tarbase	Unspecified
hsa-mir-625-5p	MIMAT0003294	SLC30A1	7779	HITS-CLIP	tarbase	Unspecified
hsa-mir-330-3p	MIMAT0000751	KRT72	140807	Microarrays	tarbase	Unspecified
hsa-mir-330-3p	MIMAT0000751	LONRF2	164832	HITS-CLIP	tarbase	Unspecified
hsa-mir-330-3p	MIMAT0000751	IRX1	79192	Microarrays	tarbase	Unspecified
hsa-mir-330-3p	MIMAT0000751	HOXB9	3219	HITS-CLIP	tarbase	Unspecified
hsa-mir-330-3p	MIMAT0000751	SYT9	143425	HITS-CLIP	tarbase	Unspecified
hsa-mir-330-3p	MIMAT0000751	KIF5B	3799	HITS-CLIP	tarbase	Unspecified
hsa-mir-95-3p	MIMAT0000094	CDCA4	55038	HITS-CLIP	tarbase	Unspecified
hsa-mir-330-3p	MIMAT0000751	KBTBD2	25948	HITS-CLIP	tarbase	Unspecified
hsa-mir-625-5p	MIMAT0003294	TANC2	26115	HITS-CLIP	tarbase	Unspecified
hsa-mir-330-3p	MIMAT0000751	SCAND1	51282	Microarrays	tarbase	Unspecified
hsa-mir-330-3p	MIMAT0000751	NPTX1	4884	HITS-CLIP	tarbase	Unspecified
hsa-mir-95-3p	MIMAT0000094	NPTX1	4884	HITS-CLIP	tarbase	Unspecified
hsa-mir-625-5p	MIMAT0003294	FAM98B	283742	HITS-CLIP	tarbase	Unspecified
hsa-mir-625-5p	MIMAT0003294	CANT1	124583	HITS-CLIP	tarbase	Unspecified
hsa-mir-330-3p	MIMAT0000751	KRT9	3857	Microarrays	tarbase	Unspecified
hsa-mir-95-3p	MIMAT0000094	ZNF581	51545	HITS-CLIP	tarbase	Unspecified
hsa-mir-330-3p	MIMAT0000751	DSEL	92126	HITS-CLIP	tarbase	Unspecified
hsa-mir-330-3p	MIMAT0000751	DSEL	92126	HITS-CLIP	tarbase	Unspecified
hsa-mir-330-3p	MIMAT0000751	NMUR1	10316	Microarrays	tarbase	Unspecified
hsa-mir-330-3p	MIMAT0000751	ENC1	8507	HITS-CLIP, Microarrays	tarbase	Unspecified
hsa-mir-330-3p	MIMAT0000751	BPTF	2186	PAR-CLIP	tarbase	Unspecified
hsa-mir-330-3p	MIMAT0000751	ATF7IP	55729	PAR-CLIP	tarbase	Unspecified
hsa-mir-330-3p	MIMAT0000751	CTPS1	1503	HITS-CLIP	tarbase	Unspecified
hsa-mir-330-3p	MIMAT0000751	RPS21	6227	HITS-CLIP, Microarrays	tarbase	Unspecified
hsa-mir-625-5p	MIMAT0003294	PTEN	5728	PAR-CLIP	tarbase	Unspecified
hsa-mir-625-5p	MIMAT0003294	PTEN	5728	PAR-CLIP	tarbase	Unspecified
hsa-mir-330-3p	MIMAT0000751	FRMD5	84978	Microarrays	tarbase	Unspecified
hsa-mir-330-3p	MIMAT0000751	OR1A1	8383	Microarrays	tarbase	Unspecified
hsa-mir-330-3p	MIMAT0000751	PAIP1	10605	HITS-CLIP	tarbase	Unspecified
hsa-mir-95-3p	MIMAT0000094	ZNF131	7690	HITS-CLIP	tarbase	Unspecified
hsa-mir-330-3p	MIMAT0000751	DPAGT1	1798	HITS-CLIP	tarbase	Unspecified
hsa-mir-625-5p	MIMAT0003294	CERS6	253782	HITS-CLIP	tarbase	Unspecified
hsa-mir-330-3p	MIMAT0000751	SLFN11	91607	PAR-CLIP	tarbase	Unspecified
hsa-mir-625-5p	MIMAT0003294	CFL1	1072	HITS-CLIP, PAR-CLIP	tarbase	Unspecified
hsa-mir-330-3p	MIMAT0000751	HECTD4	283450	HITS-CLIP	tarbase	Unspecified
hsa-mir-625-5p	MIMAT0003294	BNC2	54796	HITS-CLIP	tarbase	Unspecified
hsa-mir-625-5p	MIMAT0003294	KDM2A	22992	HITS-CLIP	tarbase	Unspecified
hsa-mir-330-3p	MIMAT0000751	PARP15	165631	Microarrays	tarbase	Unspecified
hsa-mir-95-3p	MIMAT0000094	PLAC8L1	153770	Microarrays	tarbase	Unspecified
hsa-mir-330-3p	MIMAT0000751	TNKS	8658	PAR-CLIP, HITS-CLIP	tarbase	Unspecified
hsa-mir-330-3p	MIMAT0000751	TNKS	8658	PAR-CLIP, HITS-CLIP	tarbase	Unspecified
hsa-mir-330-3p	MIMAT0000751	TRIB1	10221	HITS-CLIP	tarbase	Unspecified
hsa-mir-625-5p	MIMAT0003294	TRIB1	10221	PAR-CLIP	tarbase	Unspecified
hsa-mir-330-3p	MIMAT0000751	CST9	128822	Microarrays	tarbase	Unspecified
hsa-mir-330-3p	MIMAT0000751	DAG1	1605	HITS-CLIP	tarbase	Unspecified
hsa-mir-330-3p	MIMAT0000751	SMARCC1	6599	HITS-CLIP	tarbase	Unspecified
hsa-mir-625-5p	MIMAT0003294	CHD2	1106	HITS-CLIP	tarbase	Unspecified
hsa-mir-330-3p	MIMAT0000751	CCDC106	29903	Microarrays	tarbase	Unspecified
hsa-mir-625-5p	MIMAT0003294	EIF1	10209	HITS-CLIP	tarbase	Unspecified
hsa-mir-95-3p	MIMAT0000094	RNF213	57674	HITS-CLIP	tarbase	Unspecified
hsa-mir-330-3p	MIMAT0000751	GPR160	26996	Microarrays	tarbase	Unspecified
hsa-mir-330-3p	MIMAT0000751	GOLIM4	27333	Microarrays	tarbase	Unspecified
hsa-mir-330-3p	MIMAT0000751	TLR6	10333	PAR-CLIP	tarbase	Unspecified
hsa-mir-330-3p	MIMAT0000751	RGMB	285704	HITS-CLIP	tarbase	Unspecified
hsa-mir-330-3p	MIMAT0000751	RALGAPA1	253959	HITS-CLIP	tarbase	Unspecified
hsa-mir-330-3p	MIMAT0000751	LIG4	3981	HITS-CLIP	tarbase	Unspecified
hsa-mir-625-5p	MIMAT0003294	LIG4	3981	HITS-CLIP	tarbase	Unspecified
hsa-mir-95-3p	MIMAT0000094	RPL15	6138	HITS-CLIP	tarbase	Unspecified
hsa-mir-95-3p	MIMAT0000094	PDZK1	5174	Microarrays	tarbase	Unspecified
hsa-mir-95-3p	MIMAT0000094	PDIK1L	149420	HITS-CLIP	tarbase	Unspecified
hsa-mir-625-5p	MIMAT0003294	MARCKSL1	65108	HITS-CLIP	tarbase	Unspecified
hsa-mir-330-3p	MIMAT0000751	DDIT3	1649	Microarrays	tarbase	Unspecified
hsa-mir-625-5p	MIMAT0003294	PHYKPL	85007	HITS-CLIP	tarbase	Unspecified
hsa-mir-625-5p	MIMAT0003294	EIF1AD	84285	PAR-CLIP	tarbase	Unspecified
hsa-mir-625-5p	MIMAT0003294	LPL	4023	HITS-CLIP	tarbase	Unspecified
hsa-mir-625-5p	MIMAT0003294	CTDNEP1	23399	HITS-CLIP	tarbase	Unspecified
hsa-mir-625-5p	MIMAT0003294	CTDNEP1	23399	HITS-CLIP	tarbase	Unspecified
hsa-mir-330-3p	MIMAT0000751	GAPT	202309	Microarrays	tarbase	Unspecified
hsa-mir-95-3p	MIMAT0000094	LYSMD3	116068	PAR-CLIP	tarbase	Unspecified
hsa-mir-330-3p	MIMAT0000751	TPRN	286262	Microarrays	tarbase	Unspecified
hsa-mir-625-5p	MIMAT0003294	RNPEP	6051	HITS-CLIP	tarbase	Unspecified
hsa-mir-330-3p	MIMAT0000751	CLEC14A	161198	HITS-CLIP	tarbase	Unspecified
hsa-mir-625-5p	MIMAT0003294	DIRAS1	148252	HITS-CLIP	tarbase	Unspecified
hsa-mir-95-3p	MIMAT0000094	KBTBD11	9920	Microarrays	tarbase	Unspecified
hsa-mir-95-3p	MIMAT0000094	KBTBD11	9920	Microarrays	tarbase	Unspecified
hsa-mir-95-3p	MIMAT0000094	LMNB2	84823	Microarrays	tarbase	Unspecified
hsa-mir-330-3p	MIMAT0000751	BOK	666	Microarrays	tarbase	Unspecified
hsa-mir-330-3p	MIMAT0000751	FAM91A1	157769	HITS-CLIP	tarbase	Unspecified
hsa-mir-625-5p	MIMAT0003294	SOX11	6664	HITS-CLIP	tarbase	Unspecified
hsa-mir-95-3p	MIMAT0000094	NFATC2IP	84901	HITS-CLIP	tarbase	Unspecified
hsa-mir-330-3p	MIMAT0000751	SEC24C	9632	HITS-CLIP	tarbase	Unspecified
hsa-mir-625-5p	MIMAT0003294	DEAF1	10522	HITS-CLIP	tarbase	Unspecified
hsa-mir-625-5p	MIMAT0003294	DEAF1	10522	HITS-CLIP	tarbase	Unspecified
hsa-mir-625-5p	MIMAT0003294	FBXO46	23403	HITS-CLIP	tarbase	Unspecified
hsa-mir-625-5p	MIMAT0003294	POLE	5426	HITS-CLIP	tarbase	Unspecified
hsa-mir-330-3p	MIMAT0000751	CHD9	80205	HITS-CLIP	tarbase	Unspecified
hsa-mir-330-3p	MIMAT0000751	ZBTB38	253461	PAR-CLIP	tarbase	Unspecified
hsa-mir-625-5p	MIMAT0003294	UMODL1	89766	HITS-CLIP	tarbase	Unspecified
hsa-mir-625-5p	MIMAT0003294	RABEP2	79874	HITS-CLIP	tarbase	Unspecified
hsa-mir-330-3p	MIMAT0000751	TBL1XR1	79718	HITS-CLIP, Microarrays	tarbase	Unspecified
hsa-mir-625-5p	MIMAT0003294	PIDD1	55367	HITS-CLIP	tarbase	Unspecified
hsa-mir-330-3p	MIMAT0000751	GBA	2629	HITS-CLIP	tarbase	Unspecified
hsa-mir-330-3p	MIMAT0000751	GBA	2629	HITS-CLIP	tarbase	Unspecified
hsa-mir-625-5p	MIMAT0003294	PNPLA2	57104	HITS-CLIP	tarbase	Unspecified
hsa-mir-330-3p	MIMAT0000751	ZBTB41	360023	Microarrays	tarbase	Unspecified
hsa-mir-95-3p	MIMAT0000094	ZBTB41	360023	Microarrays	tarbase	Unspecified
hsa-mir-330-3p	MIMAT0000751	IMP3	55272	HITS-CLIP	tarbase	Unspecified
hsa-mir-625-5p	MIMAT0003294	SH2B1	25970	HITS-CLIP	tarbase	Unspecified
hsa-mir-625-5p	MIMAT0003294	WDR6	11180	HITS-CLIP	tarbase	Unspecified
hsa-mir-330-3p	MIMAT0000751	EPM2AIP1	9852	PAR-CLIP	tarbase	Unspecified
hsa-mir-330-3p	MIMAT0000751	ERBB4	2066	Microarrays	tarbase	Unspecified
hsa-mir-95-3p	MIMAT0000094	PSAPL1	768239	Microarrays	tarbase	Unspecified
hsa-mir-625-5p	MIMAT0003294	SUZ12	23512	HITS-CLIP	tarbase	Unspecified
hsa-mir-625-5p	MIMAT0003294	PFAS	5198	HITS-CLIP	tarbase	Unspecified
hsa-mir-330-3p	MIMAT0000751	ZBTB7A	51341	HITS-CLIP	tarbase	Unspecified
hsa-mir-625-5p	MIMAT0003294	ZBTB7A	51341	HITS-CLIP	tarbase	Unspecified
hsa-mir-330-3p	MIMAT0000751	MRFAP1	93621	HITS-CLIP	tarbase	Unspecified
hsa-mir-625-5p	MIMAT0003294	RCC2	55920	HITS-CLIP	tarbase	Unspecified
hsa-mir-625-5p	MIMAT0003294	RCC2	55920	HITS-CLIP	tarbase	Unspecified
hsa-mir-95-3p	MIMAT0000094	FJX1	24147	HITS-CLIP	tarbase	Unspecified
hsa-mir-625-5p	MIMAT0003294	ZBTB18	10472	PAR-CLIP	tarbase	Unspecified
hsa-mir-330-3p	MIMAT0000751	MYADM	91663	HITS-CLIP	tarbase	Unspecified
hsa-mir-625-5p	MIMAT0003294	SERTAD2	9792	PAR-CLIP	tarbase	Unspecified
hsa-mir-95-3p	MIMAT0000094	OAZ2	4947	Microarrays	tarbase	Unspecified
hsa-mir-625-5p	MIMAT0003294	CCDC43	124808	PAR-CLIP	tarbase	Unspecified
hsa-mir-330-3p	MIMAT0000751	YOD1	55432	HITS-CLIP	tarbase	Unspecified
hsa-mir-330-3p	MIMAT0000751	TMEM64	169200	HITS-CLIP	tarbase	Unspecified
hsa-mir-330-3p	MIMAT0000751	ZNF792	126375	HITS-CLIP	tarbase	Unspecified
hsa-mir-330-3p	MIMAT0000751	GPR137C	283554	HITS-CLIP	tarbase	Unspecified
hsa-mir-330-3p	MIMAT0000751	POLR2A	5430	HITS-CLIP	tarbase	Unspecified
hsa-mir-330-3p	MIMAT0000751	POLR2A	5430	HITS-CLIP	tarbase	Unspecified
hsa-mir-625-5p	MIMAT0003294	POLR2A	5430	HITS-CLIP	tarbase	Unspecified
hsa-mir-625-5p	MIMAT0003294	POLR2A	5430	HITS-CLIP	tarbase	Unspecified
hsa-mir-95-3p	MIMAT0000094	POLR2A	5430	HITS-CLIP	tarbase	Unspecified
hsa-mir-95-3p	MIMAT0000094	POLR2A	5430	HITS-CLIP	tarbase	Unspecified
hsa-mir-625-5p	MIMAT0003294	OGFOD3	79701	HITS-CLIP	tarbase	Unspecified
hsa-mir-330-3p	MIMAT0000751	ZNF678	339500	HITS-CLIP	tarbase	Unspecified
hsa-mir-625-5p	MIMAT0003294	IBA57	200205	HITS-CLIP	tarbase	Unspecified
hsa-mir-625-5p	MIMAT0003294	TMEM259	91304	HITS-CLIP	tarbase	Unspecified
hsa-mir-330-3p	MIMAT0000751	LDOC1	23641	Microarrays	tarbase	Unspecified
hsa-mir-625-5p	MIMAT0003294	EXT1	2131	HITS-CLIP	tarbase	Unspecified
hsa-mir-625-5p	MIMAT0003294	UBE2E2	7325	HITS-CLIP	tarbase	Unspecified
hsa-mir-95-3p	MIMAT0000094	TRAPPC6B	122553	Microarrays	tarbase	Unspecified
hsa-mir-330-3p	MIMAT0000751	NPLOC4	55666	HITS-CLIP	tarbase	Unspecified
hsa-mir-330-3p	MIMAT0000751	KPNA2	3838	PAR-CLIP	tarbase	Unspecified
hsa-mir-330-3p	MIMAT0000751	GLRX5	51218	HITS-CLIP	tarbase	Unspecified
hsa-mir-625-5p	MIMAT0003294	TSKU	25987	HITS-CLIP	tarbase	Unspecified
hsa-mir-330-3p	MIMAT0000751	ACBD3	64746	HITS-CLIP	tarbase	Unspecified
hsa-mir-95-3p	MIMAT0000094	C16orf72	29035	HITS-CLIP	tarbase	Unspecified
hsa-mir-625-5p	MIMAT0003294	CSMD1	64478	PAR-CLIP	tarbase	Unspecified
hsa-mir-625-5p	MIMAT0003294	BCOR	54880	HITS-CLIP	tarbase	Unspecified
hsa-mir-330-3p	MIMAT0000751	RIPK4	54101	HITS-CLIP	tarbase	Unspecified
hsa-mir-330-3p	MIMAT0000751	PRR14L	253143	HITS-CLIP	tarbase	Unspecified
hsa-mir-330-3p	MIMAT0000751	CMTM4	146223	HITS-CLIP	tarbase	Unspecified
hsa-mir-330-3p	MIMAT0000751	TMEM50A	23585	HITS-CLIP	tarbase	Unspecified
hsa-mir-330-3p	MIMAT0000751	CBX6	23466	PAR-CLIP	tarbase	Unspecified
hsa-mir-625-5p	MIMAT0003294	CBX6	23466	HITS-CLIP	tarbase	Unspecified
hsa-mir-625-5p	MIMAT0003294	ZNF703	80139	HITS-CLIP	tarbase	Unspecified
hsa-mir-330-3p	MIMAT0000751	PNMA3	29944	Microarrays	tarbase	Unspecified
hsa-mir-330-3p	MIMAT0000751	ACTG1	71	HITS-CLIP	tarbase	Unspecified
hsa-mir-625-5p	MIMAT0003294	ACTG1	71	HITS-CLIP	tarbase	Unspecified
hsa-mir-625-5p	MIMAT0003294	CSF1	1435	HITS-CLIP	tarbase	Unspecified
hsa-mir-330-3p	MIMAT0000751	BEX5	340542	Microarrays	tarbase	Unspecified
hsa-mir-330-3p	MIMAT0000751	SOCS3	9021	HITS-CLIP	tarbase	Unspecified
hsa-mir-330-3p	MIMAT0000751	XPOT	11260	HITS-CLIP	tarbase	Unspecified
hsa-mir-330-3p	MIMAT0000751	IMMP2L	83943	Microarrays	tarbase	Unspecified
hsa-mir-625-5p	MIMAT0003294	FMNL1	752	PAR-CLIP	tarbase	Unspecified
hsa-mir-330-3p	MIMAT0000751	NELFA	7469	HITS-CLIP	tarbase	Unspecified
hsa-mir-95-3p	MIMAT0000094	C6orf120	387263	Microarrays	tarbase	Unspecified
hsa-mir-625-5p	MIMAT0003294	ZBTB37	84614	HITS-CLIP	tarbase	Unspecified
hsa-mir-95-3p	MIMAT0000094	CCDC137	339230	HITS-CLIP	tarbase	Unspecified
hsa-mir-330-3p	MIMAT0000751	GPRIN3	285513	HITS-CLIP	tarbase	Unspecified
hsa-mir-625-5p	MIMAT0003294	PBX1	5087	HITS-CLIP	tarbase	Unspecified
hsa-mir-625-5p	MIMAT0003294	ZFP36L1	677	HITS-CLIP	tarbase	Unspecified
hsa-mir-330-3p	MIMAT0000751	BRWD1	54014	HITS-CLIP, PAR-CLIP	tarbase	Unspecified
hsa-mir-330-3p	MIMAT0000751	IFIT1	3434	PAR-CLIP	tarbase	Unspecified
hsa-mir-330-3p	MIMAT0000751	MORF4L1	10933	HITS-CLIP	tarbase	Unspecified
hsa-mir-625-5p	MIMAT0003294	DMWD	1762	HITS-CLIP	tarbase	Unspecified
hsa-mir-625-5p	MIMAT0003294	BCAP31	10134	HITS-CLIP	tarbase	Unspecified
hsa-mir-330-3p	MIMAT0000751	KRT73	319101	Microarrays	tarbase	Unspecified
hsa-mir-625-5p	MIMAT0003294	PIP5K1C	23396	HITS-CLIP	tarbase	Unspecified
hsa-mir-330-3p	MIMAT0000751	ZBTB6	10773	HITS-CLIP	tarbase	Unspecified
hsa-mir-625-5p	MIMAT0003294	ZNRF1	84937	HITS-CLIP	tarbase	Unspecified
hsa-mir-95-3p	MIMAT0000094	LCE1E	353135	Microarrays	tarbase	Unspecified
hsa-mir-330-3p	MIMAT0000751	INSIG1	3638	HITS-CLIP	tarbase	Unspecified
hsa-mir-625-5p	MIMAT0003294	INSIG1	3638	HITS-CLIP	tarbase	Unspecified
hsa-mir-330-3p	MIMAT0000751	ARHGAP30	257106	PAR-CLIP	tarbase	Unspecified
hsa-mir-625-5p	MIMAT0003294	ZFP91	80829	HITS-CLIP	tarbase	Unspecified
hsa-mir-330-3p	MIMAT0000751	LYRM7	90624	Microarrays	tarbase	Unspecified
hsa-mir-330-3p	MIMAT0000751	HYAL3	8372	Microarrays	tarbase	Unspecified
hsa-mir-95-3p	MIMAT0000094	HEXIM1	10614	HITS-CLIP	tarbase	Unspecified
hsa-mir-330-3p	MIMAT0000751	OR13C8	138802	Microarrays	tarbase	Unspecified
hsa-mir-330-3p	MIMAT0000751	TEAD1	7003	HITS-CLIP	tarbase	Unspecified
hsa-mir-330-3p	MIMAT0000751	MT1X	4501	Microarrays	tarbase	Unspecified
hsa-mir-330-3p	MIMAT0000751	HSPA14	51182	PAR-CLIP	tarbase	Unspecified
hsa-mir-330-3p	MIMAT0000751	HSPA14	51182	PAR-CLIP	tarbase	Unspecified
hsa-mir-95-3p	MIMAT0000094	MAGEH1	28986	Microarrays	tarbase	Unspecified
hsa-mir-330-3p	MIMAT0000751	TET3	200424	HITS-CLIP	tarbase	Unspecified
hsa-mir-330-3p	MIMAT0000751	NHEJ1	79840	PAR-CLIP	tarbase	Unspecified
hsa-mir-625-5p	MIMAT0003294	COL4A5	1287	HITS-CLIP	tarbase	Unspecified
hsa-mir-95-3p	MIMAT0000094	FAM166A	401565	Microarrays	tarbase	Unspecified
hsa-mir-625-5p	MIMAT0003294	ZNF383	163087	HITS-CLIP	tarbase	Unspecified
hsa-mir-330-3p	MIMAT0000751	NCCRP1	342897	Microarrays	tarbase	Unspecified
hsa-mir-330-3p	MIMAT0000751	HBA2	3040	Microarrays	tarbase	Unspecified
hsa-mir-330-3p	MIMAT0000751	PTAR1	375743	HITS-CLIP	tarbase	Unspecified
hsa-mir-625-5p	MIMAT0003294	PTAR1	375743	HITS-CLIP	tarbase	Unspecified
hsa-mir-330-3p	MIMAT0000751	SMIM15	643155	HITS-CLIP	tarbase	Unspecified
hsa-mir-95-3p	MIMAT0000094	SMIM15	643155	Microarrays	tarbase	Unspecified
hsa-mir-625-5p	MIMAT0003294	MSL1	339287	HITS-CLIP	tarbase	Unspecified
hsa-mir-330-3p	MIMAT0000751	LIPI	149998	Microarrays	tarbase	Unspecified
hsa-mir-330-3p	MIMAT0000751	ZNF292	23036	PAR-CLIP, HITS-CLIP	tarbase	Unspecified
hsa-mir-330-3p	MIMAT0000751	SF3B3	23450	HITS-CLIP	tarbase	Unspecified
hsa-mir-330-3p	MIMAT0000751	IL1RAPL2	26280	PAR-CLIP	tarbase	Unspecified
hsa-mir-330-3p	MIMAT0000751	FAM53B	9679	HITS-CLIP	tarbase	Unspecified
hsa-mir-330-3p	MIMAT0000751	LCOR	84458	PAR-CLIP	tarbase	Unspecified
hsa-mir-330-3p	MIMAT0000751	SUPT3H	8464	HITS-CLIP	tarbase	Unspecified
hsa-mir-330-3p	MIMAT0000751	ZBTB44	29068	HITS-CLIP	tarbase	Unspecified
hsa-mir-330-3p	MIMAT0000751	PTPN1	5770	HITS-CLIP	tarbase	Unspecified
hsa-mir-330-3p	MIMAT0000751	ZNF765	91661	PAR-CLIP	tarbase	Unspecified
hsa-mir-330-3p	MIMAT0000751	ZNF124	7678	Microarrays	tarbase	Unspecified
hsa-mir-330-3p	MIMAT0000751	MME	4311	HITS-CLIP	tarbase	Unspecified
hsa-mir-330-3p	MIMAT0000751	HBG2	3048	Microarrays	tarbase	Unspecified
hsa-mir-330-3p	MIMAT0000751	MYO6	4646	HITS-CLIP	tarbase	Unspecified
hsa-mir-330-3p	MIMAT0000751	HSH2D	84941	Microarrays	tarbase	Unspecified
hsa-mir-330-3p	MIMAT0000751	ZNF512B	57473	HITS-CLIP	tarbase	Unspecified
hsa-mir-625-5p	MIMAT0003294	ZNF512B	57473	HITS-CLIP	tarbase	Unspecified
hsa-mir-330-3p	MIMAT0000751	NF1	4763	PAR-CLIP	tarbase	Unspecified
hsa-mir-330-3p	MIMAT0000751	HLA-DQA1	3117	Microarrays	tarbase	Unspecified
hsa-mir-330-3p	MIMAT0000751	HLA-DQA1	3117	Microarrays	tarbase	Unspecified
hsa-mir-330-3p	MIMAT0000751	HLA-DQA1	3117	Microarrays	tarbase	Unspecified
hsa-mir-330-3p	MIMAT0000751	HLA-DQA1	3117	Microarrays	tarbase	Unspecified
hsa-mir-330-3p	MIMAT0000751	HLA-DQA1	3117	Microarrays	tarbase	Unspecified
hsa-mir-330-3p	MIMAT0000751	HLA-DQA1	3117	Microarrays	tarbase	Unspecified
hsa-mir-330-3p	MIMAT0000751	HLA-DQA1	3117	Microarrays	tarbase	Unspecified
hsa-mir-330-3p	MIMAT0000751	HLA-DQA1	3117	Microarrays	tarbase	Unspecified
hsa-mir-330-3p	MIMAT0000751	HLA-DQA1	3117	Microarrays	tarbase	Unspecified
hsa-mir-330-3p	MIMAT0000751	HLA-DQA1	3117	Microarrays	tarbase	Unspecified
hsa-mir-330-3p	MIMAT0000751	HLA-DQA1	3117	Microarrays	tarbase	Unspecified
hsa-mir-330-3p	MIMAT0000751	HLA-DQA1	3117	Microarrays	tarbase	Unspecified
hsa-mir-330-3p	MIMAT0000751	HLA-DQA1	3117	Microarrays	tarbase	Unspecified
hsa-mir-330-3p	MIMAT0000751	HLA-DQA1	3117	Microarrays	tarbase	Unspecified
hsa-mir-330-3p	MIMAT0000751	CD47	961	HITS-CLIP	tarbase	Unspecified
hsa-mir-330-3p	MIMAT0000751	ZNF239	8187	Microarrays	tarbase	Unspecified
hsa-mir-330-3p	MIMAT0000751	RGPD4	285190	Microarrays	tarbase	Unspecified
hsa-mir-330-3p	MIMAT0000751	NHLRC2	374354	PAR-CLIP, HITS-CLIP	tarbase	Unspecified
hsa-mir-330-3p	MIMAT0000751	ARHGEF12	23365	Microarrays	tarbase	Unspecified
hsa-mir-95-3p	MIMAT0000094	ANXA4	307	PAR-CLIP	tarbase	Unspecified
hsa-mir-330-3p	MIMAT0000751	WDR5B	54554	PAR-CLIP	tarbase	Unspecified
hsa-mir-95-3p	MIMAT0000094	GMFB	2764	HITS-CLIP	tarbase	Unspecified
hsa-mir-330-3p	MIMAT0000751	ZNF763	284390	Microarrays	tarbase	Unspecified
hsa-mir-625-5p	MIMAT0003294	MAFG	4097	HITS-CLIP	tarbase	Unspecified
hsa-mir-625-5p	MIMAT0003294	IGF2R	3482	PAR-CLIP	tarbase	Unspecified
hsa-mir-330-3p	MIMAT0000751	PGAP1	80055	Microarrays	tarbase	Unspecified
hsa-mir-330-3p	MIMAT0000751	LRRC8B	23507	HITS-CLIP	tarbase	Unspecified
hsa-mir-330-3p	MIMAT0000751	NOL4L	140688	PAR-CLIP	tarbase	Unspecified
hsa-mir-330-3p	MIMAT0000751	SVIL	6840	HITS-CLIP	tarbase	Unspecified
hsa-mir-625-5p	MIMAT0003294	ADARB1	104	HITS-CLIP	tarbase	Unspecified
hsa-mir-330-3p	MIMAT0000751	STMN3	50861	Microarrays	tarbase	Unspecified
hsa-mir-625-5p	MIMAT0003294	FAR1	84188	HITS-CLIP	tarbase	Unspecified
hsa-mir-330-3p	MIMAT0000751	DPP4	1803	Microarrays	tarbase	Unspecified
hsa-mir-330-3p	MIMAT0000751	ZNF433	163059	Microarrays	tarbase	Unspecified
hsa-mir-625-5p	MIMAT0003294	SPTAN1	6709	HITS-CLIP	tarbase	Unspecified
hsa-mir-625-5p	MIMAT0003294	GPAA1	8733	HITS-CLIP	tarbase	Unspecified
hsa-mir-330-3p	MIMAT0000751	S100A6	6277	HITS-CLIP	tarbase	Unspecified
hsa-mir-95-3p	MIMAT0000094	MIER1	57708	HITS-CLIP	tarbase	Unspecified
hsa-mir-95-3p	MIMAT0000094	SVIP	258010	Microarrays	tarbase	Unspecified
hsa-mir-330-3p	MIMAT0000751	STYX	6815	PAR-CLIP	tarbase	Unspecified
hsa-mir-330-3p	MIMAT0000751	HELZ	9931	HITS-CLIP	tarbase	Unspecified
hsa-mir-330-3p	MIMAT0000751	ZKSCAN8	7745	HITS-CLIP	tarbase	Unspecified
hsa-mir-330-3p	MIMAT0000751	ZNF813	126017	Microarrays	tarbase	Unspecified
hsa-mir-625-5p	MIMAT0003294	SPRED2	200734	PAR-CLIP	tarbase	Unspecified
hsa-mir-95-3p	MIMAT0000094	ZNF26	7574	HITS-CLIP	tarbase	Unspecified
hsa-mir-330-3p	MIMAT0000751	TXNRD1	7296	HITS-CLIP	tarbase	Unspecified
hsa-mir-625-5p	MIMAT0003294	NRARP	441478	HITS-CLIP	tarbase	Unspecified
hsa-mir-330-3p	MIMAT0000751	DDX39B	7919	HITS-CLIP	tarbase	Unspecified
hsa-mir-330-3p	MIMAT0000751	DDX39B	7919	HITS-CLIP	tarbase	Unspecified
hsa-mir-330-3p	MIMAT0000751	DDX39B	7919	HITS-CLIP	tarbase	Unspecified
hsa-mir-330-3p	MIMAT0000751	DDX39B	7919	HITS-CLIP	tarbase	Unspecified
hsa-mir-330-3p	MIMAT0000751	DDX39B	7919	HITS-CLIP	tarbase	Unspecified
hsa-mir-330-3p	MIMAT0000751	DDX39B	7919	HITS-CLIP	tarbase	Unspecified
hsa-mir-330-3p	MIMAT0000751	DDX39B	7919	HITS-CLIP	tarbase	Unspecified
hsa-mir-330-3p	MIMAT0000751	DDX39B	7919	HITS-CLIP	tarbase	Unspecified
hsa-mir-95-3p	MIMAT0000094	MDM4	4194	HITS-CLIP	tarbase	Unspecified
hsa-mir-330-3p	MIMAT0000751	KLHL9	55958	HITS-CLIP	tarbase	Unspecified
hsa-mir-95-3p	MIMAT0000094	CALM1	801	HITS-CLIP	tarbase	Unspecified
hsa-mir-330-3p	MIMAT0000751	SLC5A3	6526	HITS-CLIP	tarbase	Unspecified
hsa-mir-330-3p	MIMAT0000751	CDC42BPB	9578	HITS-CLIP	tarbase	Unspecified
hsa-mir-95-3p	MIMAT0000094	MTOR	2475	HITS-CLIP	tarbase	Unspecified
hsa-mir-95-3p	MIMAT0000094	BRINP2	57795	Microarrays	tarbase	Unspecified
hsa-mir-625-5p	MIMAT0003294	CHAMP1	283489	HITS-CLIP	tarbase	Unspecified
hsa-mir-330-3p	MIMAT0000751	OSTC	58505	HITS-CLIP	tarbase	Unspecified
hsa-mir-330-3p	MIMAT0000751	TSEN15	116461	PAR-CLIP	tarbase	Unspecified
hsa-mir-330-3p	MIMAT0000751	SMC5	23137	HITS-CLIP	tarbase	Unspecified
hsa-mir-330-3p	MIMAT0000751	RPL39	6170	Microarrays	tarbase	Unspecified
hsa-mir-330-3p	MIMAT0000751	ATG9A	79065	HITS-CLIP	tarbase	Unspecified
hsa-mir-95-3p	MIMAT0000094	SOWAHA	134548	Microarrays	tarbase	Unspecified
hsa-mir-330-3p	MIMAT0000751	SGMS1	259230	Microarrays	tarbase	Unspecified
hsa-mir-95-3p	MIMAT0000094	EFCAB7	84455	Microarrays	tarbase	Unspecified
hsa-mir-330-3p	MIMAT0000751	ARRDC1-AS1	85026	Microarrays	tarbase	Unspecified
hsa-mir-330-3p	MIMAT0000751	CHIC1	53344	HITS-CLIP	tarbase	Unspecified
hsa-mir-330-3p	MIMAT0000751	BMPR2	659	HITS-CLIP	tarbase	Unspecified
hsa-mir-625-5p	MIMAT0003294	RXRB	6257	HITS-CLIP	tarbase	Unspecified
hsa-mir-625-5p	MIMAT0003294	RXRB	6257	HITS-CLIP	tarbase	Unspecified
hsa-mir-625-5p	MIMAT0003294	RXRB	6257	HITS-CLIP	tarbase	Unspecified
hsa-mir-625-5p	MIMAT0003294	RXRB	6257	HITS-CLIP	tarbase	Unspecified
hsa-mir-625-5p	MIMAT0003294	RXRB	6257	HITS-CLIP	tarbase	Unspecified
hsa-mir-625-5p	MIMAT0003294	RXRB	6257	HITS-CLIP	tarbase	Unspecified
hsa-mir-330-3p	MIMAT0000751	BRD2	6046	HITS-CLIP	tarbase	Unspecified
hsa-mir-330-3p	MIMAT0000751	BRD2	6046	HITS-CLIP	tarbase	Unspecified
hsa-mir-330-3p	MIMAT0000751	BRD2	6046	HITS-CLIP	tarbase	Unspecified
hsa-mir-330-3p	MIMAT0000751	BRD2	6046	HITS-CLIP	tarbase	Unspecified
hsa-mir-330-3p	MIMAT0000751	BRD2	6046	HITS-CLIP	tarbase	Unspecified
hsa-mir-330-3p	MIMAT0000751	BRD2	6046	HITS-CLIP	tarbase	Unspecified
hsa-mir-330-3p	MIMAT0000751	BRD2	6046	HITS-CLIP	tarbase	Unspecified
hsa-mir-625-5p	MIMAT0003294	BRD2	6046	HITS-CLIP	tarbase	Unspecified
hsa-mir-625-5p	MIMAT0003294	BRD2	6046	HITS-CLIP	tarbase	Unspecified
hsa-mir-625-5p	MIMAT0003294	BRD2	6046	HITS-CLIP	tarbase	Unspecified
hsa-mir-625-5p	MIMAT0003294	BRD2	6046	HITS-CLIP	tarbase	Unspecified
hsa-mir-625-5p	MIMAT0003294	BRD2	6046	HITS-CLIP	tarbase	Unspecified
hsa-mir-625-5p	MIMAT0003294	BRD2	6046	HITS-CLIP	tarbase	Unspecified
hsa-mir-625-5p	MIMAT0003294	BRD2	6046	HITS-CLIP	tarbase	Unspecified
hsa-mir-330-3p	MIMAT0000751	COL5A2	1290	HITS-CLIP	tarbase	Unspecified
hsa-mir-625-5p	MIMAT0003294	FAM155A	728215	HITS-CLIP	tarbase	Unspecified
hsa-mir-330-3p	MIMAT0000751	ZNF805	390980	Microarrays	tarbase	Unspecified
hsa-mir-330-3p	MIMAT0000751	ZNF425	155054	Microarrays	tarbase	Unspecified
hsa-mir-95-3p	MIMAT0000094	C12orf73	728568	HITS-CLIP, Microarrays	tarbase	Unspecified
hsa-mir-330-3p	MIMAT0000751	SLC35B4	84912	HITS-CLIP	tarbase	Unspecified
hsa-mir-330-3p	MIMAT0000751	SDHAF1	644096	Microarrays	tarbase	Unspecified
hsa-mir-330-3p	MIMAT0000751	LGR4	55366	HITS-CLIP	tarbase	Unspecified
hsa-mir-625-5p	MIMAT0003294	LGR4	55366	HITS-CLIP	tarbase	Unspecified
hsa-mir-625-5p	MIMAT0003294	C17orf107	100130311	HITS-CLIP	tarbase	Unspecified
hsa-mir-330-3p	MIMAT0000751	CEMP1	752014	Microarrays	tarbase	Unspecified
hsa-mir-330-3p	MIMAT0000751	TRIM71	131405	HITS-CLIP	tarbase	Unspecified
hsa-mir-625-5p	MIMAT0003294	SLC48A1	55652	HITS-CLIP	tarbase	Unspecified
hsa-mir-330-3p	MIMAT0000751	MAP10	54627	Microarrays	tarbase	Unspecified
hsa-mir-330-3p	MIMAT0000751	ZNF580	51157	HITS-CLIP	tarbase	Unspecified
hsa-mir-625-5p	MIMAT0003294	ZNF580	51157	HITS-CLIP	tarbase	Unspecified
hsa-mir-330-3p	MIMAT0000751	NUP62	23636	HITS-CLIP	tarbase	Unspecified
hsa-mir-330-3p	MIMAT0000751	SFT2D2	375035	PAR-CLIP	tarbase	Unspecified
hsa-mir-330-3p	MIMAT0000751	DNAJC9	23234	HITS-CLIP	tarbase	Unspecified
hsa-mir-625-5p	MIMAT0003294	TMX2	51075	HITS-CLIP	tarbase	Unspecified
hsa-mir-330-3p	MIMAT0000751	SLC35F6	54978	Microarrays	tarbase	Unspecified
hsa-mir-625-5p	MIMAT0003294	LTB4R2	56413	HITS-CLIP	tarbase	Unspecified
hsa-mir-625-5p	MIMAT0003294	LTB4R2	56413	HITS-CLIP	tarbase	Unspecified
hsa-mir-625-5p	MIMAT0003294	REPIN1	29803	HITS-CLIP	tarbase	Unspecified
hsa-mir-625-5p	MIMAT0003294	CPNE1	8904	PAR-CLIP	tarbase	Unspecified
hsa-mir-330-3p	MIMAT0000751	HAUS3	79441	HITS-CLIP	tarbase	Unspecified
hsa-mir-625-5p	MIMAT0003294	PLIN5	440503	HITS-CLIP	tarbase	Unspecified
hsa-mir-625-5p	MIMAT0003294	ZSWIM8	23053	HITS-CLIP	tarbase	Unspecified
hsa-mir-330-3p	MIMAT0000751	HNRNPUL2	221092	HITS-CLIP	tarbase	Unspecified
hsa-mir-330-3p	MIMAT0000751	DDX3X	1654	HITS-CLIP	tarbase	Unspecified
hsa-mir-625-5p	MIMAT0003294	PPP3R1	5534	HITS-CLIP	tarbase	Unspecified
hsa-mir-330-3p	MIMAT0000751	CCNL2	81669	HITS-CLIP	tarbase	Unspecified
hsa-mir-625-5p	MIMAT0003294	ATXN1L	342371	HITS-CLIP	tarbase	Unspecified
hsa-mir-330-3p	MIMAT0000751	SMIM13	221710	HITS-CLIP	tarbase	Unspecified
hsa-mir-330-3p	MIMAT0000751	SLC26A6	65010	HITS-CLIP	tarbase	Unspecified
hsa-mir-625-5p	MIMAT0003294	HSBP1	3281	HITS-CLIP	tarbase	Unspecified
hsa-mir-625-5p	MIMAT0003294	TWIST2	117581	HITS-CLIP	tarbase	Unspecified
hsa-mir-625-5p	MIMAT0003294	TWIST2	117581	HITS-CLIP	tarbase	Unspecified
hsa-mir-330-3p	MIMAT0000751	RNF103	7844	HITS-CLIP	tarbase	Unspecified
hsa-mir-330-3p	MIMAT0000751	RBM14	10432	HITS-CLIP	tarbase	Unspecified
hsa-mir-625-5p	MIMAT0003294	PISD	23761	PAR-CLIP	tarbase	Unspecified
hsa-mir-95-3p	MIMAT0000094	ARFGAP3	26286	HITS-CLIP	tarbase	Unspecified
hsa-mir-625-5p	MIMAT0003294	HLA-DMB	3109	PAR-CLIP	tarbase	Unspecified
hsa-mir-625-5p	MIMAT0003294	HLA-DMB	3109	PAR-CLIP	tarbase	Unspecified
hsa-mir-625-5p	MIMAT0003294	HLA-DMB	3109	PAR-CLIP	tarbase	Unspecified
hsa-mir-625-5p	MIMAT0003294	HLA-DMB	3109	PAR-CLIP	tarbase	Unspecified
hsa-mir-625-5p	MIMAT0003294	HLA-DMB	3109	PAR-CLIP	tarbase	Unspecified
hsa-mir-625-5p	MIMAT0003294	HLA-DMB	3109	PAR-CLIP	tarbase	Unspecified
hsa-mir-625-5p	MIMAT0003294	HLA-DMB	3109	PAR-CLIP	tarbase	Unspecified
hsa-mir-625-5p	MIMAT0003294	HLA-DMB	3109	PAR-CLIP	tarbase	Unspecified
hsa-mir-625-5p	MIMAT0003294	IFITM10	402778	HITS-CLIP	tarbase	Unspecified
hsa-mir-625-5p	MIMAT0003294	IFITM10	402778	HITS-CLIP	tarbase	Unspecified
hsa-mir-330-3p	MIMAT0000751	RBM12	10137	PAR-CLIP, HITS-CLIP	tarbase	Unspecified
hsa-mir-625-5p	MIMAT0003294	RBM12	10137	PAR-CLIP	tarbase	Unspecified
hsa-mir-330-3p	MIMAT0000751	ZNF550	162972	Microarrays	tarbase	Unspecified
hsa-mir-625-5p	MIMAT0003294	CCDC71L	168455	HITS-CLIP	tarbase	Unspecified
hsa-mir-330-3p	MIMAT0000751	HOXA10	3206	HITS-CLIP	tarbase	Unspecified
hsa-mir-330-3p	MIMAT0000751	PRKDC	5591	HITS-CLIP	tarbase	Unspecified
hsa-mir-625-5p	MIMAT0003294	PRKDC	5591	HITS-CLIP	tarbase	Unspecified
hsa-mir-330-3p	MIMAT0000751	LYN	4067	PAR-CLIP	tarbase	Unspecified
hsa-mir-330-3p	MIMAT0000751	MEX3A	92312	HITS-CLIP	tarbase	Unspecified
hsa-mir-330-3p	MIMAT0000751	EID1	23741	HITS-CLIP, Microarrays	tarbase	Unspecified
hsa-mir-95-3p	MIMAT0000094	EID1	23741	HITS-CLIP	tarbase	Unspecified
hsa-mir-330-3p	MIMAT0000751	OR4D2	124538	Microarrays	tarbase	Unspecified
hsa-mir-95-3p	MIMAT0000094	TAS2R38	5726	Microarrays	tarbase	Unspecified
hsa-mir-330-3p	MIMAT0000751	CUX1	1523	HITS-CLIP	tarbase	Unspecified
hsa-mir-330-3p	MIMAT0000751	BLOC1S1	2647	PAR-CLIP	tarbase	Unspecified
hsa-mir-330-3p	MIMAT0000751	RBM15B	29890	HITS-CLIP, Microarrays	tarbase	Unspecified
hsa-mir-625-5p	MIMAT0003294	GTF2I	2969	HITS-CLIP	tarbase	Unspecified
hsa-mir-330-3p	MIMAT0000751	UBBP4	23666	HITS-CLIP	tarbase	Unspecified
hsa-mir-625-5p	MIMAT0003294	DYNLL2	140735	HITS-CLIP	tarbase	Unspecified
hsa-mir-95-3p	MIMAT0000094	OTUD7B	56957	HITS-CLIP	tarbase	Unspecified
hsa-mir-330-3p	MIMAT0000751	RPL17	6139	Microarrays	tarbase	Unspecified
hsa-mir-625-5p	MIMAT0003294	NDUFA7	4701	HITS-CLIP	tarbase	Unspecified
hsa-mir-330-3p	MIMAT0000751	SMIM17	147670	PAR-CLIP	tarbase	Unspecified
hsa-mir-625-5p	MIMAT0003294	SOCS7	30837	HITS-CLIP	tarbase	Unspecified
hsa-mir-625-5p	MIMAT0003294	SOCS7	30837	HITS-CLIP	tarbase	Unspecified
hsa-mir-330-3p	MIMAT0000751	CCL15	6359	Microarrays	tarbase	Unspecified
hsa-mir-330-3p	MIMAT0000751	CCL15	6359	Microarrays	tarbase	Unspecified
hsa-mir-330-3p	MIMAT0000751	TUBGCP5	114791	Microarrays	tarbase	Unspecified
hsa-mir-330-3p	MIMAT0000751	TUBGCP5	114791	Microarrays	tarbase	Unspecified
hsa-mir-330-3p	MIMAT0000751	TUBGCP5	114791	Microarrays	tarbase	Unspecified
hsa-mir-330-3p	MIMAT0000751	DUSP14	11072	PAR-CLIP	tarbase	Unspecified
hsa-mir-330-3p	MIMAT0000751	DUSP14	11072	PAR-CLIP	tarbase	Unspecified
hsa-mir-625-5p	MIMAT0003294	DACH1	1602	HITS-CLIP	tarbase	Unspecified
hsa-mir-330-3p	MIMAT0000751	NEFL	4747	HITS-CLIP	tarbase	Unspecified
hsa-mir-330-3p	MIMAT0000751	CCL3L1	6349	Microarrays	tarbase	Unspecified
hsa-mir-330-3p	MIMAT0000751	CCL3L1	6349	Microarrays	tarbase	Unspecified
hsa-mir-330-3p	MIMAT0000751	CCL3L1	6349	Microarrays	tarbase	Unspecified
hsa-mir-330-3p	MIMAT0000751	CCL3L1	6349	Microarrays	tarbase	Unspecified
hsa-mir-330-3p	MIMAT0000751	E2F1	1869	Luciferase reporter assay//Western blot	19597470	Unspecified
