# Supplementary material for: CESCProg: a compact prognostic model and nomogram for cervical cancer based on miRNA biomarkers
Source: PeerJ. 2023 Sep 27;11:e15912. doi: 10.7717/peerj.15912 (PMC10541812; doi:10.7717/peerj.15912)
Supplement: Supplemental Information 3 [file peerj-11-15912-s003.zip › S3-NetworkEnrichment/multimir_Results.csv]

	database	mature_mirna_acc	mature_mirna_id	target_symbol	target_entrez	target_ensembl	experiment	support_type	pubmed_id	type
1	mirecords	MIMAT0000751	hsa-miR-330-3p	VEGFA	7422	ENSG00000112715	ELISA//activity assay//Luciferase activity assay		18320040	validated
2	mirecords	MIMAT0000751	hsa-miR-330-3p	E2F1	1869	ENSG00000101412	Western blot//Luciferase activity assay		19597470	validated
3	mirecords	MIMAT0003294	hsa-miR-625-5p	NTRK3	4916	ENSG00000140538	Luciferase activity assay		19370765	validated
4	mirtarbase	MIMAT0003294	hsa-miR-625-5p	ADAR	103	ENSG00000160710	CLASH	Functional MTI (Weak)	23622248	validated
5	mirtarbase	MIMAT0003294	hsa-miR-625-5p	AHR	196	ENSG00000106546	CLASH	Functional MTI (Weak)	23622248	validated
6	mirtarbase	MIMAT0003294	hsa-miR-625-5p	ANK1	286	ENSG00000029534	PAR-CLIP	Functional MTI (Weak)	23592263	validated
7	mirtarbase	MIMAT0003294	hsa-miR-625-5p	ANK1	286	ENSG00000029534	PAR-CLIP	Functional MTI (Weak)	20371350	validated
8	mirtarbase	MIMAT0003294	hsa-miR-625-5p	AR	367	ENSG00000169083	PAR-CLIP	Functional MTI (Weak)	22012620	validated
9	mirtarbase	MIMAT0003294	hsa-miR-625-5p	ABCC6	368	ENSG00000091262	PAR-CLIP	Functional MTI (Weak)	23592263	validated
10	mirtarbase	MIMAT0003294	hsa-miR-625-5p	ABCC6	368	ENSG00000275331	PAR-CLIP	Functional MTI (Weak)	23592263	validated
11	mirtarbase	MIMAT0003294	hsa-miR-625-5p	ABCC6	368	ENSG00000091262	PAR-CLIP	Functional MTI (Weak)	20371350	validated
12	mirtarbase	MIMAT0003294	hsa-miR-625-5p	ABCC6	368	ENSG00000275331	PAR-CLIP	Functional MTI (Weak)	20371350	validated
13	mirtarbase	MIMAT0003294	hsa-miR-625-5p	ARHGDIA	396	ENSG00000141522	PAR-CLIP	Functional MTI (Weak)	26701625	validated
14	mirtarbase	MIMAT0000094	hsa-miR-95-3p	CCND1	595	ENSG00000110092	PAR-CLIP	Functional MTI (Weak)	23592263	validated
15	mirtarbase	MIMAT0000094	hsa-miR-95-3p	CCND1	595	ENSG00000110092	PAR-CLIP	Functional MTI (Weak)	24398324	validated
16	mirtarbase	MIMAT0000094	hsa-miR-95-3p	CCND1	595	ENSG00000110092	PAR-CLIP	Functional MTI (Weak)	21572407	validated
17	mirtarbase	MIMAT0000094	hsa-miR-95-3p	CCND1	595	ENSG00000110092	PAR-CLIP	Functional MTI (Weak)	20371350	validated
18	mirtarbase	MIMAT0000094	hsa-miR-95-3p	CCND1	595	ENSG00000110092	Luciferase reporter assay//qRT-PCR//Western blot	Functional MTI	25971210	validated
19	mirtarbase	MIMAT0000094	hsa-miR-95-3p	CCND1	595	ENSG00000110092	PAR-CLIP	Functional MTI (Weak)	26701625	validated
20	mirtarbase	MIMAT0000094	hsa-miR-95-3p	CCND1	595	ENSG00000110092	PAR-CLIP	Functional MTI (Weak)	27292025	validated
21	mirtarbase	MIMAT0003294	hsa-miR-625-5p	CCND1	595	ENSG00000110092	PAR-CLIP	Functional MTI (Weak)	26701625	validated
22	mirtarbase	MIMAT0003294	hsa-miR-625-5p	CCND1	595	ENSG00000110092	PAR-CLIP	Functional MTI (Weak)	27292025	validated
23	mirtarbase	MIMAT0003294	hsa-miR-625-5p	CACNB1	782	ENSG00000067191	PAR-CLIP	Functional MTI (Weak)	23592263	validated
24	mirtarbase	MIMAT0003294	hsa-miR-625-5p	CALM1	801	ENSG00000198668	PAR-CLIP	Functional MTI (Weak)	27292025	validated
25	mirtarbase	MIMAT0003294	hsa-miR-625-5p	CALML3	810	ENSG00000178363	PAR-CLIP	Functional MTI (Weak)	23592263	validated
26	mirtarbase	MIMAT0003294	hsa-miR-625-5p	CALR	811	ENSG00000179218	PAR-CLIP	Functional MTI (Weak)	23592263	validated
27	mirtarbase	MIMAT0003294	hsa-miR-625-5p	CAMK2A	815	ENSG00000070808	PAR-CLIP	Functional MTI (Weak)	23592263	validated
28	mirtarbase	MIMAT0000094	hsa-miR-95-3p	CANX	821	ENSG00000127022	PAR-CLIP	Functional MTI (Weak)	27292025	validated
29	mirtarbase	MIMAT0000094	hsa-miR-95-3p	CANX	821	ENSG00000283777	PAR-CLIP	Functional MTI (Weak)	27292025	validated
30	mirtarbase	MIMAT0000751	hsa-miR-330-3p	CAPZA1	829	ENSG00000116489	HITS-CLIP	Functional MTI (Weak)	23313552	validated
31	mirtarbase	MIMAT0003294	hsa-miR-625-5p	CCNF	899	ENSG00000162063	HITS-CLIP	Functional MTI (Weak)	23824327	validated
32	mirtarbase	MIMAT0003294	hsa-miR-625-5p	CD40LG	959	ENSG00000102245	HITS-CLIP	Functional MTI (Weak)	23824327	validated
33	mirtarbase	MIMAT0000751	hsa-miR-330-3p	CD44	960	ENSG00000026508	Immunohistochemistry//Luciferase reporter assay//Western blot	Functional MTI	21149267	validated
34	mirtarbase	MIMAT0000751	hsa-miR-330-3p	CDC42	998	ENSG00000070831	Immunohistochemistry//Luciferase reporter assay//Western blot	Functional MTI	21149267	validated
35	mirtarbase	MIMAT0000751	hsa-miR-330-3p	CDC42	998	ENSG00000070831	Luciferase reporter assay//qRT-PCR//Western blot	Functional MTI	23337504	validated
36	mirtarbase	MIMAT0000094	hsa-miR-95-3p	CDKN1A	1026	ENSG00000124762	Immunohistochemistry//Luciferase reporter assay//qRT-PCR//Western blot	Functional MTI	27698442	validated
37	mirtarbase	MIMAT0000094	hsa-miR-95-3p	CEBPD	1052	ENSG00000221869	qRT-PCR//Western blot//Luciferase reporter assay	Functional MTI	26165303	validated
38	mirtarbase	MIMAT0003294	hsa-miR-625-5p	AP2M1	1173	ENSG00000161203	PAR-CLIP	Functional MTI (Weak)	26701625	validated
39	mirtarbase	MIMAT0000751	hsa-miR-330-3p	CLTB	1212	ENSG00000175416	PAR-CLIP	Functional MTI (Weak)	23708386	validated
40	mirtarbase	MIMAT0003294	hsa-miR-625-5p	COL1A2	1278	ENSG00000164692	PAR-CLIP	Functional MTI (Weak)	20371350	validated
41	mirtarbase	MIMAT0000751	hsa-miR-330-3p	COL19A1	1310	ENSG00000082293	HITS-CLIP	Functional MTI (Weak)	23824327	validated
42	mirtarbase	MIMAT0000751	hsa-miR-330-3p	CLDN4	1364	ENSG00000189143	PAR-CLIP	Functional MTI (Weak)	26701625	validated
43	mirtarbase	MIMAT0000751	hsa-miR-330-3p	CRKL	1399	ENSG00000099942	PAR-CLIP	Functional MTI (Weak)	21572407	validated
44	mirtarbase	MIMAT0003294	hsa-miR-625-5p	DDX6	1656	ENSG00000110367	PAR-CLIP	Functional MTI (Weak)	23592263	validated
45	mirtarbase	MIMAT0000094	hsa-miR-95-3p	DUSP8	1850	ENSG00000273793	PAR-CLIP	Functional MTI (Weak)	27292025	validated
46	mirtarbase	MIMAT0000094	hsa-miR-95-3p	DUSP8	1850	ENSG00000278165	PAR-CLIP	Functional MTI (Weak)	27292025	validated
47	mirtarbase	MIMAT0000094	hsa-miR-95-3p	DUSP8	1850	ENSG00000184545	PAR-CLIP	Functional MTI (Weak)	27292025	validated
48	mirtarbase	MIMAT0003294	hsa-miR-625-5p	DUSP9	1852	ENSG00000130829	PAR-CLIP	Functional MTI (Weak)	23592263	validated
49	mirtarbase	MIMAT0000751	hsa-miR-330-3p	E2F1	1869	ENSG00000101412	Luciferase reporter assay//Western blot	Functional MTI	19597470	validated
50	mirtarbase	MIMAT0003294	hsa-miR-625-5p	E2F4	1874	ENSG00000205250	PAR-CLIP	Functional MTI (Weak)	26701625	validated
51	mirtarbase	MIMAT0000751	hsa-miR-330-3p	EFNA3	1944	ENSG00000143590	PAR-CLIP	Functional MTI (Weak)	20371350	validated
52	mirtarbase	MIMAT0003294	hsa-miR-625-5p	EFNA3	1944	ENSG00000143590	PAR-CLIP	Functional MTI (Weak)	23592263	validated
53	mirtarbase	MIMAT0000751	hsa-miR-330-3p	EGR2	1959	ENSG00000122877	Luciferase reporter assay//qRT-PCR//Western blot	Functional MTI	25935837	validated
54	mirtarbase	MIMAT0003294	hsa-miR-625-5p	ETV3	2117	ENSG00000117036	HITS-CLIP	Functional MTI (Weak)	28735896	validated
55	mirtarbase	MIMAT0003294	hsa-miR-625-5p	FHIT	2272	ENSG00000189283	Luciferase reporter assay	Functional MTI	21711110	validated
56	mirtarbase	MIMAT0003294	hsa-miR-625-5p	GDI1	2664	ENSG00000203879	PAR-CLIP	Functional MTI (Weak)	23446348	validated
57	mirtarbase	MIMAT0003294	hsa-miR-625-5p	GDI1	2664	ENSG00000203879	PAR-CLIP	Functional MTI (Weak)	20371350	validated
58	mirtarbase	MIMAT0003294	hsa-miR-625-5p	GDI1	2664	ENSG00000203879	PAR-CLIP	Functional MTI (Weak)	26701625	validated
59	mirtarbase	MIMAT0003294	hsa-miR-625-5p	GDI1	2664	ENSG00000203879	PAR-CLIP	Functional MTI (Weak)	27292025	validated
60	mirtarbase	MIMAT0000751	hsa-miR-330-3p	GFPT1	2673	ENSG00000198380	PAR-CLIP	Functional MTI (Weak)	21572407	validated
61	mirtarbase	MIMAT0000751	hsa-miR-330-3p	GFPT1	2673	ENSG00000198380	PAR-CLIP	Functional MTI (Weak)	20371350	validated
62	mirtarbase	MIMAT0000751	hsa-miR-330-3p	GLRA2	2742	ENSG00000101958	PAR-CLIP	Functional MTI (Weak)	22100165	validated
63	mirtarbase	MIMAT0003294	hsa-miR-625-5p	GLUL	2752	ENSG00000135821	PAR-CLIP	Functional MTI (Weak)	23446348	validated
64	mirtarbase	MIMAT0003294	hsa-miR-625-5p	GNAI2	2771	ENSG00000114353	PAR-CLIP	Functional MTI (Weak)	23592263	validated
65	mirtarbase	MIMAT0003294	hsa-miR-625-5p	GNAI2	2771	ENSG00000114353	PAR-CLIP	Functional MTI (Weak)	20371350	validated
66	mirtarbase	MIMAT0003294	hsa-miR-625-5p	SFN	2810	ENSG00000175793	PAR-CLIP	Functional MTI (Weak)	26701625	validated
67	mirtarbase	MIMAT0003294	hsa-miR-625-5p	GRINA	2907	ENSG00000178719	PAR-CLIP	Functional MTI (Weak)	23592263	validated
68	mirtarbase	MIMAT0000751	hsa-miR-330-3p	GUCY1A2	2977	ENSG00000152402	PAR-CLIP	Functional MTI (Weak)	22291592	validated
69	mirtarbase	MIMAT0003294	hsa-miR-625-5p	HDLBP	3069	ENSG00000115677	PAR-CLIP	Functional MTI (Weak)	23592263	validated
70	mirtarbase	MIMAT0003294	hsa-miR-625-5p	HDLBP	3069	ENSG00000115677	PAR-CLIP	Functional MTI (Weak)	26701625	validated
71	mirtarbase	MIMAT0003294	hsa-miR-625-5p	HMGA1	3159	ENSG00000137309	Luciferase reporter assay	Functional MTI	26806308	validated
72	mirtarbase	MIMAT0003294	hsa-miR-625-5p	FOXA1	3169	ENSG00000129514	PAR-CLIP	Functional MTI (Weak)	27292025	validated
73	mirtarbase	MIMAT0003294	hsa-miR-625-5p	HNRNPAB	3182	ENSG00000197451	PAR-CLIP	Functional MTI (Weak)	20371350	validated
74	mirtarbase	MIMAT0003294	hsa-miR-625-5p	HOXA13	3209	ENSG00000106031	PAR-CLIP	Functional MTI (Weak)	22012620	validated
75	mirtarbase	MIMAT0003294	hsa-miR-625-5p	HOXB5	3215	ENSG00000120075	HITS-CLIP	Functional MTI (Weak)	23824327	validated
76	mirtarbase	MIMAT0003294	hsa-miR-625-5p	HOXD9	3235	ENSG00000128709	PAR-CLIP	Functional MTI (Weak)	22100165	validated
77	mirtarbase	MIMAT0003294	hsa-miR-625-5p	IGF1R	3480	ENSG00000140443	PAR-CLIP	Functional MTI (Weak)	23592263	validated
78	mirtarbase	MIMAT0003294	hsa-miR-625-5p	IGF1R	3480	ENSG00000140443	PAR-CLIP	Functional MTI (Weak)	24398324	validated
79	mirtarbase	MIMAT0003294	hsa-miR-625-5p	IGF1R	3480	ENSG00000140443	PAR-CLIP	Functional MTI (Weak)	23446348	validated
80	mirtarbase	MIMAT0003294	hsa-miR-625-5p	IGF1R	3480	ENSG00000140443	PAR-CLIP	Functional MTI (Weak)	21572407	validated
81	mirtarbase	MIMAT0003294	hsa-miR-625-5p	IL12RB2	3595	ENSG00000081985	CLASH	Functional MTI (Weak)	23622248	validated
82	mirtarbase	MIMAT0003294	hsa-miR-625-5p	ILK	3611	ENSG00000166333	Immunoblot//Immunohistochemistry//Luciferase reporter assay//qRT-PCR	Functional MTI	22677169	validated
83	mirtarbase	MIMAT0003294	hsa-miR-625-5p	ILK	3611	ENSG00000166333	PAR-CLIP	Functional MTI (Weak)	23592263	validated
84	mirtarbase	MIMAT0003294	hsa-miR-625-5p	JUND	3727	ENSG00000130522	PAR-CLIP	Functional MTI (Weak)	20371350	validated
85	mirtarbase	MIMAT0003294	hsa-miR-625-5p	JUND	3727	ENSG00000130522	PAR-CLIP	Functional MTI (Weak)	26701625	validated
86	mirtarbase	MIMAT0003294	hsa-miR-625-5p	KCNH2	3757	ENSG00000055118	PAR-CLIP	Functional MTI (Weak)	26701625	validated
87	mirtarbase	MIMAT0000751	hsa-miR-330-3p	KPNA1	3836	ENSG00000114030	PAR-CLIP	Functional MTI (Weak)	21572407	validated
88	mirtarbase	MIMAT0000751	hsa-miR-330-3p	KPNA1	3836	ENSG00000114030	PAR-CLIP	Functional MTI (Weak)	20371350	validated
89	mirtarbase	MIMAT0003294	hsa-miR-625-5p	LASP1	3927	ENSG00000002834	PAR-CLIP	Functional MTI (Weak)	23592263	validated
90	mirtarbase	MIMAT0003294	hsa-miR-625-5p	LASP1	3927	ENSG00000002834	PAR-CLIP	Functional MTI (Weak)	26701625	validated
91	mirtarbase	MIMAT0003294	hsa-miR-625-5p	LYN	4067	ENSG00000254087	PAR-CLIP	Functional MTI (Weak)	23592263	validated
92	mirtarbase	MIMAT0003294	hsa-miR-625-5p	CHST6	4166	ENSG00000183196	HITS-CLIP	Functional MTI (Weak)	23313552	validated
93	mirtarbase	MIMAT0000751	hsa-miR-330-3p	MDM2	4193	ENSG00000135679	PAR-CLIP	Functional MTI (Weak)	23592263	validated
94	mirtarbase	MIMAT0003294	hsa-miR-625-5p	MDM4	4194	ENSG00000198625	PAR-CLIP	Functional MTI (Weak)	27292025	validated
95	mirtarbase	MIMAT0003294	hsa-miR-625-5p	MEN1	4221	ENSG00000133895	PAR-CLIP	Functional MTI (Weak)	23592263	validated
96	mirtarbase	MIMAT0003294	hsa-miR-625-5p	MEN1	4221	ENSG00000133895	PAR-CLIP	Functional MTI (Weak)	26701625	validated
97	mirtarbase	MIMAT0000751	hsa-miR-330-3p	MLH1	4292	ENSG00000076242	PAR-CLIP	Functional MTI (Weak)	23446348	validated
98	mirtarbase	MIMAT0000751	hsa-miR-330-3p	MSI1	4440	ENSG00000135097	Luciferase reporter assay//qRT-PCR//Western blot	Functional MTI	27904681	validated
99	mirtarbase	MIMAT0003294	hsa-miR-625-5p	MSN	4478	ENSG00000147065	PAR-CLIP	Functional MTI (Weak)	26701625	validated
100	mirtarbase	MIMAT0003294	hsa-miR-625-5p	MTHFR	4524	ENSG00000177000	PAR-CLIP	Functional MTI (Weak)	23592263	validated
101	mirtarbase	MIMAT0003294	hsa-miR-625-5p	NFIX	4784	ENSG00000008441	PAR-CLIP	Functional MTI (Weak)	26701625	validated
102	mirtarbase	MIMAT0003294	hsa-miR-625-5p	NGFR	4804	ENSG00000064300	PAR-CLIP	Functional MTI (Weak)	26701625	validated
103	mirtarbase	MIMAT0003294	hsa-miR-625-5p	NPM1	4869	ENSG00000181163	CLASH	Functional MTI (Weak)	23622248	validated
104	mirtarbase	MIMAT0000751	hsa-miR-330-3p	NTRK3	4916	ENSG00000140538	Luciferase reporter assay	Non-Functional MTI	19370765	validated
105	mirtarbase	MIMAT0003294	hsa-miR-625-5p	NTRK3	4916	ENSG00000140538	Luciferase reporter assay	Functional MTI	19370765	validated
106	mirtarbase	MIMAT0000751	hsa-miR-330-3p	ORC5	5001	ENSG00000164815	PAR-CLIP	Functional MTI (Weak)	23446348	validated
107	mirtarbase	MIMAT0000751	hsa-miR-330-3p	PAFAH1B2	5049	ENSG00000168092	PAR-CLIP	Functional MTI (Weak)	20371350	validated
108	mirtarbase	MIMAT0000751	hsa-miR-330-3p	PCK1	5105	ENSG00000124253	HITS-CLIP	Functional MTI (Weak)	23824327	validated
109	mirtarbase	MIMAT0000751	hsa-miR-330-3p	PCMT1	5110	ENSG00000120265	PAR-CLIP	Functional MTI (Weak)	21572407	validated
110	mirtarbase	MIMAT0003294	hsa-miR-625-5p	PDGFB	5155	ENSG00000100311	PAR-CLIP	Functional MTI (Weak)	23592263	validated
111	mirtarbase	MIMAT0000751	hsa-miR-330-3p	PEX14	5195	ENSG00000142655	PAR-CLIP	Functional MTI (Weak)	22012620	validated
112	mirtarbase	MIMAT0000751	hsa-miR-330-3p	PFKFB3	5209	ENSG00000170525	CLASH	Functional MTI (Weak)	23622248	validated
113	mirtarbase	MIMAT0003294	hsa-miR-625-5p	PIN1	5300	ENSG00000127445	PAR-CLIP	Functional MTI (Weak)	23592263	validated
114	mirtarbase	MIMAT0000751	hsa-miR-330-3p	PKM	5315	ENSG00000067225	CLASH	Functional MTI (Weak)	23622248	validated
115	mirtarbase	MIMAT0003294	hsa-miR-625-5p	PKM	5315	ENSG00000067225	PAR-CLIP	Functional MTI (Weak)	23592263	validated
116	mirtarbase	MIMAT0003294	hsa-miR-625-5p	PKM	5315	ENSG00000067225	PAR-CLIP	Functional MTI (Weak)	26701625	validated
117	mirtarbase	MIMAT0000751	hsa-miR-330-3p	PPIC	5480	ENSG00000168938	HITS-CLIP	Functional MTI (Weak)	23824327	validated
118	mirtarbase	MIMAT0003294	hsa-miR-625-5p	PTPA	5524	ENSG00000119383	PAR-CLIP	Functional MTI (Weak)	26701625	validated
119	mirtarbase	MIMAT0003294	hsa-miR-625-5p	PRELP	5549	ENSG00000188783	PAR-CLIP	Functional MTI (Weak)	20371350	validated
120	mirtarbase	MIMAT0000751	hsa-miR-330-3p	MAP2K5	5607	ENSG00000137764	Genotyping	Functional MTI (Weak)	24436253	validated
121	mirtarbase	MIMAT0003294	hsa-miR-625-5p	PSAP	5660	ENSG00000197746	PAR-CLIP	Functional MTI (Weak)	26701625	validated
122	mirtarbase	MIMAT0003294	hsa-miR-625-5p	PSMD3	5709	ENSG00000108344	PAR-CLIP	Functional MTI (Weak)	23592263	validated
123	mirtarbase	MIMAT0000751	hsa-miR-330-3p	PTGFRN	5738	ENSG00000134247	HITS-CLIP	Functional MTI (Weak)	23313552	validated
124	mirtarbase	MIMAT0003294	hsa-miR-625-5p	PTPRF	5792	ENSG00000142949	PAR-CLIP	Functional MTI (Weak)	23592263	validated
125	mirtarbase	MIMAT0000751	hsa-miR-330-3p	ROBO1	6091	ENSG00000169855	HITS-CLIP	Functional MTI (Weak)	23824327	validated
126	mirtarbase	MIMAT0000751	hsa-miR-330-3p	ROBO1	6091	ENSG00000169855	HITS-CLIP	Functional MTI (Weak)	19536157	validated
127	mirtarbase	MIMAT0000751	hsa-miR-330-3p	RPS2	6187	ENSG00000140988	CLASH	Functional MTI (Weak)	23622248	validated
128	mirtarbase	MIMAT0000751	hsa-miR-330-3p	RPS4X	6191	ENSG00000198034	CLASH	Functional MTI (Weak)	23622248	validated
129	mirtarbase	MIMAT0003294	hsa-miR-625-5p	RREB1	6239	ENSG00000124782	PAR-CLIP	Functional MTI (Weak)	23592263	validated
130	mirtarbase	MIMAT0003294	hsa-miR-625-5p	RREB1	6239	ENSG00000124782	PAR-CLIP	Functional MTI (Weak)	26701625	validated
131	mirtarbase	MIMAT0000751	hsa-miR-330-3p	VPS52	6293	ENSG00000228425	HITS-CLIP	Functional MTI (Weak)	23824327	validated
132	mirtarbase	MIMAT0000751	hsa-miR-330-3p	VPS52	6293	ENSG00000223618	HITS-CLIP	Functional MTI (Weak)	23824327	validated
133	mirtarbase	MIMAT0000751	hsa-miR-330-3p	VPS52	6293	ENSG00000236014	HITS-CLIP	Functional MTI (Weak)	23824327	validated
134	mirtarbase	MIMAT0000751	hsa-miR-330-3p	VPS52	6293	ENSG00000225590	HITS-CLIP	Functional MTI (Weak)	23824327	validated
135	mirtarbase	MIMAT0000751	hsa-miR-330-3p	VPS52	6293	ENSG00000206286	HITS-CLIP	Functional MTI (Weak)	23824327	validated
136	mirtarbase	MIMAT0000751	hsa-miR-330-3p	VPS52	6293	ENSG00000224455	HITS-CLIP	Functional MTI (Weak)	23824327	validated
137	mirtarbase	MIMAT0000751	hsa-miR-330-3p	VPS52	6293	ENSG00000223501	HITS-CLIP	Functional MTI (Weak)	23824327	validated
138	mirtarbase	MIMAT0003294	hsa-miR-625-5p	CCL11	6356	ENSG00000172156	PAR-CLIP	Functional MTI (Weak)	23592263	validated
139	mirtarbase	MIMAT0000751	hsa-miR-330-3p	SFTPB	6439	ENSG00000168878	PAR-CLIP	Functional MTI (Weak)	23446348	validated
140	mirtarbase	MIMAT0000751	hsa-miR-330-3p	SH3GL2	6456	ENSG00000107295	Luciferase reporter assay	Functional MTI	23029364	validated
141	mirtarbase	MIMAT0003294	hsa-miR-625-5p	SHMT2	6472	ENSG00000182199	PAR-CLIP	Functional MTI (Weak)	23592263	validated
142	mirtarbase	MIMAT0003294	hsa-miR-625-5p	SIX3	6496	ENSG00000138083	PAR-CLIP	Functional MTI (Weak)	23592263	validated
143	mirtarbase	MIMAT0003294	hsa-miR-625-5p	SIX3	6496	ENSG00000138083	PAR-CLIP	Functional MTI (Weak)	24398324	validated
144	mirtarbase	MIMAT0003294	hsa-miR-625-5p	SIX3	6496	ENSG00000138083	PAR-CLIP	Functional MTI (Weak)	20371350	validated
145	mirtarbase	MIMAT0000751	hsa-miR-330-3p	SLC1A5	6510	ENSG00000105281	HITS-CLIP	Functional MTI (Weak)	23313552	validated
146	mirtarbase	MIMAT0003294	hsa-miR-625-5p	SLC4A2	6522	ENSG00000164889	PAR-CLIP	Functional MTI (Weak)	23592263	validated
147	mirtarbase	MIMAT0000751	hsa-miR-330-3p	SLC4A2	6522	ENSG00000164889	HITS-CLIP	Functional MTI (Weak)	19536157	validated
148	mirtarbase	MIMAT0000751	hsa-miR-330-3p	SNRPD3	6634	ENSG00000100028	CLASH	Functional MTI (Weak)	23622248	validated
149	mirtarbase	MIMAT0000094	hsa-miR-95-3p	SNX1	6642	ENSG00000028528	Luciferase reporter assay//Western blot//Reporter assay	Functional MTI	21427358	validated
150	mirtarbase	MIMAT0003294	hsa-miR-625-5p	SOX2	6657	ENSG00000181449	Luciferase reporter assay//qRT-PCR//Western blot	Functional MTI	24508466	validated
151	mirtarbase	MIMAT0003294	hsa-miR-625-5p	SP1	6667	ENSG00000185591	CLASH	Functional MTI (Weak)	23622248	validated
152	mirtarbase	MIMAT0003294	hsa-miR-625-5p	SP1	6667	ENSG00000185591	PAR-CLIP	Functional MTI (Weak)	23592263	validated
153	mirtarbase	MIMAT0000751	hsa-miR-330-3p	SP1	6667	ENSG00000185591	Luciferase reporter assay	Functional MTI	23670210	validated
154	mirtarbase	MIMAT0000751	hsa-miR-330-3p	SP4	6671	ENSG00000105866	HITS-CLIP	Functional MTI (Weak)	23824327	validated
155	mirtarbase	MIMAT0000751	hsa-miR-330-3p	SRP9	6726	ENSG00000143742	PAR-CLIP	Functional MTI (Weak)	23592263	validated
156	mirtarbase	MIMAT0003294	hsa-miR-625-5p	STK4	6789	ENSG00000101109	PAR-CLIP	Functional MTI (Weak)	26701625	validated
157	mirtarbase	MIMAT0003294	hsa-miR-625-5p	SUV39H1	6839	ENSG00000101945	PAR-CLIP	Functional MTI (Weak)	23592263	validated
158	mirtarbase	MIMAT0000751	hsa-miR-330-3p	TARBP2	6895	ENSG00000139546	PAR-CLIP	Functional MTI (Weak)	21572407	validated
159	mirtarbase	MIMAT0000751	hsa-miR-330-3p	TARBP2	6895	ENSG00000139546	PAR-CLIP	Functional MTI (Weak)	20371350	validated
160	mirtarbase	MIMAT0003294	hsa-miR-625-5p	TBXA2R	6915	ENSG00000006638	HITS-CLIP	Functional MTI (Weak)	23313552	validated
161	mirtarbase	MIMAT0000751	hsa-miR-330-3p	TGFBR3	7049	ENSG00000069702	PAR-CLIP	Functional MTI (Weak)	20371350	validated
162	mirtarbase	MIMAT0000751	hsa-miR-330-3p	THRA	7067	ENSG00000126351	CLASH	Functional MTI (Weak)	23622248	validated
163	mirtarbase	MIMAT0003294	hsa-miR-625-5p	TLN1	7094	ENSG00000137076	PAR-CLIP	Functional MTI (Weak)	27292025	validated
164	mirtarbase	MIMAT0000751	hsa-miR-330-3p	TP53	7157	ENSG00000141510	HITS-CLIP	Functional MTI (Weak)	28735896	validated
165	mirtarbase	MIMAT0003294	hsa-miR-625-5p	TUBB2A	7280	ENSG00000137267	PAR-CLIP	Functional MTI (Weak)	23446348	validated
166	mirtarbase	MIMAT0003294	hsa-miR-625-5p	TUBB2A	7280	ENSG00000137267	PAR-CLIP	Functional MTI (Weak)	21572407	validated
167	mirtarbase	MIMAT0003294	hsa-miR-625-5p	TUBB2A	7280	ENSG00000137267	PAR-CLIP	Functional MTI (Weak)	20371350	validated
168	mirtarbase	MIMAT0003294	hsa-miR-625-5p	UBE2V1	7335	ENSG00000244687	PAR-CLIP	Functional MTI (Weak)	23592263	validated
169	mirtarbase	MIMAT0003294	hsa-miR-625-5p	SUMO1	7341	ENSG00000116030	PAR-CLIP	Functional MTI (Weak)	23592263	validated
170	mirtarbase	MIMAT0003294	hsa-miR-625-5p	UBTF	7343	ENSG00000108312	PAR-CLIP	Functional MTI (Weak)	26701625	validated
171	mirtarbase	MIMAT0000751	hsa-miR-330-3p	VEGFA	7422	ENSG00000112715	ELISA//Luciferase reporter assay	Non-Functional MTI	18320040	validated
172	mirtarbase	MIMAT0003294	hsa-miR-625-5p	EIF4H	7458	ENSG00000106682	PAR-CLIP	Functional MTI (Weak)	27292025	validated
173	mirtarbase	MIMAT0003294	hsa-miR-625-5p	CLIP2	7461	ENSG00000106665	PAR-CLIP	Functional MTI (Weak)	23592263	validated
174	mirtarbase	MIMAT0000094	hsa-miR-95-3p	NSD2	7468	ENSG00000109685	PAR-CLIP	Functional MTI (Weak)	23592263	validated
175	mirtarbase	MIMAT0000094	hsa-miR-95-3p	NSD2	7468	ENSG00000109685	PAR-CLIP	Functional MTI (Weak)	21572407	validated
176	mirtarbase	MIMAT0003294	hsa-miR-625-5p	WNT9B	7484	ENSG00000276799	PAR-CLIP	Functional MTI (Weak)	22100165	validated
177	mirtarbase	MIMAT0003294	hsa-miR-625-5p	WNT9B	7484	ENSG00000158955	PAR-CLIP	Functional MTI (Weak)	22100165	validated
178	mirtarbase	MIMAT0000751	hsa-miR-330-3p	YWHAH	7533	ENSG00000128245	PAR-CLIP	Functional MTI (Weak)	20371350	validated
179	mirtarbase	MIMAT0003294	hsa-miR-625-5p	ZFP36	7538	ENSG00000128016	PAR-CLIP	Functional MTI (Weak)	26701625	validated
180	mirtarbase	MIMAT0000751	hsa-miR-330-3p	CNBP	7555	ENSG00000169714	HITS-CLIP	Functional MTI (Weak)	23313552	validated
181	mirtarbase	MIMAT0000751	hsa-miR-330-3p	ZBTB16	7704	ENSG00000109906	PAR-CLIP	Functional MTI (Weak)	20371350	validated
182	mirtarbase	MIMAT0000751	hsa-miR-330-3p	ZNF217	7764	ENSG00000171940	PAR-CLIP	Functional MTI (Weak)	27292025	validated
183	mirtarbase	MIMAT0003294	hsa-miR-625-5p	BRPF1	7862	ENSG00000156983	PAR-CLIP	Functional MTI (Weak)	23592263	validated
184	mirtarbase	MIMAT0000094	hsa-miR-95-3p	DGS2	8026		PAR-CLIP	Functional MTI (Weak)	24398324	validated
185	mirtarbase	MIMAT0000094	hsa-miR-95-3p	DGS2	8026		PAR-CLIP	Functional MTI (Weak)	21572407	validated
186	mirtarbase	MIMAT0000094	hsa-miR-95-3p	DGS2	8026		PAR-CLIP	Functional MTI (Weak)	20371350	validated
187	mirtarbase	MIMAT0003294	hsa-miR-625-5p	FOSL1	8061	ENSG00000175592	PAR-CLIP	Functional MTI (Weak)	23592263	validated
188	mirtarbase	MIMAT0003294	hsa-miR-625-5p	FOSL1	8061	ENSG00000175592	PAR-CLIP	Functional MTI (Weak)	20371350	validated
189	mirtarbase	MIMAT0003294	hsa-miR-625-5p	FOSL1	8061	ENSG00000175592	PAR-CLIP	Functional MTI (Weak)	26701625	validated
190	mirtarbase	MIMAT0003294	hsa-miR-625-5p	KMT2D	8085	ENSG00000167548	PAR-CLIP	Functional MTI (Weak)	23592263	validated
191	mirtarbase	MIMAT0003294	hsa-miR-625-5p	KMT2D	8085	ENSG00000167548	PAR-CLIP	Functional MTI (Weak)	26701625	validated
192	mirtarbase	MIMAT0003294	hsa-miR-625-5p	PABPN1	8106	ENSG00000100836	PAR-CLIP	Functional MTI (Weak)	23592263	validated
193	mirtarbase	MIMAT0003294	hsa-miR-625-5p	SLC7A5	8140	ENSG00000103257	PAR-CLIP	Functional MTI (Weak)	26701625	validated
194	mirtarbase	MIMAT0000751	hsa-miR-330-3p	USP9X	8239	ENSG00000124486	CLASH	Functional MTI (Weak)	23622248	validated
195	mirtarbase	MIMAT0003294	hsa-miR-625-5p	SMC1A	8243	ENSG00000072501	PAR-CLIP	Functional MTI (Weak)	26701625	validated
196	mirtarbase	MIMAT0000751	hsa-miR-330-3p	TRRAP	8295	ENSG00000196367	CLASH	Functional MTI (Weak)	23622248	validated
197	mirtarbase	MIMAT0000751	hsa-miR-330-3p	H2AC6	8334	ENSG00000180573	CLASH	Functional MTI (Weak)	23622248	validated
198	mirtarbase	MIMAT0003294	hsa-miR-625-5p	H2BC4	8347	ENSG00000180596	CLASH	Functional MTI (Weak)	23622248	validated
199	mirtarbase	MIMAT0000751	hsa-miR-330-3p	H3C2	8358	ENSG00000286522	CLASH	Functional MTI (Weak)	23622248	validated
200	mirtarbase	MIMAT0003294	hsa-miR-625-5p	TAGLN2	8407	ENSG00000158710	PAR-CLIP	Functional MTI (Weak)	23592263	validated
201	mirtarbase	MIMAT0003294	hsa-miR-625-5p	DYRK2	8445	ENSG00000127334	PAR-CLIP	Functional MTI (Weak)	23592263	validated
202	mirtarbase	MIMAT0000751	hsa-miR-330-3p	BCAS1	8537	ENSG00000064787	PAR-CLIP	Functional MTI (Weak)	22100165	validated
203	mirtarbase	MIMAT0003294	hsa-miR-625-5p	PSMG1	8624	ENSG00000183527	PAR-CLIP	Functional MTI (Weak)	22100165	validated
204	mirtarbase	MIMAT0000751	hsa-miR-330-3p	HRK	8739	ENSG00000135116	HITS-CLIP	Functional MTI (Weak)	23824327	validated
205	mirtarbase	MIMAT0000751	hsa-miR-330-3p	TRIM24	8805	ENSG00000122779	PAR-CLIP	Functional MTI (Weak)	23708386	validated
206	mirtarbase	MIMAT0003294	hsa-miR-625-5p	PRPF4B	8899	ENSG00000112739	PAR-CLIP	Functional MTI (Weak)	23592263	validated
207	mirtarbase	MIMAT0003294	hsa-miR-625-5p	RPS6KA4	8986	ENSG00000162302	PAR-CLIP	Functional MTI (Weak)	23592263	validated
208	mirtarbase	MIMAT0000751	hsa-miR-330-3p	COX7A2L	9167	ENSG00000115944	HITS-CLIP	Functional MTI (Weak)	23824327	validated
209	mirtarbase	MIMAT0000751	hsa-miR-330-3p	ZMYM3	9203	ENSG00000147130	CLASH	Functional MTI (Weak)	23622248	validated
210	mirtarbase	MIMAT0000751	hsa-miR-330-3p	SLIT2	9353	ENSG00000145147	CLASH	Functional MTI (Weak)	23622248	validated
211	mirtarbase	MIMAT0000751	hsa-miR-330-3p	ONECUT2	9480	ENSG00000119547	PAR-CLIP	Functional MTI (Weak)	22100165	validated
212	mirtarbase	MIMAT0000751	hsa-miR-330-3p	SPTLC2	9517	ENSG00000100596	PAR-CLIP	Functional MTI (Weak)	22012620	validated
213	mirtarbase	MIMAT0003294	hsa-miR-625-5p	SUSD6	9766	ENSG00000100647	PAR-CLIP	Functional MTI (Weak)	26701625	validated
214	mirtarbase	MIMAT0003294	hsa-miR-625-5p	PIEZO1	9780	ENSG00000103335	PAR-CLIP	Functional MTI (Weak)	23592263	validated
215	mirtarbase	MIMAT0000751	hsa-miR-330-3p	SPATA2	9825	ENSG00000158480	PAR-CLIP	Functional MTI (Weak)	23446348	validated
216	mirtarbase	MIMAT0000751	hsa-miR-330-3p	SPATA2	9825	ENSG00000158480	PAR-CLIP	Functional MTI (Weak)	21572407	validated
217	mirtarbase	MIMAT0000751	hsa-miR-330-3p	SPATA2	9825	ENSG00000158480	HITS-CLIP	Functional MTI (Weak)	23313552	validated
218	mirtarbase	MIMAT0003294	hsa-miR-625-5p	RGP1	9827	ENSG00000107185	PAR-CLIP	Functional MTI (Weak)	23592263	validated
219	mirtarbase	MIMAT0003294	hsa-miR-625-5p	PLEKHM1	9842	ENSG00000276358	PAR-CLIP	Functional MTI (Weak)	26701625	validated
220	mirtarbase	MIMAT0003294	hsa-miR-625-5p	PLEKHM1	9842	ENSG00000225190	PAR-CLIP	Functional MTI (Weak)	26701625	validated
221	mirtarbase	MIMAT0003294	hsa-miR-625-5p	PLEKHM1	9842	ENSG00000277111	PAR-CLIP	Functional MTI (Weak)	26701625	validated
222	mirtarbase	MIMAT0003294	hsa-miR-625-5p	PLEKHM1	9842	ENSG00000276358	PAR-CLIP	Functional MTI (Weak)	27292025	validated
223	mirtarbase	MIMAT0003294	hsa-miR-625-5p	PLEKHM1	9842	ENSG00000225190	PAR-CLIP	Functional MTI (Weak)	27292025	validated
224	mirtarbase	MIMAT0003294	hsa-miR-625-5p	PLEKHM1	9842	ENSG00000277111	PAR-CLIP	Functional MTI (Weak)	27292025	validated
225	mirtarbase	MIMAT0000751	hsa-miR-330-3p	NUP153	9972	ENSG00000124789	CLASH	Functional MTI (Weak)	23622248	validated
226	mirtarbase	MIMAT0000751	hsa-miR-330-3p	CASP8AP2	9994	ENSG00000118412	CLASH	Functional MTI (Weak)	23622248	validated
227	mirtarbase	MIMAT0000751	hsa-miR-330-3p	CASP8AP2	9994	ENSG00000288475	CLASH	Functional MTI (Weak)	23622248	validated
228	mirtarbase	MIMAT0003294	hsa-miR-625-5p	PPIF	10105	ENSG00000108179	PAR-CLIP	Functional MTI (Weak)	23592263	validated
229	mirtarbase	MIMAT0000751	hsa-miR-330-3p	RASA4	10156	ENSG00000105808	HITS-CLIP	Functional MTI (Weak)	23824327	validated
230	mirtarbase	MIMAT0003294	hsa-miR-625-5p	LPCAT3	10162	ENSG00000111684	PAR-CLIP	Functional MTI (Weak)	20371350	validated
231	mirtarbase	MIMAT0003294	hsa-miR-625-5p	C1D	10438	ENSG00000197223	PAR-CLIP	Functional MTI (Weak)	26701625	validated
232	mirtarbase	MIMAT0003294	hsa-miR-625-5p	C1D	10438	ENSG00000197223	PAR-CLIP	Functional MTI (Weak)	27292025	validated
233	mirtarbase	MIMAT0000751	hsa-miR-330-3p	ZBTB18	10472	ENSG00000179456	PAR-CLIP	Functional MTI (Weak)	23446348	validated
234	mirtarbase	MIMAT0000751	hsa-miR-330-3p	ZBTB18	10472	ENSG00000179456	PAR-CLIP	Functional MTI (Weak)	20371350	validated
235	mirtarbase	MIMAT0003294	hsa-miR-625-5p	MYL12A	10627	ENSG00000101608	PAR-CLIP	Functional MTI (Weak)	23592263	validated
236	mirtarbase	MIMAT0003294	hsa-miR-625-5p	IGF2BP1	10642	ENSG00000159217	Luciferase reporter assay	Functional MTI	24632613	validated
237	mirtarbase	MIMAT0000751	hsa-miR-330-3p	CELF1	10658	ENSG00000149187	HITS-CLIP	Functional MTI (Weak)	19536157	validated
238	mirtarbase	MIMAT0000751	hsa-miR-330-3p	CELF1	10658	ENSG00000149187	PAR-CLIP	Functional MTI (Weak)	27292025	validated
239	mirtarbase	MIMAT0000094	hsa-miR-95-3p	CELF2	10659	ENSG00000048740	Luciferase reporter assay//qRT-PCR//Western blot	Functional MTI	24530415	validated
240	mirtarbase	MIMAT0000094	hsa-miR-95-3p	CELF2	10659	ENSG00000048740	Luciferase reporter assay//	Functional MTI	26165303	validated
241	mirtarbase	MIMAT0003294	hsa-miR-625-5p	POLD3	10714	ENSG00000077514	PAR-CLIP	Functional MTI (Weak)	23592263	validated
242	mirtarbase	MIMAT0000751	hsa-miR-330-3p	MAP3K2	10746	ENSG00000169967	PAR-CLIP	Functional MTI (Weak)	22100165	validated
243	mirtarbase	MIMAT0003294	hsa-miR-625-5p	ARPP19	10776	ENSG00000128989	PAR-CLIP	Functional MTI (Weak)	26701625	validated
244	mirtarbase	MIMAT0000751	hsa-miR-330-3p	ZNF460	10794	ENSG00000197714	PAR-CLIP	Functional MTI (Weak)	21572407	validated
245	mirtarbase	MIMAT0003294	hsa-miR-625-5p	MTHFD2	10797	ENSG00000065911	PAR-CLIP	Functional MTI (Weak)	23592263	validated
246	mirtarbase	MIMAT0000751	hsa-miR-330-3p	CDC37	11140	ENSG00000105401	PAR-CLIP	Functional MTI (Weak)	27292025	validated
247	mirtarbase	MIMAT0003294	hsa-miR-625-5p	BAZ2A	11176	ENSG00000076108	PAR-CLIP	Functional MTI (Weak)	23592263	validated
248	mirtarbase	MIMAT0003294	hsa-miR-625-5p	NXPH3	11248	ENSG00000182575	PAR-CLIP	Functional MTI (Weak)	23592263	validated
249	mirtarbase	MIMAT0000094	hsa-miR-95-3p	NXPH3	11248	ENSG00000182575	PAR-CLIP	Functional MTI (Weak)	27292025	validated
250	mirtarbase	MIMAT0003294	hsa-miR-625-5p	RBPJL	11317	ENSG00000124232	PAR-CLIP	Functional MTI (Weak)	24398324	validated
251	mirtarbase	MIMAT0003294	hsa-miR-625-5p	STK38	11329	ENSG00000112079	PAR-CLIP	Functional MTI (Weak)	23592263	validated
252	mirtarbase	MIMAT0003294	hsa-miR-625-5p	STK38	11329	ENSG00000112079	PAR-CLIP	Functional MTI (Weak)	24398324	validated
253	mirtarbase	MIMAT0003294	hsa-miR-625-5p	STK38	11329	ENSG00000112079	PAR-CLIP	Functional MTI (Weak)	22012620	validated
254	mirtarbase	MIMAT0003294	hsa-miR-625-5p	STK38	11329	ENSG00000112079	PAR-CLIP	Functional MTI (Weak)	21572407	validated
255	mirtarbase	MIMAT0003294	hsa-miR-625-5p	STK38	11329	ENSG00000112079	PAR-CLIP	Functional MTI (Weak)	20371350	validated
256	mirtarbase	MIMAT0003294	hsa-miR-625-5p	STK38	11329	ENSG00000112079	PAR-CLIP	Functional MTI (Weak)	26701625	validated
257	mirtarbase	MIMAT0003294	hsa-miR-625-5p	PHB2	11331	ENSG00000215021	PAR-CLIP	Functional MTI (Weak)	27292025	validated
258	mirtarbase	MIMAT0000751	hsa-miR-330-3p	SYNPO	11346	ENSG00000171992	PAR-CLIP	Functional MTI (Weak)	22012620	validated
259	mirtarbase	MIMAT0003294	hsa-miR-625-5p	WDTC1	23038	ENSG00000142784	PAR-CLIP	Functional MTI (Weak)	23592263	validated
260	mirtarbase	MIMAT0003294	hsa-miR-625-5p	FNBP1	23048	ENSG00000187239	HITS-CLIP	Functional MTI (Weak)	23824327	validated
261	mirtarbase	MIMAT0000751	hsa-miR-330-3p	SMG1	23049	ENSG00000157106	PAR-CLIP	Functional MTI (Weak)	23446348	validated
262	mirtarbase	MIMAT0000751	hsa-miR-330-3p	SMG1	23049	ENSG00000157106	PAR-CLIP	Functional MTI (Weak)	22012620	validated
263	mirtarbase	MIMAT0003294	hsa-miR-625-5p	RAP1GAP2	23108	ENSG00000132359	PAR-CLIP	Functional MTI (Weak)	20371350	validated
264	mirtarbase	MIMAT0000751	hsa-miR-330-3p	TNRC6B	23112	ENSG00000100354	HITS-CLIP	Functional MTI (Weak)	23824327	validated
265	mirtarbase	MIMAT0000751	hsa-miR-330-3p	TNRC6B	23112	ENSG00000100354	HITS-CLIP	Functional MTI (Weak)	19536157	validated
266	mirtarbase	MIMAT0000751	hsa-miR-330-3p	CLUH	23277	ENSG00000132361	PAR-CLIP	Functional MTI (Weak)	26701625	validated
267	mirtarbase	MIMAT0000751	hsa-miR-330-3p	KIAA0930	23313	ENSG00000100364	HITS-CLIP	Functional MTI (Weak)	23313552	validated
268	mirtarbase	MIMAT0000751	hsa-miR-330-3p	NCS1	23413	ENSG00000107130	CLASH	Functional MTI (Weak)	23622248	validated
269	mirtarbase	MIMAT0003294	hsa-miR-625-5p	SF3B3	23450	ENSG00000189091	PAR-CLIP	Functional MTI (Weak)	23592263	validated
270	mirtarbase	MIMAT0000751	hsa-miR-330-3p	RIMBP2	23504	ENSG00000060709	HITS-CLIP	Functional MTI (Weak)	19536157	validated
271	mirtarbase	MIMAT0003294	hsa-miR-625-5p	PHLDA3	23612	ENSG00000174307	PAR-CLIP	Functional MTI (Weak)	24398324	validated
272	mirtarbase	MIMAT0003294	hsa-miR-625-5p	PHLDA3	23612	ENSG00000174307	PAR-CLIP	Functional MTI (Weak)	26701625	validated
273	mirtarbase	MIMAT0000094	hsa-miR-95-3p	TMEM245	23731	ENSG00000106771	PAR-CLIP	Functional MTI (Weak)	23446348	validated
274	mirtarbase	MIMAT0000094	hsa-miR-95-3p	TMEM245	23731	ENSG00000106771	PAR-CLIP//HITS-CLIP	Functional MTI (Weak)	21572407	validated
275	mirtarbase	MIMAT0003294	hsa-miR-625-5p	FKBP8	23770	ENSG00000105701	PAR-CLIP	Functional MTI (Weak)	26701625	validated
276	mirtarbase	MIMAT0003294	hsa-miR-625-5p	ARIH1	25820	ENSG00000166233	PAR-CLIP	Functional MTI (Weak)	23592263	validated
277	mirtarbase	MIMAT0003294	hsa-miR-625-5p	TMEM184B	25829	ENSG00000198792	PAR-CLIP	Functional MTI (Weak)	27292025	validated
278	mirtarbase	MIMAT0000751	hsa-miR-330-3p	ATL3	25923	ENSG00000184743	PAR-CLIP	Functional MTI (Weak)	23592263	validated
279	mirtarbase	MIMAT0003294	hsa-miR-625-5p	SZRD1	26099	ENSG00000055070	PAR-CLIP	Functional MTI (Weak)	26701625	validated
280	mirtarbase	MIMAT0003294	hsa-miR-625-5p	SERBP1	26135	ENSG00000142864	CLASH	Functional MTI (Weak)	23622248	validated
281	mirtarbase	MIMAT0003294	hsa-miR-625-5p	SERBP1	26135	ENSG00000142864	PAR-CLIP	Functional MTI (Weak)	23592263	validated
282	mirtarbase	MIMAT0000751	hsa-miR-330-3p	AGO1	26523	ENSG00000092847	CLASH	Functional MTI (Weak)	23622248	validated
283	mirtarbase	MIMAT0003294	hsa-miR-625-5p	BBC3	27113	ENSG00000105327	PAR-CLIP	Functional MTI (Weak)	23592263	validated
284	mirtarbase	MIMAT0003294	hsa-miR-625-5p	NDOR1	27158	ENSG00000188566	PAR-CLIP	Functional MTI (Weak)	23592263	validated
285	mirtarbase	MIMAT0003294	hsa-miR-625-5p	AGO2	27161	ENSG00000123908	PAR-CLIP	Functional MTI (Weak)	23592263	validated
286	mirtarbase	MIMAT0000751	hsa-miR-330-3p	PDCD4	27250	ENSG00000150593	Luciferase reporter assay//Microarray//qRT-PCR//Western blot	Functional MTI	26045986	validated
287	mirtarbase	MIMAT0000751	hsa-miR-330-3p	SLCO3A1	28232	ENSG00000176463	HITS-CLIP	Functional MTI (Weak)	23824327	validated
288	mirtarbase	MIMAT0003294	hsa-miR-625-5p	DNAJC15	29103	ENSG00000120675	HITS-CLIP	Functional MTI (Weak)	24906430	validated
289	mirtarbase	MIMAT0000751	hsa-miR-330-3p	GPR171	29909	ENSG00000174946	HITS-CLIP	Functional MTI (Weak)	23824327	validated
290	mirtarbase	MIMAT0000751	hsa-miR-330-3p	HCFC2	29915	ENSG00000111727	HITS-CLIP	Functional MTI (Weak)	23824327	validated
291	mirtarbase	MIMAT0003294	hsa-miR-625-5p	PADI1	29943	ENSG00000142623	PAR-CLIP	Functional MTI (Weak)	22291592	validated
292	mirtarbase	MIMAT0003294	hsa-miR-625-5p	PADI1	29943	ENSG00000281459	PAR-CLIP	Functional MTI (Weak)	22291592	validated
293	mirtarbase	MIMAT0003294	hsa-miR-625-5p	CERS2	29956	ENSG00000143418	CLASH	Functional MTI (Weak)	23622248	validated
294	mirtarbase	MIMAT0003294	hsa-miR-625-5p	CERS2	29956	ENSG00000143418	PAR-CLIP	Functional MTI (Weak)	26701625	validated
295	mirtarbase	MIMAT0003294	hsa-miR-625-5p	CERS2	29956	ENSG00000143418	PAR-CLIP	Functional MTI (Weak)	27292025	validated
296	mirtarbase	MIMAT0003294	hsa-miR-625-5p	NRBP1	29959	ENSG00000115216	PAR-CLIP	Functional MTI (Weak)	24398324	validated
297	mirtarbase	MIMAT0003294	hsa-miR-625-5p	NRBP1	29959	ENSG00000115216	PAR-CLIP	Functional MTI (Weak)	26701625	validated
298	mirtarbase	MIMAT0003294	hsa-miR-625-5p	NRBP1	29959	ENSG00000115216	PAR-CLIP	Functional MTI (Weak)	27292025	validated
299	mirtarbase	MIMAT0003294	hsa-miR-625-5p	TNPO2	30000	ENSG00000105576	PAR-CLIP	Functional MTI (Weak)	23592263	validated
300	mirtarbase	MIMAT0000751	hsa-miR-330-3p	PIK3R4	30849	ENSG00000196455	CLASH	Functional MTI (Weak)	23622248	validated
301	mirtarbase	MIMAT0003294	hsa-miR-625-5p	MINK1	50488	ENSG00000141503	HITS-CLIP	Functional MTI (Weak)	23313552	validated
302	mirtarbase	MIMAT0003294	hsa-miR-625-5p	STMN3	50861	ENSG00000197457	PAR-CLIP	Functional MTI (Weak)	23592263	validated
303	mirtarbase	MIMAT0003294	hsa-miR-625-5p	STMN3	50861	ENSG00000197457	PAR-CLIP	Functional MTI (Weak)	20371350	validated
304	mirtarbase	MIMAT0003294	hsa-miR-625-5p	STMN3	50861	ENSG00000197457	PAR-CLIP	Functional MTI (Weak)	26701625	validated
305	mirtarbase	MIMAT0003294	hsa-miR-625-5p	SLC35C2	51006	ENSG00000080189	PAR-CLIP	Functional MTI (Weak)	23592263	validated
306	mirtarbase	MIMAT0003294	hsa-miR-625-5p	SLC35C2	51006	ENSG00000080189	PAR-CLIP	Functional MTI (Weak)	20371350	validated
307	mirtarbase	MIMAT0003294	hsa-miR-625-5p	RSRC1	51319	ENSG00000174891	HITS-CLIP	Functional MTI (Weak)	23824327	validated
308	mirtarbase	MIMAT0000751	hsa-miR-330-3p	HACD3	51495	ENSG00000074696	PAR-CLIP	Functional MTI (Weak)	22012620	validated
309	mirtarbase	MIMAT0000751	hsa-miR-330-3p	TMBIM4	51643	ENSG00000155957	PAR-CLIP	Functional MTI (Weak)	22100165	validated
310	mirtarbase	MIMAT0000751	hsa-miR-330-3p	TMBIM4	51643	ENSG00000155957	PAR-CLIP	Functional MTI (Weak)	23708386	validated
311	mirtarbase	MIMAT0003294	hsa-miR-625-5p	PRR13	54458	ENSG00000205352	CLASH	Functional MTI (Weak)	23622248	validated
312	mirtarbase	MIMAT0003294	hsa-miR-625-5p	SPATA6	54558	ENSG00000132122	PAR-CLIP	Functional MTI (Weak)	23592263	validated
313	mirtarbase	MIMAT0003294	hsa-miR-625-5p	SPATA6	54558	ENSG00000132122	PAR-CLIP	Functional MTI (Weak)	20371350	validated
314	mirtarbase	MIMAT0003294	hsa-miR-625-5p	SPATA6	54558	ENSG00000132122	PAR-CLIP	Functional MTI (Weak)	26701625	validated
315	mirtarbase	MIMAT0003294	hsa-miR-625-5p	FBXL19	54620	ENSG00000099364	PAR-CLIP	Functional MTI (Weak)	26701625	validated
316	mirtarbase	MIMAT0000751	hsa-miR-330-3p	CRLS1	54675	ENSG00000088766	HITS-CLIP	Functional MTI (Weak)	23824327	validated
317	mirtarbase	MIMAT0003294	hsa-miR-625-5p	DIRAS2	54769	ENSG00000165023	PAR-CLIP	Functional MTI (Weak)	23446348	validated
318	mirtarbase	MIMAT0003294	hsa-miR-625-5p	DIRAS2	54769	ENSG00000165023	PAR-CLIP	Functional MTI (Weak)	20371350	validated
319	mirtarbase	MIMAT0003294	hsa-miR-625-5p	KLHL28	54813	ENSG00000179454	PAR-CLIP	Functional MTI (Weak)	23592263	validated
320	mirtarbase	MIMAT0003294	hsa-miR-625-5p	KLHL28	54813	ENSG00000179454	PAR-CLIP	Functional MTI (Weak)	21572407	validated
321	mirtarbase	MIMAT0003294	hsa-miR-625-5p	KLHL28	54813	ENSG00000179454	PAR-CLIP	Functional MTI (Weak)	20371350	validated
322	mirtarbase	MIMAT0003294	hsa-miR-625-5p	KLHL28	54813	ENSG00000179454	HITS-CLIP	Functional MTI (Weak)	23824327	validated
323	mirtarbase	MIMAT0003294	hsa-miR-625-5p	GATAD2A	54815	ENSG00000167491	PAR-CLIP	Functional MTI (Weak)	23592263	validated
324	mirtarbase	MIMAT0003294	hsa-miR-625-5p	GATAD2A	54815	ENSG00000167491	PAR-CLIP	Functional MTI (Weak)	26701625	validated
325	mirtarbase	MIMAT0000751	hsa-miR-330-3p	BSPRY	54836	ENSG00000119411	HITS-CLIP	Functional MTI (Weak)	23824327	validated
326	mirtarbase	MIMAT0003294	hsa-miR-625-5p	PGPEP1	54858	ENSG00000130517	PAR-CLIP	Functional MTI (Weak)	23592263	validated
327	mirtarbase	MIMAT0003294	hsa-miR-625-5p	PGPEP1	54858	ENSG00000130517	PAR-CLIP	Functional MTI (Weak)	20371350	validated
328	mirtarbase	MIMAT0003294	hsa-miR-625-5p	RPP25	54913	ENSG00000178718	PAR-CLIP	Functional MTI (Weak)	20371350	validated
329	mirtarbase	MIMAT0000751	hsa-miR-330-3p	PLEKHB2	55041	ENSG00000115762	PAR-CLIP	Functional MTI (Weak)	26701625	validated
330	mirtarbase	MIMAT0003294	hsa-miR-625-5p	PLEKHJ1	55111	ENSG00000104886	CLASH	Functional MTI (Weak)	23622248	validated
331	mirtarbase	MIMAT0000751	hsa-miR-330-3p	RBM23	55147	ENSG00000100461	HITS-CLIP	Functional MTI (Weak)	23313552	validated
332	mirtarbase	MIMAT0000751	hsa-miR-330-3p	RBM23	55147	ENSG00000100461	PAR-CLIP	Functional MTI (Weak)	27292025	validated
333	mirtarbase	MIMAT0000094	hsa-miR-95-3p	TMEM33	55161	ENSG00000109133	PAR-CLIP	Functional MTI (Weak)	27292025	validated
334	mirtarbase	MIMAT0000094	hsa-miR-95-3p	MRM3	55178	ENSG00000171861	HITS-CLIP	Functional MTI (Weak)	23824327	validated
335	mirtarbase	MIMAT0003294	hsa-miR-625-5p	P3H2	55214	ENSG00000090530	HITS-CLIP	Functional MTI (Weak)	23824327	validated
336	mirtarbase	MIMAT0003294	hsa-miR-625-5p	P3H2	55214	ENSG00000090530	HITS-CLIP	Functional MTI (Weak)	27418678	validated
337	mirtarbase	MIMAT0003294	hsa-miR-625-5p	NKAPD1	55216	ENSG00000150776	PAR-CLIP	Functional MTI (Weak)	23592263	validated
338	mirtarbase	MIMAT0003294	hsa-miR-625-5p	SLC47A1	55244	ENSG00000142494	PAR-CLIP	Functional MTI (Weak)	23592263	validated
339	mirtarbase	MIMAT0003294	hsa-miR-625-5p	SLC47A1	55244	ENSG00000142494	PAR-CLIP	Functional MTI (Weak)	20371350	validated
340	mirtarbase	MIMAT0003294	hsa-miR-625-5p	ZNF444	55311	ENSG00000167685	PAR-CLIP	Functional MTI (Weak)	23592263	validated
341	mirtarbase	MIMAT0000751	hsa-miR-330-3p	CDV3	55573	ENSG00000091527	PAR-CLIP	Functional MTI (Weak)	20371350	validated
342	mirtarbase	MIMAT0000751	hsa-miR-330-3p	PNRC2	55629	ENSG00000189266	PAR-CLIP	Functional MTI (Weak)	23446348	validated
343	mirtarbase	MIMAT0003294	hsa-miR-625-5p	MAP7D1	55700	ENSG00000116871	PAR-CLIP	Functional MTI (Weak)	23446348	validated
344	mirtarbase	MIMAT0003294	hsa-miR-625-5p	MAP7D1	55700	ENSG00000116871	PAR-CLIP	Functional MTI (Weak)	21572407	validated
345	mirtarbase	MIMAT0003294	hsa-miR-625-5p	FOXJ2	55810	ENSG00000065970	PAR-CLIP	Functional MTI (Weak)	26701625	validated
346	mirtarbase	MIMAT0003294	hsa-miR-625-5p	ASH1L	55870	ENSG00000116539	CLASH	Functional MTI (Weak)	23622248	validated
347	mirtarbase	MIMAT0000751	hsa-miR-330-3p	NXT2	55916	ENSG00000101888	PAR-CLIP	Functional MTI (Weak)	22012620	validated
348	mirtarbase	MIMAT0000751	hsa-miR-330-3p	NXT2	55916	ENSG00000101888	PAR-CLIP	Functional MTI (Weak)	20371350	validated
349	mirtarbase	MIMAT0000751	hsa-miR-330-3p	NXT2	55916	ENSG00000101888	PAR-CLIP	Functional MTI (Weak)	27292025	validated
350	mirtarbase	MIMAT0000751	hsa-miR-330-3p	RCC2	55920	ENSG00000179051	PAR-CLIP	Functional MTI (Weak)	22100165	validated
351	mirtarbase	MIMAT0000751	hsa-miR-330-3p	RCC2	55920	ENSG00000281540	PAR-CLIP	Functional MTI (Weak)	22100165	validated
352	mirtarbase	MIMAT0000751	hsa-miR-330-3p	LRRC8A	56262	ENSG00000136802	PAR-CLIP	Functional MTI (Weak)	22012620	validated
353	mirtarbase	MIMAT0000751	hsa-miR-330-3p	PRMT8	56341	ENSG00000111218	CLASH	Functional MTI (Weak)	23622248	validated
354	mirtarbase	MIMAT0000751	hsa-miR-330-3p	JPH1	56704	ENSG00000104369	HITS-CLIP	Functional MTI (Weak)	19536157	validated
355	mirtarbase	MIMAT0000751	hsa-miR-330-3p	BBX	56987	ENSG00000114439	PAR-CLIP	Functional MTI (Weak)	22291592	validated
356	mirtarbase	MIMAT0000751	hsa-miR-330-3p	RNF150	57484	ENSG00000170153	HITS-CLIP	Functional MTI (Weak)	27418678	validated
357	mirtarbase	MIMAT0000751	hsa-miR-330-3p	MTA3	57504	ENSG00000057935	PAR-CLIP	Functional MTI (Weak)	23446348	validated
358	mirtarbase	MIMAT0003294	hsa-miR-625-5p	ALPK3	57538	ENSG00000136383	PAR-CLIP	Functional MTI (Weak)	23592263	validated
359	mirtarbase	MIMAT0003294	hsa-miR-625-5p	TAOK1	57551	ENSG00000160551	HITS-CLIP	Functional MTI (Weak)	19536157	validated
360	mirtarbase	MIMAT0000751	hsa-miR-330-3p	NCEH1	57552	ENSG00000144959	PAR-CLIP	Functional MTI (Weak)	26701625	validated
361	mirtarbase	MIMAT0003294	hsa-miR-625-5p	DLGAP3	58512	ENSG00000116544	PAR-CLIP	Functional MTI (Weak)	23592263	validated
362	mirtarbase	MIMAT0003294	hsa-miR-625-5p	DLGAP3	58512	ENSG00000116544	PAR-CLIP	Functional MTI (Weak)	20371350	validated
363	mirtarbase	MIMAT0003294	hsa-miR-625-5p	DLGAP3	58512	ENSG00000116544	PAR-CLIP	Functional MTI (Weak)	26701625	validated
364	mirtarbase	MIMAT0003294	hsa-miR-625-5p	HIVEP3	59269	ENSG00000127124	PAR-CLIP	Functional MTI (Weak)	23592263	validated
365	mirtarbase	MIMAT0003294	hsa-miR-625-5p	HIVEP3	59269	ENSG00000127124	PAR-CLIP	Functional MTI (Weak)	20371350	validated
366	mirtarbase	MIMAT0003294	hsa-miR-625-5p	HIVEP3	59269	ENSG00000127124	PAR-CLIP	Functional MTI (Weak)	26701625	validated
367	mirtarbase	MIMAT0003294	hsa-miR-625-5p	UBL5	59286	ENSG00000198258	PAR-CLIP	Functional MTI (Weak)	26701625	validated
368	mirtarbase	MIMAT0003294	hsa-miR-625-5p	UBL5	59286	ENSG00000198258	PAR-CLIP	Functional MTI (Weak)	27292025	validated
369	mirtarbase	MIMAT0003294	hsa-miR-625-5p	SENP2	59343	ENSG00000163904	PAR-CLIP	Functional MTI (Weak)	26701625	validated
370	mirtarbase	MIMAT0003294	hsa-miR-625-5p	SENP2	59343	ENSG00000163904	PAR-CLIP	Functional MTI (Weak)	27292025	validated
371	mirtarbase	MIMAT0000751	hsa-miR-330-3p	DHX35	60625	ENSG00000101452	PAR-CLIP	Functional MTI (Weak)	22012620	validated
372	mirtarbase	MIMAT0003294	hsa-miR-625-5p	PKNOX2	63876	ENSG00000165495	PAR-CLIP	Functional MTI (Weak)	23592263	validated
373	mirtarbase	MIMAT0003294	hsa-miR-625-5p	PRSS22	64063	ENSG00000005001	HITS-CLIP	Functional MTI (Weak)	23313552	validated
374	mirtarbase	MIMAT0003294	hsa-miR-625-5p	PRSS22	64063	ENSG00000282937	HITS-CLIP	Functional MTI (Weak)	23313552	validated
375	mirtarbase	MIMAT0000751	hsa-miR-330-3p	RTP4	64108	ENSG00000136514	HITS-CLIP	Functional MTI (Weak)	23824327	validated
376	mirtarbase	MIMAT0003294	hsa-miR-625-5p	VSIR	64115	ENSG00000107738	PAR-CLIP	Functional MTI (Weak)	23592263	validated
377	mirtarbase	MIMAT0003294	hsa-miR-625-5p	FN3K	64122	ENSG00000167363	PAR-CLIP	Functional MTI (Weak)	23592263	validated
378	mirtarbase	MIMAT0003294	hsa-miR-625-5p	TENT4B	64282	ENSG00000121274	HITS-CLIP	Functional MTI (Weak)	27418678	validated
379	mirtarbase	MIMAT0003294	hsa-miR-625-5p	FBRS	64319	ENSG00000156860	PAR-CLIP	Functional MTI (Weak)	26701625	validated
380	mirtarbase	MIMAT0003294	hsa-miR-625-5p	ZDHHC6	64429	ENSG00000023041	PAR-CLIP	Functional MTI (Weak)	23592263	validated
381	mirtarbase	MIMAT0003294	hsa-miR-625-5p	ATPAF1	64756	ENSG00000123472	PAR-CLIP	Functional MTI (Weak)	26701625	validated
382	mirtarbase	MIMAT0003294	hsa-miR-625-5p	ATPAF1	64756	ENSG00000123472	PAR-CLIP	Functional MTI (Weak)	27292025	validated
383	mirtarbase	MIMAT0000751	hsa-miR-330-3p	FBXL17	64839	ENSG00000145743	HITS-CLIP	Functional MTI (Weak)	19536157	validated
384	mirtarbase	MIMAT0000751	hsa-miR-330-3p	BCL11B	64919	ENSG00000127152	HITS-CLIP	Functional MTI (Weak)	23824327	validated
385	mirtarbase	MIMAT0003294	hsa-miR-625-5p	MRPL44	65080	ENSG00000135900	PAR-CLIP	Functional MTI (Weak)	26701625	validated
386	mirtarbase	MIMAT0003294	hsa-miR-625-5p	UBE2Z	65264	ENSG00000159202	PAR-CLIP	Functional MTI (Weak)	26701625	validated
387	mirtarbase	MIMAT0003294	hsa-miR-625-5p	PLEKHA3	65977	ENSG00000116095	PAR-CLIP	Functional MTI (Weak)	23592263	validated
388	mirtarbase	MIMAT0003294	hsa-miR-625-5p	DDA1	79016	ENSG00000130311	PAR-CLIP	Functional MTI (Weak)	23592263	validated
389	mirtarbase	MIMAT0003294	hsa-miR-625-5p	ZNF426	79088	ENSG00000130818	PAR-CLIP	Functional MTI (Weak)	23592263	validated
390	mirtarbase	MIMAT0003294	hsa-miR-625-5p	CHAC1	79094	ENSG00000128965	PAR-CLIP	Functional MTI (Weak)	26701625	validated
391	mirtarbase	MIMAT0003294	hsa-miR-625-5p	TBL1XR1	79718	ENSG00000177565	PAR-CLIP	Functional MTI (Weak)	23592263	validated
392	mirtarbase	MIMAT0003294	hsa-miR-625-5p	MYH14	79784	ENSG00000105357	PAR-CLIP	Functional MTI (Weak)	26701625	validated
393	mirtarbase	MIMAT0003294	hsa-miR-625-5p	CPSF7	79869	ENSG00000149532	PAR-CLIP	Functional MTI (Weak)	26701625	validated
394	mirtarbase	MIMAT0003294	hsa-miR-625-5p	THSD4	79875	ENSG00000187720	PAR-CLIP	Functional MTI (Weak)	23592263	validated
395	mirtarbase	MIMAT0003294	hsa-miR-625-5p	THSD4	79875	ENSG00000187720	PAR-CLIP	Functional MTI (Weak)	26701625	validated
396	mirtarbase	MIMAT0000751	hsa-miR-330-3p	SLC35E1	79939	ENSG00000127526	PAR-CLIP	Functional MTI (Weak)	21572407	validated
397	mirtarbase	MIMAT0000751	hsa-miR-330-3p	PHC3	80012	ENSG00000173889	PAR-CLIP	Functional MTI (Weak)	22012620	validated
398	mirtarbase	MIMAT0003294	hsa-miR-625-5p	SPSB1	80176	ENSG00000171621	PAR-CLIP	Functional MTI (Weak)	23592263	validated
399	mirtarbase	MIMAT0003294	hsa-miR-625-5p	NAA50	80218	ENSG00000121579	PAR-CLIP	Functional MTI (Weak)	23592263	validated
400	mirtarbase	MIMAT0000751	hsa-miR-330-3p	NAA50	80218	ENSG00000121579	PAR-CLIP	Functional MTI (Weak)	22012620	validated
401	mirtarbase	MIMAT0000751	hsa-miR-330-3p	NAA50	80218	ENSG00000121579	PAR-CLIP	Functional MTI (Weak)	26701625	validated
402	mirtarbase	MIMAT0000751	hsa-miR-330-3p	MED28	80306	ENSG00000118579	PAR-CLIP	Functional MTI (Weak)	22012620	validated
403	mirtarbase	MIMAT0000751	hsa-miR-330-3p	MED28	80306	ENSG00000118579	PAR-CLIP	Functional MTI (Weak)	20371350	validated
404	mirtarbase	MIMAT0000751	hsa-miR-330-3p	SLC19A3	80704	ENSG00000135917	PAR-CLIP	Functional MTI (Weak)	23592263	validated
405	mirtarbase	MIMAT0003294	hsa-miR-625-5p	ZNF34	80778	ENSG00000196378	PAR-CLIP	Functional MTI (Weak)	23592263	validated
406	mirtarbase	MIMAT0003294	hsa-miR-625-5p	CLPB	81570	ENSG00000162129	HITS-CLIP	Functional MTI (Weak)	23824327	validated
407	mirtarbase	MIMAT0003294	hsa-miR-625-5p	CLPB	81570	ENSG00000162129	HITS-CLIP	Functional MTI (Weak)	23313552	validated
408	mirtarbase	MIMAT0003294	hsa-miR-625-5p	CDADC1	81602	ENSG00000102543	PAR-CLIP	Functional MTI (Weak)	20371350	validated
409	mirtarbase	MIMAT0000751	hsa-miR-330-3p	URM1	81605	ENSG00000167118	PAR-CLIP	Functional MTI (Weak)	23592263	validated
410	mirtarbase	MIMAT0003294	hsa-miR-625-5p	ITM2C	81618	ENSG00000135916	PAR-CLIP	Functional MTI (Weak)	23592263	validated
411	mirtarbase	MIMAT0003294	hsa-miR-625-5p	SPRY4	81848	ENSG00000187678	PAR-CLIP	Functional MTI (Weak)	23592263	validated
412	mirtarbase	MIMAT0003294	hsa-miR-625-5p	SPRY4	81848	ENSG00000187678	PAR-CLIP	Functional MTI (Weak)	26701625	validated
413	mirtarbase	MIMAT0003294	hsa-miR-625-5p	RTBDN	83546	ENSG00000132026	PAR-CLIP	Functional MTI (Weak)	23592263	validated
414	mirtarbase	MIMAT0003294	hsa-miR-625-5p	MARVELD1	83742	ENSG00000155254	PAR-CLIP	Functional MTI (Weak)	20371350	validated
415	mirtarbase	MIMAT0003294	hsa-miR-625-5p	GRWD1	83743	ENSG00000105447	PAR-CLIP	Functional MTI (Weak)	23592263	validated
416	mirtarbase	MIMAT0003294	hsa-miR-625-5p	GPR61	83873	ENSG00000156097	PAR-CLIP	Functional MTI (Weak)	26701625	validated
417	mirtarbase	MIMAT0003294	hsa-miR-625-5p	GPR61	83873	ENSG00000156097	PAR-CLIP	Functional MTI (Weak)	27292025	validated
418	mirtarbase	MIMAT0003294	hsa-miR-625-5p	SPNS1	83985	ENSG00000169682	PAR-CLIP	Functional MTI (Weak)	23592263	validated
419	mirtarbase	MIMAT0000751	hsa-miR-330-3p	FAM172A	83989	ENSG00000113391	PAR-CLIP	Functional MTI (Weak)	22012620	validated
420	mirtarbase	MIMAT0000751	hsa-miR-330-3p	TOMM40L	84134	ENSG00000158882	PAR-CLIP	Functional MTI (Weak)	22012620	validated
421	mirtarbase	MIMAT0003294	hsa-miR-625-5p	SPATC1L	84221	ENSG00000274679	CLASH	Functional MTI (Weak)	23622248	validated
422	mirtarbase	MIMAT0003294	hsa-miR-625-5p	SPATC1L	84221	ENSG00000160284	CLASH	Functional MTI (Weak)	23622248	validated
423	mirtarbase	MIMAT0000751	hsa-miR-330-3p	LZIC	84328	ENSG00000162441	PAR-CLIP	Functional MTI (Weak)	20371350	validated
424	mirtarbase	MIMAT0003294	hsa-miR-625-5p	RAB11FIP4	84440	ENSG00000131242	PAR-CLIP	Functional MTI (Weak)	24398324	validated
425	mirtarbase	MIMAT0000751	hsa-miR-330-3p	PLEKHA8	84725	ENSG00000106086	HITS-CLIP	Functional MTI (Weak)	23313552	validated
426	mirtarbase	MIMAT0003294	hsa-miR-625-5p	PRRC2B	84726	ENSG00000130723	PAR-CLIP	Functional MTI (Weak)	23592263	validated
427	mirtarbase	MIMAT0003294	hsa-miR-625-5p	PRRC2B	84726	ENSG00000130723	PAR-CLIP	Functional MTI (Weak)	20371350	validated
428	mirtarbase	MIMAT0000751	hsa-miR-330-3p	SFT2D3	84826	ENSG00000173349	HITS-CLIP	Functional MTI (Weak)	23313552	validated
429	mirtarbase	MIMAT0003294	hsa-miR-625-5p	ADO	84890	ENSG00000181915	PAR-CLIP	Functional MTI (Weak)	23592263	validated
430	mirtarbase	MIMAT0000751	hsa-miR-330-3p	ZNF566	84924	ENSG00000186017	PAR-CLIP	Functional MTI (Weak)	23446348	validated
431	mirtarbase	MIMAT0000751	hsa-miR-330-3p	ZNF566	84924	ENSG00000186017	PAR-CLIP	Functional MTI (Weak)	21572407	validated
432	mirtarbase	MIMAT0003294	hsa-miR-625-5p	UNK	85451	ENSG00000132478	PAR-CLIP	Functional MTI (Weak)	23592263	validated
433	mirtarbase	MIMAT0003294	hsa-miR-625-5p	UNK	85451	ENSG00000132478	PAR-CLIP	Functional MTI (Weak)	27292025	validated
434	mirtarbase	MIMAT0003294	hsa-miR-625-5p	SLC25A21	89874	ENSG00000183032	PAR-CLIP	Functional MTI (Weak)	22291592	validated
435	mirtarbase	MIMAT0003294	hsa-miR-625-5p	KIAA2013	90231	ENSG00000116685	PAR-CLIP	Functional MTI (Weak)	23592263	validated
436	mirtarbase	MIMAT0003294	hsa-miR-625-5p	R3HDM4	91300	ENSG00000198858	PAR-CLIP	Functional MTI (Weak)	26701625	validated
437	mirtarbase	MIMAT0003294	hsa-miR-625-5p	MEX3A	92312	ENSG00000254726	PAR-CLIP	Functional MTI (Weak)	23592263	validated
438	mirtarbase	MIMAT0000751	hsa-miR-330-3p	TJAP1	93643	ENSG00000137221	PAR-CLIP	Functional MTI (Weak)	21572407	validated
439	mirtarbase	MIMAT0000751	hsa-miR-330-3p	TJAP1	93643	ENSG00000137221	PAR-CLIP	Functional MTI (Weak)	26701625	validated
440	mirtarbase	MIMAT0003294	hsa-miR-625-5p	ORMDL3	94103	ENSG00000172057	PAR-CLIP	Functional MTI (Weak)	21572407	validated
441	mirtarbase	MIMAT0003294	hsa-miR-625-5p	ORMDL3	94103	ENSG00000172057	PAR-CLIP	Functional MTI (Weak)	26701625	validated
442	mirtarbase	MIMAT0000751	hsa-miR-330-3p	ARHGAP12	94134	ENSG00000165322	PAR-CLIP	Functional MTI (Weak)	21572407	validated
443	mirtarbase	MIMAT0000751	hsa-miR-330-3p	ARHGAP12	94134	ENSG00000165322	PAR-CLIP	Functional MTI (Weak)	20371350	validated
444	mirtarbase	MIMAT0003294	hsa-miR-625-5p	TMEM54	113452	ENSG00000121900	PAR-CLIP	Functional MTI (Weak)	26701625	validated
445	mirtarbase	MIMAT0003294	hsa-miR-625-5p	LRRC58	116064	ENSG00000163428	PAR-CLIP	Functional MTI (Weak)	23592263	validated
446	mirtarbase	MIMAT0000751	hsa-miR-330-3p	LRRC58	116064	ENSG00000163428	PAR-CLIP	Functional MTI (Weak)	26701625	validated
447	mirtarbase	MIMAT0003294	hsa-miR-625-5p	DNAJC24	120526	ENSG00000170946	PAR-CLIP	Functional MTI (Weak)	20371350	validated
448	mirtarbase	MIMAT0003294	hsa-miR-625-5p	ANKRD13B	124930	ENSG00000198720	PAR-CLIP	Functional MTI (Weak)	23592263	validated
449	mirtarbase	MIMAT0003294	hsa-miR-625-5p	ANKRD13B	124930	ENSG00000198720	PAR-CLIP	Functional MTI (Weak)	20371350	validated
450	mirtarbase	MIMAT0003294	hsa-miR-625-5p	ANKRD13B	124930	ENSG00000198720	PAR-CLIP	Functional MTI (Weak)	26701625	validated
451	mirtarbase	MIMAT0003294	hsa-miR-625-5p	C19orf47	126526	ENSG00000160392	PAR-CLIP	Functional MTI (Weak)	23592263	validated
452	mirtarbase	MIMAT0000751	hsa-miR-330-3p	ZNF648	127665	ENSG00000179930	PAR-CLIP	Functional MTI (Weak)	27292025	validated
453	mirtarbase	MIMAT0000751	hsa-miR-330-3p	FAM168B	130074	ENSG00000152102	CLASH	Functional MTI (Weak)	23622248	validated
454	mirtarbase	MIMAT0003294	hsa-miR-625-5p	METTL6	131965	ENSG00000206562	PAR-CLIP	Functional MTI (Weak)	23592263	validated
455	mirtarbase	MIMAT0003294	hsa-miR-625-5p	MPLKIP	136647	ENSG00000168303	PAR-CLIP	Functional MTI (Weak)	23592263	validated
456	mirtarbase	MIMAT0003294	hsa-miR-625-5p	AMER1	139285	ENSG00000184675	PAR-CLIP	Functional MTI (Weak)	23592263	validated
457	mirtarbase	MIMAT0003294	hsa-miR-625-5p	C20orf96	140680	ENSG00000196476	PAR-CLIP	Functional MTI (Weak)	23592263	validated
458	mirtarbase	MIMAT0003294	hsa-miR-625-5p	ZBTB46	140685	ENSG00000130584	PAR-CLIP	Functional MTI (Weak)	26701625	validated
459	mirtarbase	MIMAT0003294	hsa-miR-625-5p	SESN3	143686	ENSG00000149212	PAR-CLIP	Functional MTI (Weak)	20371350	validated
460	mirtarbase	MIMAT0003294	hsa-miR-625-5p	BEST3	144453	ENSG00000127325	HITS-CLIP	Functional MTI (Weak)	19536157	validated
461	mirtarbase	MIMAT0000751	hsa-miR-330-3p	CCBE1	147372	ENSG00000183287	Luciferase reporter assay//Microarray//qRT-PCR//Western blot	Functional MTI	28419078	validated
462	mirtarbase	MIMAT0000751	hsa-miR-330-3p	PHF13	148479	ENSG00000116273	HITS-CLIP	Functional MTI (Weak)	23824327	validated
463	mirtarbase	MIMAT0003294	hsa-miR-625-5p	B3GALNT2	148789	ENSG00000162885	PAR-CLIP	Functional MTI (Weak)	23592263	validated
464	mirtarbase	MIMAT0003294	hsa-miR-625-5p	B3GALNT2	148789	ENSG00000282880	PAR-CLIP	Functional MTI (Weak)	23592263	validated
465	mirtarbase	MIMAT0003294	hsa-miR-625-5p	CCDC117	150275	ENSG00000159873	HITS-CLIP	Functional MTI (Weak)	23824327	validated
466	mirtarbase	MIMAT0000751	hsa-miR-330-3p	METTL21A	151194	ENSG00000144401	PAR-CLIP	Functional MTI (Weak)	23592263	validated
467	mirtarbase	MIMAT0000751	hsa-miR-330-3p	SGO1	151648	ENSG00000129810	PAR-CLIP	Functional MTI (Weak)	21572407	validated
468	mirtarbase	MIMAT0000751	hsa-miR-330-3p	SGO1	151648	ENSG00000129810	PAR-CLIP	Functional MTI (Weak)	20371350	validated
469	mirtarbase	MIMAT0000751	hsa-miR-330-3p	SLC38A9	153129	ENSG00000177058	PAR-CLIP	Functional MTI (Weak)	27292025	validated
470	mirtarbase	MIMAT0000751	hsa-miR-330-3p	IRX2	153572	ENSG00000170561	HITS-CLIP	Functional MTI (Weak)	23824327	validated
471	mirtarbase	MIMAT0000751	hsa-miR-330-3p	IRX2	153572	ENSG00000170561	HITS-CLIP	Functional MTI (Weak)	27418678	validated
472	mirtarbase	MIMAT0003294	hsa-miR-625-5p	VPS37D	155382	ENSG00000176428	PAR-CLIP	Functional MTI (Weak)	20371350	validated
473	mirtarbase	MIMAT0003294	hsa-miR-625-5p	STOML3	161003	ENSG00000133115	PAR-CLIP	Functional MTI (Weak)	23592263	validated
474	mirtarbase	MIMAT0003294	hsa-miR-625-5p	CITED4	163732	ENSG00000179862	PAR-CLIP	Functional MTI (Weak)	23592263	validated
475	mirtarbase	MIMAT0003294	hsa-miR-625-5p	CITED4	163732	ENSG00000179862	PAR-CLIP	Functional MTI (Weak)	20371350	validated
476	mirtarbase	MIMAT0003294	hsa-miR-625-5p	CITED4	163732	ENSG00000179862	PAR-CLIP	Functional MTI (Weak)	26701625	validated
477	mirtarbase	MIMAT0000751	hsa-miR-330-3p	DCP2	167227	ENSG00000172795	HITS-CLIP	Functional MTI (Weak)	23824327	validated
478	mirtarbase	MIMAT0000751	hsa-miR-330-3p	DCP2	167227	ENSG00000172795	HITS-CLIP	Functional MTI (Weak)	19536157	validated
479	mirtarbase	MIMAT0000751	hsa-miR-330-3p	DCP2	167227	ENSG00000172795	HITS-CLIP	Functional MTI (Weak)	28735896	validated
480	mirtarbase	MIMAT0000751	hsa-miR-330-3p	ZNF800	168850	ENSG00000048405	PAR-CLIP	Functional MTI (Weak)	23592263	validated
481	mirtarbase	MIMAT0000751	hsa-miR-330-3p	ZNF800	168850	ENSG00000048405	PAR-CLIP	Functional MTI (Weak)	24398324	validated
482	mirtarbase	MIMAT0000751	hsa-miR-330-3p	ZNF800	168850	ENSG00000048405	PAR-CLIP	Functional MTI (Weak)	23446348	validated
483	mirtarbase	MIMAT0000751	hsa-miR-330-3p	ZNF800	168850	ENSG00000048405	PAR-CLIP	Functional MTI (Weak)	22012620	validated
484	mirtarbase	MIMAT0000751	hsa-miR-330-3p	ZNF800	168850	ENSG00000048405	PAR-CLIP	Functional MTI (Weak)	20371350	validated
485	mirtarbase	MIMAT0000751	hsa-miR-330-3p	ZNF800	168850	ENSG00000048405	PAR-CLIP	Functional MTI (Weak)	26701625	validated
486	mirtarbase	MIMAT0000751	hsa-miR-330-3p	SDR16C5	195814	ENSG00000170786	PAR-CLIP	Functional MTI (Weak)	22012620	validated
487	mirtarbase	MIMAT0003294	hsa-miR-625-5p	CRTC2	200186	ENSG00000160741	PAR-CLIP	Functional MTI (Weak)	23592263	validated
488	mirtarbase	MIMAT0003294	hsa-miR-625-5p	HACD2	201562	ENSG00000206527	PAR-CLIP	Functional MTI (Weak)	23592263	validated
489	mirtarbase	MIMAT0000751	hsa-miR-330-3p	DENND6A	201627	ENSG00000174839	PAR-CLIP	Functional MTI (Weak)	26701625	validated
490	mirtarbase	MIMAT0000751	hsa-miR-330-3p	TUBB	203068	ENSG00000227739	CLASH	Functional MTI (Weak)	23622248	validated
491	mirtarbase	MIMAT0000751	hsa-miR-330-3p	TUBB	203068	ENSG00000183311	CLASH	Functional MTI (Weak)	23622248	validated
492	mirtarbase	MIMAT0000751	hsa-miR-330-3p	TUBB	203068	ENSG00000229684	CLASH	Functional MTI (Weak)	23622248	validated
493	mirtarbase	MIMAT0000751	hsa-miR-330-3p	TUBB	203068	ENSG00000196230	CLASH	Functional MTI (Weak)	23622248	validated
494	mirtarbase	MIMAT0000751	hsa-miR-330-3p	TUBB	203068	ENSG00000224156	CLASH	Functional MTI (Weak)	23622248	validated
495	mirtarbase	MIMAT0000751	hsa-miR-330-3p	TUBB	203068	ENSG00000232421	CLASH	Functional MTI (Weak)	23622248	validated
496	mirtarbase	MIMAT0000751	hsa-miR-330-3p	TUBB	203068	ENSG00000235067	CLASH	Functional MTI (Weak)	23622248	validated
497	mirtarbase	MIMAT0000751	hsa-miR-330-3p	TUBB	203068	ENSG00000232575	CLASH	Functional MTI (Weak)	23622248	validated
498	mirtarbase	MIMAT0000751	hsa-miR-330-3p	VMA21	203547	ENSG00000160131	CLASH	Functional MTI (Weak)	23622248	validated
499	mirtarbase	MIMAT0003294	hsa-miR-625-5p	USP12	219333	ENSG00000152484	PAR-CLIP	Functional MTI (Weak)	26701625	validated
500	mirtarbase	MIMAT0003294	hsa-miR-625-5p	SDK1	221935	ENSG00000146555	PAR-CLIP	Functional MTI (Weak)	23592263	validated
501	mirtarbase	MIMAT0003294	hsa-miR-625-5p	RICTOR	253260	ENSG00000164327	PAR-CLIP	Functional MTI (Weak)	23592263	validated
502	mirtarbase	MIMAT0003294	hsa-miR-625-5p	TMEM86B	255043	ENSG00000180089	PAR-CLIP	Functional MTI (Weak)	26701625	validated
503	mirtarbase	MIMAT0000751	hsa-miR-330-3p	NEGR1	257194	ENSG00000172260	HITS-CLIP	Functional MTI (Weak)	23313552	validated
504	mirtarbase	MIMAT0000751	hsa-miR-330-3p	BLOC1S2	282991	ENSG00000196072	PAR-CLIP	Functional MTI (Weak)	23592263	validated
505	mirtarbase	MIMAT0000751	hsa-miR-330-3p	BLOC1S2	282991	ENSG00000196072	PAR-CLIP	Functional MTI (Weak)	24398324	validated
506	mirtarbase	MIMAT0000751	hsa-miR-330-3p	BLOC1S2	282991	ENSG00000196072	PAR-CLIP	Functional MTI (Weak)	20371350	validated
507	mirtarbase	MIMAT0003294	hsa-miR-625-5p	ANKRD52	283373	ENSG00000139645	PAR-CLIP	Functional MTI (Weak)	26701625	validated
508	mirtarbase	MIMAT0003294	hsa-miR-625-5p	CAVIN1	284119	ENSG00000177469	PAR-CLIP	Functional MTI (Weak)	23592263	validated
509	mirtarbase	MIMAT0000751	hsa-miR-330-3p	FAM126B	285172	ENSG00000155744	HITS-CLIP	Functional MTI (Weak)	23313552	validated
510	mirtarbase	MIMAT0000751	hsa-miR-330-3p	C5orf51	285636	ENSG00000205765	PAR-CLIP	Functional MTI (Weak)	22100165	validated
511	mirtarbase	MIMAT0003294	hsa-miR-625-5p	SCAI	286205	ENSG00000173611	qRT-PCR//Western blot	Functional MTI	26314959	validated
512	mirtarbase	MIMAT0000751	hsa-miR-330-3p	ABCB5	340273	ENSG00000004846	PAR-CLIP	Functional MTI (Weak)	22100165	validated
513	mirtarbase	MIMAT0000751	hsa-miR-330-3p	ABCB5	340273	ENSG00000004846	PAR-CLIP	Functional MTI (Weak)	23708386	validated
514	mirtarbase	MIMAT0000751	hsa-miR-330-3p	ABCB5	340273	ENSG00000004846	PAR-CLIP	Functional MTI (Weak)	22291592	validated
515	mirtarbase	MIMAT0000751	hsa-miR-330-3p	AGBL3	340351	ENSG00000146856	PAR-CLIP	Functional MTI (Weak)	22291592	validated
516	mirtarbase	MIMAT0003294	hsa-miR-625-5p	RAB15	376267	ENSG00000139998	PAR-CLIP	Functional MTI (Weak)	23592263	validated
517	mirtarbase	MIMAT0000751	hsa-miR-330-3p	ZC3H6	376940	ENSG00000188177	PAR-CLIP	Functional MTI (Weak)	22291592	validated
518	mirtarbase	MIMAT0003294	hsa-miR-625-5p	TMEM189	387521	ENSG00000240849	PAR-CLIP	Functional MTI (Weak)	23592263	validated
519	mirtarbase	MIMAT0003294	hsa-miR-625-5p	TMEM189-UBE2V1	387522	ENSG00000124208	PAR-CLIP	Functional MTI (Weak)	23592263	validated
520	mirtarbase	MIMAT0000751	hsa-miR-330-3p	CLEC17A	388512	ENSG00000187912	HITS-CLIP	Functional MTI (Weak)	23824327	validated
521	mirtarbase	MIMAT0003294	hsa-miR-625-5p	ONECUT3	390874	ENSG00000205922	PAR-CLIP	Functional MTI (Weak)	26701625	validated
522	mirtarbase	MIMAT0003294	hsa-miR-625-5p	SNX19	399979	ENSG00000120451	PAR-CLIP	Functional MTI (Weak)	23592263	validated
523	mirtarbase	MIMAT0000751	hsa-miR-330-3p	NCMAP	400746	ENSG00000184454	HITS-CLIP	Functional MTI (Weak)	23313552	validated
524	mirtarbase	MIMAT0003294	hsa-miR-625-5p	POTEG	404785	ENSG00000187537	PAR-CLIP	Functional MTI (Weak)	23592263	validated
525	mirtarbase	MIMAT0003294	hsa-miR-625-5p	POTEG	404785	ENSG00000187537	PAR-CLIP	Functional MTI (Weak)	26701625	validated
526	mirtarbase	MIMAT0003294	hsa-miR-625-5p	IQSEC3	440073	ENSG00000120645	PAR-CLIP	Functional MTI (Weak)	20371350	validated
527	mirtarbase	MIMAT0003294	hsa-miR-625-5p	IQSEC3	440073	ENSG00000262607	PAR-CLIP	Functional MTI (Weak)	20371350	validated
528	mirtarbase	MIMAT0000751	hsa-miR-330-3p	CCDC88C	440193	ENSG00000015133	PAR-CLIP	Functional MTI (Weak)	20371350	validated
529	mirtarbase	MIMAT0003294	hsa-miR-625-5p	BDNF-AS	497258	ENSG00000245573	PAR-CLIP	Functional MTI (Weak)	23592263	validated
530	mirtarbase	MIMAT0003294	hsa-miR-625-5p	POTEM	641455	ENSG00000222036	PAR-CLIP	Functional MTI (Weak)	23592263	validated
531	mirtarbase	MIMAT0003294	hsa-miR-625-5p	POTEM	641455	ENSG00000222036	PAR-CLIP	Functional MTI (Weak)	26701625	validated
532	mirtarbase	MIMAT0003294	hsa-miR-625-5p	CASTOR2	729438	ENSG00000274070	PAR-CLIP	Functional MTI (Weak)	26701625	validated
533	mirtarbase	MIMAT0000751	hsa-miR-330-3p	MOSMO	730094	ENSG00000185716	PAR-CLIP	Functional MTI (Weak)	21572407	validated
534	mirtarbase	MIMAT0000751	hsa-miR-330-3p	MOSMO	730094	ENSG00000284487	PAR-CLIP	Functional MTI (Weak)	21572407	validated
535	mirtarbase	MIMAT0000751	hsa-miR-330-3p	KRTAP4-9	100132386	ENSG00000262121	PAR-CLIP	Functional MTI (Weak)	23708386	validated
536	mirtarbase	MIMAT0000751	hsa-miR-330-3p	KRTAP4-9	100132386	ENSG00000212722	PAR-CLIP	Functional MTI (Weak)	23708386	validated
537	mirtarbase	MIMAT0000751	hsa-miR-330-3p	KRTAP4-9	100132386	ENSG00000262121	PAR-CLIP	Functional MTI (Weak)	22291592	validated
538	mirtarbase	MIMAT0000751	hsa-miR-330-3p	KRTAP4-9	100132386	ENSG00000212722	PAR-CLIP	Functional MTI (Weak)	22291592	validated
539	mirtarbase	MIMAT0003294	hsa-miR-625-5p	BCL2L2-PABPN1	100529063	ENSG00000258643	PAR-CLIP	Functional MTI (Weak)	23592263	validated
540	tarbase	MIMAT0000751	hsa-miR-330-3p	C1orf112	55732	ENSG00000000460	Degradome sequencing	positive		validated
541	tarbase	MIMAT0000751	hsa-miR-330-3p	KRIT1	889	ENSG00000001631	Degradome sequencing	positive		validated
542	tarbase	MIMAT0000094	hsa-miR-95-3p	KRIT1	889	ENSG00000001631	Degradome sequencing	positive		validated
543	tarbase	MIMAT0000751	hsa-miR-330-3p	CD99	4267	ENSG00000002586	Degradome sequencing	positive		validated
544	tarbase	MIMAT0000751	hsa-miR-330-3p	SLC7A2	6542	ENSG00000003989	Degradome sequencing//Degradome sequencing//Degradome sequencing	positive		validated
545	tarbase	MIMAT0003294	hsa-miR-625-5p	ARF5	381	ENSG00000004059	Degradome sequencing	positive		validated
546	tarbase	MIMAT0000751	hsa-miR-330-3p	SLC25A5	292	ENSG00000005022	Degradome sequencing	positive		validated
547	tarbase	MIMAT0000751	hsa-miR-330-3p	CREBBP	1387	ENSG00000005339	Degradome sequencing	positive		validated
548	tarbase	MIMAT0003294	hsa-miR-625-5p	IBTK	25998	ENSG00000005700	Degradome sequencing	positive		validated
549	tarbase	MIMAT0000751	hsa-miR-330-3p	GDE1	51573	ENSG00000006007	Degradome sequencing	positive		validated
550	tarbase	MIMAT0003294	hsa-miR-625-5p	TMEM132A	54972	ENSG00000006118	Degradome sequencing	positive		validated
551	tarbase	MIMAT0003294	hsa-miR-625-5p	PAFAH1B1	5048	ENSG00000007168	Degradome sequencing	positive		validated
552	tarbase	MIMAT0000751	hsa-miR-330-3p	KIAA0100	9703	ENSG00000007202	Degradome sequencing	positive		validated
553	tarbase	MIMAT0003294	hsa-miR-625-5p	KIAA0100	9703	ENSG00000007202	Degradome sequencing	positive		validated
554	tarbase	MIMAT0000751	hsa-miR-330-3p	PIGQ	9091	ENSG00000007541	Degradome sequencing	positive		validated
555	tarbase	MIMAT0000751	hsa-miR-330-3p	E2F2	1870	ENSG00000007968	Degradome sequencing	negative		validated
556	tarbase	MIMAT0000751	hsa-miR-330-3p	ADAM22	53616	ENSG00000008277	Degradome sequencing	positive		validated
557	tarbase	MIMAT0000094	hsa-miR-95-3p	CSDE1	7812	ENSG00000009307	Degradome sequencing	positive		validated
558	tarbase	MIMAT0000751	hsa-miR-330-3p	UBE3C	9690	ENSG00000009335	Degradome sequencing	positive		validated
559	tarbase	MIMAT0003294	hsa-miR-625-5p	REV3L	5980	ENSG00000009413	Degradome sequencing	positive		validated
560	tarbase	MIMAT0000751	hsa-miR-330-3p	CD9	928	ENSG00000010278	Degradome sequencing	positive		validated
561	tarbase	MIMAT0003294	hsa-miR-625-5p	BTBD7	55727	ENSG00000011114	Degradome sequencing	positive		validated
562	tarbase	MIMAT0000094	hsa-miR-95-3p	BTBD7	55727	ENSG00000011114	Degradome sequencing	positive		validated
563	tarbase	MIMAT0003294	hsa-miR-625-5p	WIZ	58525	ENSG00000011451	Degradome sequencing	positive		validated
564	tarbase	MIMAT0000751	hsa-miR-330-3p			ENSG00000011454	Degradome sequencing//Degradome sequencing	positive		validated
565	tarbase	MIMAT0000094	hsa-miR-95-3p	MBTPS2	51360	ENSG00000012174	Degradome sequencing	positive		validated
566	tarbase	MIMAT0003294	hsa-miR-625-5p	DNASE1L1	1774	ENSG00000013563	Degradome sequencing	positive		validated
567	tarbase	MIMAT0003294	hsa-miR-625-5p	UFL1	23376	ENSG00000014123	Degradome sequencing	positive		validated
568	tarbase	MIMAT0000751	hsa-miR-330-3p	CCDC88C	440193	ENSG00000015133	Degradome sequencing	positive		validated
569	tarbase	MIMAT0003294	hsa-miR-625-5p	ISL1	3670	ENSG00000016082	Degradome sequencing	positive		validated
570	tarbase	MIMAT0003294	hsa-miR-625-5p	CNTN1	1272	ENSG00000018236	Degradome sequencing	positive		validated
571	tarbase	MIMAT0000751	hsa-miR-330-3p	PRDM11	56981	ENSG00000019485	Degradome sequencing	positive		validated
572	tarbase	MIMAT0003294	hsa-miR-625-5p	NCDN	23154	ENSG00000020129	Degradome sequencing	positive		validated
573	tarbase	MIMAT0003294	hsa-miR-625-5p	FHL1	2273	ENSG00000022267	Degradome sequencing//Degradome sequencing	positive		validated
574	tarbase	MIMAT0000751	hsa-miR-330-3p	AKAP11	11215	ENSG00000023516	Degradome sequencing	positive		validated
575	tarbase	MIMAT0000094	hsa-miR-95-3p	TOMM34	10953	ENSG00000025772	Degradome sequencing	positive		validated
576	tarbase	MIMAT0003294	hsa-miR-625-5p	KPNA6	23633	ENSG00000025800	Degradome sequencing//Degradome sequencing	positive		validated
577	tarbase	MIMAT0000094	hsa-miR-95-3p	VIM	7431	ENSG00000026025	Degradome sequencing	positive		validated
578	tarbase	MIMAT0000751	hsa-miR-330-3p	CD44	960	ENSG00000026508	Degradome sequencing	positive		validated
579	tarbase	MIMAT0000751	hsa-miR-330-3p	TNFRSF1B	7133	ENSG00000028137	Degradome sequencing	negative		validated
580	tarbase	MIMAT0003294	hsa-miR-625-5p	VEZT	55591	ENSG00000028203	Degradome sequencing	positive		validated
581	tarbase	MIMAT0000094	hsa-miR-95-3p	SNX1	6642	ENSG00000028528	Degradome sequencing//Degradome sequencing//Degradome sequencing//Degradome sequencing//Degradome sequencing	positive		validated
582	tarbase	MIMAT0000751	hsa-miR-330-3p	NUP160	23279	ENSG00000030066	Degradome sequencing	positive		validated
583	tarbase	MIMAT0000094	hsa-miR-95-3p	ASTE1	28990	ENSG00000034533	Degradome sequencing	positive		validated
584	tarbase	MIMAT0003294	hsa-miR-625-5p	ADSS2	159	ENSG00000035687	Degradome sequencing	positive		validated
585	tarbase	MIMAT0000751	hsa-miR-330-3p	MFAP3	4238	ENSG00000037749	Degradome sequencing//Degradome sequencing	positive		validated
586	tarbase	MIMAT0000094	hsa-miR-95-3p	TRIO	7204	ENSG00000038382	Degradome sequencing	positive		validated
587	tarbase	MIMAT0000751	hsa-miR-330-3p	ZFYVE16	9765	ENSG00000039319	Degradome sequencing	positive		validated
588	tarbase	MIMAT0000094	hsa-miR-95-3p	RAI14	26064	ENSG00000039560	Degradome sequencing	positive		validated
589	tarbase	MIMAT0000751	hsa-miR-330-3p	STAU2	27067	ENSG00000040341	Degradome sequencing	negative		validated
590	tarbase	MIMAT0003294	hsa-miR-625-5p	PHF23	79142	ENSG00000040633	Degradome sequencing	positive		validated
591	tarbase	MIMAT0000751	hsa-miR-330-3p	TNC	3371	ENSG00000041982	Degradome sequencing	positive		validated
592	tarbase	MIMAT0000751	hsa-miR-330-3p	MED17	9440	ENSG00000042429	Degradome sequencing	positive		validated
593	tarbase	MIMAT0003294	hsa-miR-625-5p	HSPA5	3309	ENSG00000044574	Degradome sequencing	positive		validated
594	tarbase	MIMAT0000751	hsa-miR-330-3p	XK	7504	ENSG00000047597	Degradome sequencing	positive		validated
595	tarbase	MIMAT0003294	hsa-miR-625-5p	MAP4	4134	ENSG00000047849	Degradome sequencing//Degradome sequencing	positive		validated
596	tarbase	MIMAT0000751	hsa-miR-330-3p	RRM2B	50484	ENSG00000048392	Degradome sequencing	negative		validated
597	tarbase	MIMAT0000751	hsa-miR-330-3p	ZNF800	168850	ENSG00000048405	Degradome sequencing//Degradome sequencing	positive		validated
598	tarbase	MIMAT0000751	hsa-miR-330-3p	GUCA1A	2978	ENSG00000048545	Degradome sequencing	positive		validated
599	tarbase	MIMAT0000751	hsa-miR-330-3p	HERPUD1	9709	ENSG00000051108	Degradome sequencing	positive		validated
600	tarbase	MIMAT0000094	hsa-miR-95-3p	FNIP2	57600	ENSG00000052795	Degradome sequencing	positive		validated
601	tarbase	MIMAT0003294	hsa-miR-625-5p	THRAP3	9967	ENSG00000054118	Degradome sequencing	positive		validated
602	tarbase	MIMAT0000751	hsa-miR-330-3p	KIF1B	23095	ENSG00000054523	Degradome sequencing	positive		validated
603	tarbase	MIMAT0003294	hsa-miR-625-5p	ATP9A	10079	ENSG00000054793	Degradome sequencing	positive		validated
604	tarbase	MIMAT0003294	hsa-miR-625-5p	SZRD1	26099	ENSG00000055070	Degradome sequencing	positive		validated
605	tarbase	MIMAT0000751	hsa-miR-330-3p	GINM1	116254	ENSG00000055211	Degradome sequencing	negative		validated
606	tarbase	MIMAT0000751	hsa-miR-330-3p	PUM2	23369	ENSG00000055917	Degradome sequencing	positive		validated
607	tarbase	MIMAT0000751	hsa-miR-330-3p	RC3H2	54542	ENSG00000056586	Degradome sequencing	positive		validated
608	tarbase	MIMAT0003294	hsa-miR-625-5p	ATP2B4	493	ENSG00000058668	Degradome sequencing	positive		validated
609	tarbase	MIMAT0003294	hsa-miR-625-5p	UNKL	64718	ENSG00000059145	Degradome sequencing	positive		validated
610	tarbase	MIMAT0000751	hsa-miR-330-3p	ALDH18A1	5832	ENSG00000059573	Degradome sequencing//Degradome sequencing	positive		validated
611	tarbase	MIMAT0000751	hsa-miR-330-3p	WNK1	65125	ENSG00000060237	Degradome sequencing	positive		validated
612	tarbase	MIMAT0003294	hsa-miR-625-5p	WNK1	65125	ENSG00000060237	Degradome sequencing	positive		validated
613	tarbase	MIMAT0000751	hsa-miR-330-3p	PTPRU	10076	ENSG00000060656	Degradome sequencing	positive		validated
614	tarbase	MIMAT0000751	hsa-miR-330-3p	QSER1	79832	ENSG00000060749	Degradome sequencing	positive		validated
615	tarbase	MIMAT0000751	hsa-miR-330-3p	MON2	23041	ENSG00000061987	Degradome sequencing	positive		validated
616	tarbase	MIMAT0003294	hsa-miR-625-5p	U2AF2	11338	ENSG00000063244	Degradome sequencing	positive		validated
617	tarbase	MIMAT0000751	hsa-miR-330-3p	RNF4	6047	ENSG00000063978	Degradome sequencing	positive		validated
618	tarbase	MIMAT0000751	hsa-miR-330-3p	TAF2	6873	ENSG00000064313	Degradome sequencing	positive		validated
619	tarbase	MIMAT0003294	hsa-miR-625-5p	HIPK2	28996	ENSG00000064393	Degradome sequencing	positive		validated
620	tarbase	MIMAT0003294	hsa-miR-625-5p	TNPO3	23534	ENSG00000064419	Degradome sequencing	positive		validated
621	tarbase	MIMAT0000751	hsa-miR-330-3p	WDR3	10885	ENSG00000065183	Degradome sequencing	positive		validated
622	tarbase	MIMAT0000751	hsa-miR-330-3p	PKN2	5586	ENSG00000065243	Degradome sequencing	positive		validated
623	tarbase	MIMAT0003294	hsa-miR-625-5p	TRAM2	9697	ENSG00000065308	Degradome sequencing	positive		validated
624	tarbase	MIMAT0000751	hsa-miR-330-3p	ASB1	51665	ENSG00000065802	Degradome sequencing	positive		validated
625	tarbase	MIMAT0000751	hsa-miR-330-3p	CDK13	8621	ENSG00000065883	Degradome sequencing	positive		validated
626	tarbase	MIMAT0000751	hsa-miR-330-3p	PPP2R5A	5525	ENSG00000066027	Degradome sequencing	positive		validated
627	tarbase	MIMAT0003294	hsa-miR-625-5p	ELAVL1	1994	ENSG00000066044	Degradome sequencing	positive		validated
628	tarbase	MIMAT0000751	hsa-miR-330-3p	ASPM	259266	ENSG00000066279	Degradome sequencing	negative		validated
629	tarbase	MIMAT0003294	hsa-miR-625-5p	KLF6	1316	ENSG00000067082	Degradome sequencing	positive		validated
630	tarbase	MIMAT0000751	hsa-miR-330-3p	PKM	5315	ENSG00000067225	Degradome sequencing	positive		validated
631	tarbase	MIMAT0003294	hsa-miR-625-5p	PKM	5315	ENSG00000067225	Degradome sequencing	positive		validated
632	tarbase	MIMAT0000751	hsa-miR-330-3p	TP53BP1	7158	ENSG00000067369	Degradome sequencing	positive		validated
633	tarbase	MIMAT0003294	hsa-miR-625-5p	PLEKHH3	79990	ENSG00000068137	Degradome sequencing	positive		validated
634	tarbase	MIMAT0000751	hsa-miR-330-3p	MEF2A	4205	ENSG00000068305	Degradome sequencing	positive		validated
635	tarbase	MIMAT0000094	hsa-miR-95-3p	TTC7A	57217	ENSG00000068724	Degradome sequencing	positive		validated
636	tarbase	MIMAT0000751	hsa-miR-330-3p	KIF2A	3796	ENSG00000068796	Degradome sequencing	positive		validated
637	tarbase	MIMAT0000751	hsa-miR-330-3p	NUP133	55746	ENSG00000069248	Degradome sequencing	positive		validated
638	tarbase	MIMAT0003294	hsa-miR-625-5p	NUP133	55746	ENSG00000069248	Degradome sequencing	positive		validated
639	tarbase	MIMAT0000751	hsa-miR-330-3p	NUCKS1	64710	ENSG00000069275	Degradome sequencing//Degradome sequencing//Degradome sequencing	positive		validated
640	tarbase	MIMAT0000751	hsa-miR-330-3p	TGFBR3	7049	ENSG00000069702	Degradome sequencing//Degradome sequencing//Degradome sequencing	positive		validated
641	tarbase	MIMAT0003294	hsa-miR-625-5p	PABPC1	26986	ENSG00000070756	Degradome sequencing//Degradome sequencing//Degradome sequencing//Degradome sequencing	positive		validated
642	tarbase	MIMAT0000751	hsa-miR-330-3p	TESK2	10420	ENSG00000070759	Degradome sequencing	positive		validated
643	tarbase	MIMAT0000751	hsa-miR-330-3p	CDC42	998	ENSG00000070831	Degradome sequencing	positive		validated
644	tarbase	MIMAT0000094	hsa-miR-95-3p	ATP2B1	490	ENSG00000070961	Degradome sequencing	positive		validated
645	tarbase	MIMAT0000751	hsa-miR-330-3p	WDR1	9948	ENSG00000071127	Degradome sequencing	positive		validated
646	tarbase	MIMAT0003294	hsa-miR-625-5p	SNX13	23161	ENSG00000071189	Degradome sequencing	positive		validated
647	tarbase	MIMAT0003294	hsa-miR-625-5p	TCF3	6929	ENSG00000071564	Degradome sequencing	positive		validated
648	tarbase	MIMAT0000751	hsa-miR-330-3p	DAZAP1	26528	ENSG00000071626	Degradome sequencing//Degradome sequencing	positive		validated
649	tarbase	MIMAT0003294	hsa-miR-625-5p	ADGRL1	22859	ENSG00000072071	Degradome sequencing	positive		validated
650	tarbase	MIMAT0000751	hsa-miR-330-3p	TFRC	7037	ENSG00000072274	Degradome sequencing	positive		validated
651	tarbase	MIMAT0003294	hsa-miR-625-5p	SREBF1	6720	ENSG00000072310	Degradome sequencing	positive		validated
652	tarbase	MIMAT0003294	hsa-miR-625-5p	FBXW11	23291	ENSG00000072803	Degradome sequencing	positive		validated
653	tarbase	MIMAT0000094	hsa-miR-95-3p	KDM5A	5927	ENSG00000073614	Degradome sequencing	positive		validated
654	tarbase	MIMAT0003294	hsa-miR-625-5p	ENO1	2023	ENSG00000074800	Degradome sequencing	positive		validated
655	tarbase	MIMAT0000751	hsa-miR-330-3p	ACTR6	64431	ENSG00000075089	Degradome sequencing	positive		validated
656	tarbase	MIMAT0003294	hsa-miR-625-5p	TTC38	55020	ENSG00000075234	Degradome sequencing	positive		validated
657	tarbase	MIMAT0003294	hsa-miR-625-5p	FOSL2	2355	ENSG00000075426	Degradome sequencing	positive		validated
658	tarbase	MIMAT0003294	hsa-miR-625-5p	ACTB	60	ENSG00000075624	Degradome sequencing//Degradome sequencing//Degradome sequencing	positive		validated
659	tarbase	MIMAT0000094	hsa-miR-95-3p	SEC31B	25956	ENSG00000075826	Degradome sequencing	positive		validated
660	tarbase	MIMAT0000751	hsa-miR-330-3p	SART3	9733	ENSG00000075856	Degradome sequencing	positive		validated
661	tarbase	MIMAT0000751	hsa-miR-330-3p	BAZ2A	11176	ENSG00000076108	Degradome sequencing//Degradome sequencing	positive		validated
662	tarbase	MIMAT0003294	hsa-miR-625-5p	BAZ2A	11176	ENSG00000076108	Degradome sequencing//Degradome sequencing//Degradome sequencing	positive		validated
663	tarbase	MIMAT0000751	hsa-miR-330-3p	PTPN23	25930	ENSG00000076201	Degradome sequencing	positive		validated
664	tarbase	MIMAT0003294	hsa-miR-625-5p	DNAJC10	54431	ENSG00000077232	Degradome sequencing	positive		validated
665	tarbase	MIMAT0000751	hsa-miR-330-3p	GTF3C1	2975	ENSG00000077235	Degradome sequencing	positive		validated
666	tarbase	MIMAT0003294	hsa-miR-625-5p	IL4R	3566	ENSG00000077238	Degradome sequencing	positive		validated
667	tarbase	MIMAT0003294	hsa-miR-625-5p	SNRPA	6626	ENSG00000077312	Degradome sequencing	positive		validated
668	tarbase	MIMAT0000751	hsa-miR-330-3p	LRCH4	4034	ENSG00000077454	Degradome sequencing	negative		validated
669	tarbase	MIMAT0000751	hsa-miR-330-3p	CAPZB	832	ENSG00000077549	Degradome sequencing	positive		validated
670	tarbase	MIMAT0003294	hsa-miR-625-5p	SLC25A43	203427	ENSG00000077713	Degradome sequencing	positive		validated
671	tarbase	MIMAT0000751	hsa-miR-330-3p	UBE2K	3093	ENSG00000078140	Degradome sequencing	positive		validated
672	tarbase	MIMAT0003294	hsa-miR-625-5p	MLLT10	8028	ENSG00000078403	Degradome sequencing	positive		validated
673	tarbase	MIMAT0000751	hsa-miR-330-3p	ITM2A	9452	ENSG00000078596	Degradome sequencing	positive		validated
674	tarbase	MIMAT0000751	hsa-miR-330-3p	TNRC6C	57690	ENSG00000078687	Degradome sequencing	positive		validated
675	tarbase	MIMAT0003294	hsa-miR-625-5p	REXO1	57455	ENSG00000079313	Degradome sequencing	positive		validated
676	tarbase	MIMAT0003294	hsa-miR-625-5p	CIC	23152	ENSG00000079432	Degradome sequencing//Degradome sequencing	positive		validated
677	tarbase	MIMAT0003294	hsa-miR-625-5p	FDFT1	2222	ENSG00000079459	Degradome sequencing	positive		validated
678	tarbase	MIMAT0000751	hsa-miR-330-3p	KIF22	3835	ENSG00000079616	Degradome sequencing	positive		validated
679	tarbase	MIMAT0000751	hsa-miR-330-3p	SCGN	10590	ENSG00000079689	Degradome sequencing	positive		validated
680	tarbase	MIMAT0000751	hsa-miR-330-3p	DDX43	55510	ENSG00000080007	Degradome sequencing	positive		validated
681	tarbase	MIMAT0000751	hsa-miR-330-3p	SMARCA2	6595	ENSG00000080503	Degradome sequencing	positive		validated
682	tarbase	MIMAT0003294	hsa-miR-625-5p	SRCAP	10847	ENSG00000080603	Degradome sequencing	positive		validated
683	tarbase	MIMAT0000751	hsa-miR-330-3p	CNOT4	4850	ENSG00000080802	Degradome sequencing	positive		validated
684	tarbase	MIMAT0000751	hsa-miR-330-3p	ATP8B1	5205	ENSG00000081923	Degradome sequencing	positive		validated
685	tarbase	MIMAT0003294	hsa-miR-625-5p	DOP1A	23033	ENSG00000083097	Degradome sequencing	positive		validated
686	tarbase	MIMAT0000751	hsa-miR-330-3p	TNPO1	3842	ENSG00000083312	Degradome sequencing//Degradome sequencing	positive		validated
687	tarbase	MIMAT0000751	hsa-miR-330-3p	ZMPSTE24	10269	ENSG00000084073	Degradome sequencing	positive		validated
688	tarbase	MIMAT0003294	hsa-miR-625-5p	STARD7	56910	ENSG00000084090	Degradome sequencing	positive		validated
689	tarbase	MIMAT0000094	hsa-miR-95-3p	COL16A1	1307	ENSG00000084636	Degradome sequencing	positive		validated
690	tarbase	MIMAT0003294	hsa-miR-625-5p	WDFY1	57590	ENSG00000085449	Degradome sequencing	positive		validated
691	tarbase	MIMAT0000094	hsa-miR-95-3p	SLC25A24	29957	ENSG00000085491	Degradome sequencing	positive		validated
692	tarbase	MIMAT0000094	hsa-miR-95-3p	DDHD2	23259	ENSG00000085788	Degradome sequencing	positive		validated
693	tarbase	MIMAT0000751	hsa-miR-330-3p	HUWE1	10075	ENSG00000086758	Degradome sequencing	negative		validated
694	tarbase	MIMAT0003294	hsa-miR-625-5p	BAX	581	ENSG00000087088	Degradome sequencing	positive		validated
695	tarbase	MIMAT0000094	hsa-miR-95-3p	ADAMTS2	9509	ENSG00000087116	Degradome sequencing	positive		validated
696	tarbase	MIMAT0003294	hsa-miR-625-5p	ATXN7L3	56970	ENSG00000087152	Degradome sequencing	positive		validated
697	tarbase	MIMAT0003294	hsa-miR-625-5p	MMP2	4313	ENSG00000087245	Degradome sequencing	positive		validated
698	tarbase	MIMAT0003294	hsa-miR-625-5p	GNAS	2778	ENSG00000087460	Degradome sequencing	positive		validated
699	tarbase	MIMAT0000751	hsa-miR-330-3p	ERGIC2	51290	ENSG00000087502	Degradome sequencing	positive		validated
700	tarbase	MIMAT0000751	hsa-miR-330-3p	PTPN4	5775	ENSG00000088179	Degradome sequencing//Degradome sequencing	positive		validated
701	tarbase	MIMAT0003294	hsa-miR-625-5p	DNMT3B	1789	ENSG00000088305	Degradome sequencing	positive		validated
702	tarbase	MIMAT0003294	hsa-miR-625-5p	FKBP1A	2280	ENSG00000088832	Degradome sequencing	positive		validated
703	tarbase	MIMAT0000751	hsa-miR-330-3p	SLC23A2	9962	ENSG00000089057	Degradome sequencing	positive		validated
704	tarbase	MIMAT0000751	hsa-miR-330-3p	KDM2B	84678	ENSG00000089094	Degradome sequencing	positive		validated
705	tarbase	MIMAT0000751	hsa-miR-330-3p	RPLP0	6175	ENSG00000089157	Degradome sequencing//Degradome sequencing	positive		validated
706	tarbase	MIMAT0000751	hsa-miR-330-3p	FUS	2521	ENSG00000089280	Degradome sequencing	positive		validated
707	tarbase	MIMAT0000751	hsa-miR-330-3p	CDIP1	29965	ENSG00000089486	Degradome sequencing	positive		validated
708	tarbase	MIMAT0003294	hsa-miR-625-5p	GANAB	23193	ENSG00000089597	Degradome sequencing//Degradome sequencing	positive		validated
709	tarbase	MIMAT0000751	hsa-miR-330-3p	DDX24	57062	ENSG00000089737	Degradome sequencing//Degradome sequencing	positive		validated
710	tarbase	MIMAT0000751	hsa-miR-330-3p	PAPOLA	10914	ENSG00000090060	Degradome sequencing	positive		validated
711	tarbase	MIMAT0000751	hsa-miR-330-3p	CCNK	8812	ENSG00000090061	Degradome sequencing	positive		validated
712	tarbase	MIMAT0000751	hsa-miR-330-3p	GOLGA3	2802	ENSG00000090615	Degradome sequencing	positive		validated
713	tarbase	MIMAT0000751	hsa-miR-330-3p	TNRC6A	27327	ENSG00000090905	Degradome sequencing	positive		validated
714	tarbase	MIMAT0003294	hsa-miR-625-5p	PITPNM2	57605	ENSG00000090975	Degradome sequencing	positive		validated
715	tarbase	MIMAT0000751	hsa-miR-330-3p	MAP3K20	51776	ENSG00000091436	Degradome sequencing	positive		validated
716	tarbase	MIMAT0000751	hsa-miR-330-3p	CDV3	55573	ENSG00000091527	Degradome sequencing//Degradome sequencing	positive		validated
717	tarbase	MIMAT0003294	hsa-miR-625-5p	PITPNM3	83394	ENSG00000091622	Degradome sequencing	positive		validated
718	tarbase	MIMAT0000751	hsa-miR-330-3p	ZFHX4	79776	ENSG00000091656	Degradome sequencing	positive		validated
719	tarbase	MIMAT0000751	hsa-miR-330-3p	RGS17	26575	ENSG00000091844	Degradome sequencing	negative		validated
720	tarbase	MIMAT0000751	hsa-miR-330-3p	HECTD1	25831	ENSG00000092148	Degradome sequencing//Degradome sequencing	positive		validated
721	tarbase	MIMAT0000751	hsa-miR-330-3p	HNRNPC	3183	ENSG00000092199	Degradome sequencing//Degradome sequencing	positive		validated
722	tarbase	MIMAT0000751	hsa-miR-330-3p	TBX15	6913	ENSG00000092607	Degradome sequencing	positive		validated
723	tarbase	MIMAT0000751	hsa-miR-330-3p	CDC45	8318	ENSG00000093009	Degradome sequencing	negative		validated
724	tarbase	MIMAT0000751	hsa-miR-330-3p	CBX5	23468	ENSG00000094916	Degradome sequencing	positive		validated
725	tarbase	MIMAT0003294	hsa-miR-625-5p	ARCN1	372	ENSG00000095139	Degradome sequencing//Degradome sequencing	positive		validated
726	tarbase	MIMAT0000751	hsa-miR-330-3p	PSMD5	5711	ENSG00000095261	Degradome sequencing	positive		validated
727	tarbase	MIMAT0000751	hsa-miR-330-3p	WAC	51322	ENSG00000095787	Degradome sequencing	positive		validated
728	tarbase	MIMAT0003294	hsa-miR-625-5p	WAC	51322	ENSG00000095787	Degradome sequencing	positive		validated
729	tarbase	MIMAT0003294	hsa-miR-625-5p	HIVEP1	3096	ENSG00000095951	Degradome sequencing	positive		validated
730	tarbase	MIMAT0003294	hsa-miR-625-5p	BRPF3	27154	ENSG00000096070	Degradome sequencing	positive		validated
731	tarbase	MIMAT0003294	hsa-miR-625-5p	HSP90AB1	3326	ENSG00000096384	Degradome sequencing//Degradome sequencing	positive		validated
732	tarbase	MIMAT0000751	hsa-miR-330-3p	SCD	6319	ENSG00000099194	Degradome sequencing	positive		validated
733	tarbase	MIMAT0003294	hsa-miR-625-5p	SCD	6319	ENSG00000099194	Degradome sequencing	positive		validated
734	tarbase	MIMAT0000751	hsa-miR-330-3p	ABLIM1	3983	ENSG00000099204	Degradome sequencing	positive		validated
735	tarbase	MIMAT0003294	hsa-miR-625-5p	RAB18	22931	ENSG00000099246	Degradome sequencing	positive		validated
736	tarbase	MIMAT0003294	hsa-miR-625-5p	FBXL19	54620	ENSG00000099364	Degradome sequencing//Degradome sequencing	positive		validated
737	tarbase	MIMAT0000751	hsa-miR-330-3p	TIMM13	26517	ENSG00000099800	Degradome sequencing	positive		validated
738	tarbase	MIMAT0003294	hsa-miR-625-5p	TIMM13	26517	ENSG00000099800	Degradome sequencing	positive		validated
739	tarbase	MIMAT0003294	hsa-miR-625-5p	MKNK2	2872	ENSG00000099875	Degradome sequencing	positive		validated
740	tarbase	MIMAT0000751	hsa-miR-330-3p	DERL3	91319	ENSG00000099958	Degradome sequencing	positive		validated
741	tarbase	MIMAT0000751	hsa-miR-330-3p	MAPK1	5594	ENSG00000100030	Degradome sequencing	positive		validated
742	tarbase	MIMAT0003294	hsa-miR-625-5p	DDX17	10521	ENSG00000100201	Degradome sequencing//Degradome sequencing	positive		validated
743	tarbase	MIMAT0000751	hsa-miR-330-3p	HMGXB4	10042	ENSG00000100281	Degradome sequencing	positive		validated
744	tarbase	MIMAT0000751	hsa-miR-330-3p	RBFOX2	23543	ENSG00000100320	Degradome sequencing	positive		validated
745	tarbase	MIMAT0003294	hsa-miR-625-5p	RBFOX2	23543	ENSG00000100320	Degradome sequencing	positive		validated
746	tarbase	MIMAT0003294	hsa-miR-625-5p	MYH9	4627	ENSG00000100345	Degradome sequencing	positive		validated
747	tarbase	MIMAT0000094	hsa-miR-95-3p	MYH9	4627	ENSG00000100345	Degradome sequencing//Degradome sequencing//Degradome sequencing	positive		validated
748	tarbase	MIMAT0000751	hsa-miR-330-3p	EIF3D	8664	ENSG00000100353	Degradome sequencing	positive		validated
749	tarbase	MIMAT0003294	hsa-miR-625-5p	TNRC6B	23112	ENSG00000100354	Degradome sequencing	positive		validated
750	tarbase	MIMAT0000751	hsa-miR-330-3p	EP300	2033	ENSG00000100393	Degradome sequencing	positive		validated
751	tarbase	MIMAT0000751	hsa-miR-330-3p	RANGAP1	5905	ENSG00000100401	Degradome sequencing	positive		validated
752	tarbase	MIMAT0000751	hsa-miR-330-3p	KHNYN	23351	ENSG00000100441	Degradome sequencing	positive		validated
753	tarbase	MIMAT0000751	hsa-miR-330-3p	FKBP3	2287	ENSG00000100442	Degradome sequencing	negative		validated
754	tarbase	MIMAT0000094	hsa-miR-95-3p	NIN	51199	ENSG00000100503	Degradome sequencing	positive		validated
755	tarbase	MIMAT0000751	hsa-miR-330-3p	DDHD1	80821	ENSG00000100523	Degradome sequencing	positive		validated
756	tarbase	MIMAT0000094	hsa-miR-95-3p	DDHD1	80821	ENSG00000100523	Degradome sequencing	positive		validated
757	tarbase	MIMAT0000751	hsa-miR-330-3p	TMED8	283578	ENSG00000100580	Degradome sequencing	positive		validated
758	tarbase	MIMAT0000751	hsa-miR-330-3p	ITPK1	3705	ENSG00000100605	Degradome sequencing	positive		validated
759	tarbase	MIMAT0000751	hsa-miR-330-3p	SRSF5	6430	ENSG00000100650	Degradome sequencing//Degradome sequencing	positive		validated
760	tarbase	MIMAT0000751	hsa-miR-330-3p	EIF5	1983	ENSG00000100664	Degradome sequencing	positive		validated
761	tarbase	MIMAT0000751	hsa-miR-330-3p	DICER1	23405	ENSG00000100697	Degradome sequencing	positive		validated
762	tarbase	MIMAT0000751	hsa-miR-330-3p	ZC3H14	79882	ENSG00000100722	Degradome sequencing	positive		validated
763	tarbase	MIMAT0000094	hsa-miR-95-3p	GSKIP	51527	ENSG00000100744	Degradome sequencing	positive		validated
764	tarbase	MIMAT0003294	hsa-miR-625-5p	PPP4R3A	55671	ENSG00000100796	Degradome sequencing	positive		validated
765	tarbase	MIMAT0000751	hsa-miR-330-3p	YY1	7528	ENSG00000100811	Degradome sequencing	positive		validated
766	tarbase	MIMAT0000751	hsa-miR-330-3p	ACIN1	22985	ENSG00000100813	Degradome sequencing	positive		validated
767	tarbase	MIMAT0000751	hsa-miR-330-3p	PABPN1	8106	ENSG00000100836	Degradome sequencing	positive		validated
768	tarbase	MIMAT0003294	hsa-miR-625-5p	PABPN1	8106	ENSG00000100836	Degradome sequencing//Degradome sequencing	positive		validated
769	tarbase	MIMAT0000094	hsa-miR-95-3p	ARHGAP5	394	ENSG00000100852	Degradome sequencing	positive		validated
770	tarbase	MIMAT0003294	hsa-miR-625-5p	PNN	5411	ENSG00000100941	Degradome sequencing	positive		validated
771	tarbase	MIMAT0003294	hsa-miR-625-5p	NFATC4	4776	ENSG00000100968	Degradome sequencing	positive		validated
772	tarbase	MIMAT0000751	hsa-miR-330-3p	MMP9	4318	ENSG00000100985	Degradome sequencing	positive		validated
773	tarbase	MIMAT0000751	hsa-miR-330-3p	ARFRP1	10139	ENSG00000101246	Degradome sequencing//Degradome sequencing	positive		validated
774	tarbase	MIMAT0000751	hsa-miR-330-3p	CDS2	8760	ENSG00000101290	Degradome sequencing	positive		validated
775	tarbase	MIMAT0000751	hsa-miR-330-3p	E2F1	1869	ENSG00000101412	Degradome sequencing	positive		validated
776	tarbase	MIMAT0000751	hsa-miR-330-3p	VAPA	9218	ENSG00000101558	Degradome sequencing	positive		validated
777	tarbase	MIMAT0003294	hsa-miR-625-5p	MYL12A	10627	ENSG00000101608	Degradome sequencing	positive		validated
778	tarbase	MIMAT0000751	hsa-miR-330-3p	MIB1	57534	ENSG00000101752	Degradome sequencing	positive		validated
779	tarbase	MIMAT0003294	hsa-miR-625-5p	RIOK3	8780	ENSG00000101782	Degradome sequencing	positive		validated
780	tarbase	MIMAT0000751	hsa-miR-330-3p	PGRMC1	10857	ENSG00000101856	Degradome sequencing	positive		validated
781	tarbase	MIMAT0000751	hsa-miR-330-3p	MOSPD1	56180	ENSG00000101928	Degradome sequencing	negative		validated
782	tarbase	MIMAT0003294	hsa-miR-625-5p	XIAP	331	ENSG00000101966	Degradome sequencing	positive		validated
783	tarbase	MIMAT0000751	hsa-miR-330-3p	RBBP7	5931	ENSG00000102054	Degradome sequencing//Degradome sequencing	positive		validated
784	tarbase	MIMAT0000094	hsa-miR-95-3p	RBBP7	5931	ENSG00000102054	Degradome sequencing	positive		validated
785	tarbase	MIMAT0000751	hsa-miR-330-3p	UBL4A	8266	ENSG00000102178	Degradome sequencing	positive		validated
786	tarbase	MIMAT0003294	hsa-miR-625-5p	ARMCX3	51566	ENSG00000102401	Degradome sequencing	positive		validated
787	tarbase	MIMAT0000751	hsa-miR-330-3p	STK24	8428	ENSG00000102572	Degradome sequencing	positive		validated
788	tarbase	MIMAT0000751	hsa-miR-330-3p	PARP4	143	ENSG00000102699	Degradome sequencing	positive		validated
789	tarbase	MIMAT0000751	hsa-miR-330-3p	KATNAL1	84056	ENSG00000102781	Degradome sequencing	positive		validated
790	tarbase	MIMAT0000751	hsa-miR-330-3p	MGRN1	23295	ENSG00000102858	Degradome sequencing	positive		validated
791	tarbase	MIMAT0000094	hsa-miR-95-3p	CORO1A	11151	ENSG00000102879	Degradome sequencing	positive		validated
792	tarbase	MIMAT0000751	hsa-miR-330-3p	N4BP1	9683	ENSG00000102921	Degradome sequencing	positive		validated
793	tarbase	MIMAT0000751	hsa-miR-330-3p	CTCF	10664	ENSG00000102974	Degradome sequencing	positive		validated
794	tarbase	MIMAT0000094	hsa-miR-95-3p	CTCF	10664	ENSG00000102974	Degradome sequencing//Degradome sequencing	positive		validated
795	tarbase	MIMAT0003294	hsa-miR-625-5p	SLC7A5	8140	ENSG00000103257	Degradome sequencing	positive		validated
796	tarbase	MIMAT0000094	hsa-miR-95-3p	CAPN15	6650	ENSG00000103326	Degradome sequencing	positive		validated
797	tarbase	MIMAT0003294	hsa-miR-625-5p	USP31	57478	ENSG00000103404	Degradome sequencing	positive		validated
798	tarbase	MIMAT0003294	hsa-miR-625-5p	MAZ	4150	ENSG00000103495	Degradome sequencing//Degradome sequencing	positive		validated
799	tarbase	MIMAT0000751	hsa-miR-330-3p	CCP110	9738	ENSG00000103540	Degradome sequencing	positive		validated
800	tarbase	MIMAT0003294	hsa-miR-625-5p	HERC1	8925	ENSG00000103657	Degradome sequencing	positive		validated
801	tarbase	MIMAT0000751	hsa-miR-330-3p	BLOC1S6	26258	ENSG00000104164	Degradome sequencing	positive		validated
802	tarbase	MIMAT0000094	hsa-miR-95-3p	BLOC1S6	26258	ENSG00000104164	Degradome sequencing	positive		validated
803	tarbase	MIMAT0000751	hsa-miR-330-3p	CA2	760	ENSG00000104267	Degradome sequencing//Degradome sequencing	positive		validated
804	tarbase	MIMAT0000751	hsa-miR-330-3p	INTS9	55756	ENSG00000104299	Degradome sequencing	positive		validated
805	tarbase	MIMAT0000751	hsa-miR-330-3p	IMPAD1	54928	ENSG00000104331	Degradome sequencing	positive		validated
806	tarbase	MIMAT0000751	hsa-miR-330-3p	EMC2	9694	ENSG00000104412	Degradome sequencing	positive		validated
807	tarbase	MIMAT0000751	hsa-miR-330-3p	NDRG1	10397	ENSG00000104419	Degradome sequencing	positive		validated
808	tarbase	MIMAT0003294	hsa-miR-625-5p	EEF1D	1936	ENSG00000104529	Degradome sequencing	positive		validated
809	tarbase	MIMAT0000751	hsa-miR-330-3p	GSR	2936	ENSG00000104687	Degradome sequencing	positive		validated
810	tarbase	MIMAT0000094	hsa-miR-95-3p	MCM4	4173	ENSG00000104738	Degradome sequencing	positive		validated
811	tarbase	MIMAT0000751	hsa-miR-330-3p	BNIP3L	665	ENSG00000104765	Degradome sequencing	positive		validated
812	tarbase	MIMAT0000751	hsa-miR-330-3p	MAN2B1	4125	ENSG00000104774	Degradome sequencing	positive		validated
813	tarbase	MIMAT0000751	hsa-miR-330-3p	GYS1	2997	ENSG00000104812	Degradome sequencing	positive		validated
814	tarbase	MIMAT0003294	hsa-miR-625-5p	TUBB4A	10382	ENSG00000104833	Degradome sequencing	positive		validated
815	tarbase	MIMAT0000751	hsa-miR-330-3p	CLASRP	11129	ENSG00000104859	Degradome sequencing	positive		validated
816	tarbase	MIMAT0000751	hsa-miR-330-3p	FCGRT	2217	ENSG00000104870	Degradome sequencing	positive		validated
817	tarbase	MIMAT0003294	hsa-miR-625-5p	ARHGEF18	23370	ENSG00000104880	Degradome sequencing	positive		validated
818	tarbase	MIMAT0003294	hsa-miR-625-5p	SF3A2	8175	ENSG00000104897	Degradome sequencing//Degradome sequencing	positive		validated
819	tarbase	MIMAT0000751	hsa-miR-330-3p	OAZ1	4946	ENSG00000104904	Degradome sequencing//Degradome sequencing	positive		validated
820	tarbase	MIMAT0003294	hsa-miR-625-5p	DMPK	1760	ENSG00000104936	Degradome sequencing	positive		validated
821	tarbase	MIMAT0003294	hsa-miR-625-5p	TLE5	166	ENSG00000104964	Degradome sequencing	positive		validated
822	tarbase	MIMAT0000751	hsa-miR-330-3p	VRK3	51231	ENSG00000105053	Degradome sequencing	positive		validated
823	tarbase	MIMAT0000751	hsa-miR-330-3p	EBI3	10148	ENSG00000105246	Degradome sequencing	positive		validated
824	tarbase	MIMAT0000751	hsa-miR-330-3p	TYK2	7297	ENSG00000105397	Degradome sequencing	positive		validated
825	tarbase	MIMAT0003294	hsa-miR-625-5p	PPP2R1A	5518	ENSG00000105568	Degradome sequencing//Degradome sequencing	positive		validated
826	tarbase	MIMAT0000751	hsa-miR-330-3p	TNPO2	30000	ENSG00000105576	Degradome sequencing//Degradome sequencing//Degradome sequencing	positive		validated
827	tarbase	MIMAT0003294	hsa-miR-625-5p	TNPO2	30000	ENSG00000105576	Degradome sequencing	positive		validated
828	tarbase	MIMAT0000094	hsa-miR-95-3p	WDR83OS	51398	ENSG00000105583	Degradome sequencing	positive		validated
829	tarbase	MIMAT0000751	hsa-miR-330-3p	ISYNA1	51477	ENSG00000105655	Degradome sequencing	negative		validated
830	tarbase	MIMAT0003294	hsa-miR-625-5p	FKBP8	23770	ENSG00000105701	Degradome sequencing	positive		validated
831	tarbase	MIMAT0000751	hsa-miR-330-3p	FKBP8	23770	ENSG00000105701	Degradome sequencing	negative		validated
832	tarbase	MIMAT0003294	hsa-miR-625-5p	ERF	2077	ENSG00000105722	Degradome sequencing	positive		validated
833	tarbase	MIMAT0000751	hsa-miR-330-3p	CDK6	1021	ENSG00000105810	Degradome sequencing	positive		validated
834	tarbase	MIMAT0000751	hsa-miR-330-3p	TFPI2	7980	ENSG00000105825	Degradome sequencing	positive		validated
835	tarbase	MIMAT0000751	hsa-miR-330-3p	PON2	5445	ENSG00000105854	Degradome sequencing	positive		validated
836	tarbase	MIMAT0000751	hsa-miR-330-3p	HBP1	26959	ENSG00000105856	Degradome sequencing	positive		validated
837	tarbase	MIMAT0000751	hsa-miR-330-3p	MTPN	136319	ENSG00000105887	Degradome sequencing	positive		validated
838	tarbase	MIMAT0003294	hsa-miR-625-5p	CAV1	857	ENSG00000105974	Degradome sequencing	positive		validated
839	tarbase	MIMAT0000751	hsa-miR-330-3p	MET	4233	ENSG00000105976	Degradome sequencing	positive		validated
840	tarbase	MIMAT0003294	hsa-miR-625-5p	HOXA3	3200	ENSG00000105997	Degradome sequencing	positive		validated
841	tarbase	MIMAT0000751	hsa-miR-330-3p	HOXA5	3202	ENSG00000106004	Degradome sequencing	positive		validated
842	tarbase	MIMAT0000751	hsa-miR-330-3p	PLEKHA8	84725	ENSG00000106086	Degradome sequencing	positive		validated
843	tarbase	MIMAT0000751	hsa-miR-330-3p	NPTX2	4885	ENSG00000106236	Degradome sequencing	positive		validated
844	tarbase	MIMAT0003294	hsa-miR-625-5p	GLCCI1	113263	ENSG00000106415	Degradome sequencing	positive		validated
845	tarbase	MIMAT0000751	hsa-miR-330-3p	TSPAN13	27075	ENSG00000106537	Degradome sequencing	negative		validated
846	tarbase	MIMAT0000751	hsa-miR-330-3p	POLD2	5425	ENSG00000106628	Degradome sequencing	positive		validated
847	tarbase	MIMAT0003294	hsa-miR-625-5p	EIF4H	7458	ENSG00000106682	Degradome sequencing	positive		validated
848	tarbase	MIMAT0000751	hsa-miR-330-3p	SPIN1	10927	ENSG00000106723	Degradome sequencing	negative		validated
849	tarbase	MIMAT0000751	hsa-miR-330-3p	TMEM245	23731	ENSG00000106771	Degradome sequencing	positive		validated
850	tarbase	MIMAT0000751	hsa-miR-330-3p	MEGF9	1955	ENSG00000106780	Degradome sequencing	positive		validated
851	tarbase	MIMAT0000751	hsa-miR-330-3p	TGFBR1	7046	ENSG00000106799	Degradome sequencing	positive		validated
852	tarbase	MIMAT0003294	hsa-miR-625-5p	RGP1	9827	ENSG00000107185	Degradome sequencing	positive		validated
853	tarbase	MIMAT0003294	hsa-miR-625-5p	RAPGEF1	2889	ENSG00000107263	Degradome sequencing	positive		validated
854	tarbase	MIMAT0000751	hsa-miR-330-3p	SETX	23064	ENSG00000107290	Degradome sequencing	negative		validated
855	tarbase	MIMAT0000751	hsa-miR-330-3p	HPS1	3257	ENSG00000107521	Degradome sequencing	positive		validated
856	tarbase	MIMAT0000751	hsa-miR-330-3p	RAB11FIP2	22841	ENSG00000107560	Degradome sequencing	positive		validated
857	tarbase	MIMAT0000751	hsa-miR-330-3p	EIF3A	8661	ENSG00000107581	Degradome sequencing	positive		validated
858	tarbase	MIMAT0000094	hsa-miR-95-3p	EIF3A	8661	ENSG00000107581	Degradome sequencing	positive		validated
859	tarbase	MIMAT0000751	hsa-miR-330-3p	MINPP1	9562	ENSG00000107789	Degradome sequencing	negative		validated
860	tarbase	MIMAT0000751	hsa-miR-330-3p	TNKS2	80351	ENSG00000107854	Degradome sequencing	positive		validated
861	tarbase	MIMAT0000751	hsa-miR-330-3p	GBF1	8729	ENSG00000107862	Degradome sequencing	positive		validated
862	tarbase	MIMAT0003294	hsa-miR-625-5p	GBF1	8729	ENSG00000107862	Degradome sequencing//Degradome sequencing	positive		validated
863	tarbase	MIMAT0000751	hsa-miR-330-3p	SUFU	51684	ENSG00000107882	Degradome sequencing	positive		validated
864	tarbase	MIMAT0000094	hsa-miR-95-3p	DKK1	22943	ENSG00000107984	Degradome sequencing	negative		validated
865	tarbase	MIMAT0003294	hsa-miR-625-5p	TSPAN14	81619	ENSG00000108219	Degradome sequencing	positive		validated
866	tarbase	MIMAT0003294	hsa-miR-625-5p	KPNB1	3837	ENSG00000108424	Degradome sequencing	positive		validated
867	tarbase	MIMAT0000751	hsa-miR-330-3p	RPS6KB1	6198	ENSG00000108443	Degradome sequencing	positive		validated
868	tarbase	MIMAT0000751	hsa-miR-330-3p	PFN1	5216	ENSG00000108518	Degradome sequencing//Degradome sequencing	positive		validated
869	tarbase	MIMAT0003294	hsa-miR-625-5p	PFN1	5216	ENSG00000108518	Degradome sequencing	positive		validated
870	tarbase	MIMAT0000094	hsa-miR-95-3p	RASD1	51655	ENSG00000108551	Degradome sequencing	negative		validated
871	tarbase	MIMAT0000751	hsa-miR-330-3p	BLMH	642	ENSG00000108578	Degradome sequencing	positive		validated
872	tarbase	MIMAT0003294	hsa-miR-625-5p	SMARCD2	6603	ENSG00000108604	Degradome sequencing//Degradome sequencing	positive		validated
873	tarbase	MIMAT0003294	hsa-miR-625-5p	DDX5	1655	ENSG00000108654	Degradome sequencing	positive		validated
874	tarbase	MIMAT0000751	hsa-miR-330-3p	C17orf75	64149	ENSG00000108666	Degradome sequencing	negative		validated
875	tarbase	MIMAT0000751	hsa-miR-330-3p	CCL2	6347	ENSG00000108691	Degradome sequencing	positive		validated
876	tarbase	MIMAT0003294	hsa-miR-625-5p	COL1A1	1277	ENSG00000108821	Degradome sequencing	positive		validated
877	tarbase	MIMAT0000751	hsa-miR-330-3p	SMURF2	64750	ENSG00000108854	Degradome sequencing	positive		validated
878	tarbase	MIMAT0000094	hsa-miR-95-3p	SLC16A6	9120	ENSG00000108932	Degradome sequencing	positive		validated
879	tarbase	MIMAT0003294	hsa-miR-625-5p	PRKAR1A	5573	ENSG00000108946	Degradome sequencing	positive		validated
880	tarbase	MIMAT0003294	hsa-miR-625-5p	YWHAE	7531	ENSG00000108953	Degradome sequencing//Degradome sequencing	positive		validated
881	tarbase	MIMAT0000094	hsa-miR-95-3p	MMD	23531	ENSG00000108960	Degradome sequencing	positive		validated
882	tarbase	MIMAT0003294	hsa-miR-625-5p	RAB34	83871	ENSG00000109113	Degradome sequencing	positive		validated
883	tarbase	MIMAT0000751	hsa-miR-330-3p	RAB34	83871	ENSG00000109113	Degradome sequencing	positive		validated
884	tarbase	MIMAT0000751	hsa-miR-330-3p	PHF12	57649	ENSG00000109118	Degradome sequencing//Degradome sequencing	positive		validated
885	tarbase	MIMAT0000751	hsa-miR-330-3p	TMEM33	55161	ENSG00000109133	Degradome sequencing	positive		validated
886	tarbase	MIMAT0000751	hsa-miR-330-3p	OCIAD1	54940	ENSG00000109180	Degradome sequencing	positive		validated
887	tarbase	MIMAT0000094	hsa-miR-95-3p	NMU	10874	ENSG00000109255	Degradome sequencing	positive		validated
888	tarbase	MIMAT0003294	hsa-miR-625-5p	NFKB1	4790	ENSG00000109320	Degradome sequencing	positive		validated
889	tarbase	MIMAT0000751	hsa-miR-330-3p	TBC1D9	23158	ENSG00000109436	Degradome sequencing//Degradome sequencing	positive		validated
890	tarbase	MIMAT0000751	hsa-miR-330-3p	CLCN3	1182	ENSG00000109572	Degradome sequencing	positive		validated
891	tarbase	MIMAT0000751	hsa-miR-330-3p	NSD2	7468	ENSG00000109685	Degradome sequencing//Degradome sequencing	positive		validated
892	tarbase	MIMAT0000094	hsa-miR-95-3p	NSD2	7468	ENSG00000109685	Degradome sequencing	positive		validated
893	tarbase	MIMAT0000751	hsa-miR-330-3p	RAPGEF2	9693	ENSG00000109756	Degradome sequencing	positive		validated
894	tarbase	MIMAT0000751	hsa-miR-330-3p	UGDH	7358	ENSG00000109814	Degradome sequencing	positive		validated
895	tarbase	MIMAT0003294	hsa-miR-625-5p	MTCH2	23788	ENSG00000109919	Degradome sequencing	positive		validated
896	tarbase	MIMAT0003294	hsa-miR-625-5p	ATG2A	23130	ENSG00000110046	Degradome sequencing	positive		validated
897	tarbase	MIMAT0000751	hsa-miR-330-3p	ATG2A	23130	ENSG00000110046	Degradome sequencing	positive		validated
898	tarbase	MIMAT0003294	hsa-miR-625-5p	CCND1	595	ENSG00000110092	Degradome sequencing//Degradome sequencing	positive		validated
899	tarbase	MIMAT0000094	hsa-miR-95-3p	CCND1	595	ENSG00000110092	Degradome sequencing	positive		validated
900	tarbase	MIMAT0003294	hsa-miR-625-5p	TMEM109	79073	ENSG00000110108	Degradome sequencing	positive		validated
901	tarbase	MIMAT0000751	hsa-miR-330-3p	PANX1	24145	ENSG00000110218	Degradome sequencing	positive		validated
902	tarbase	MIMAT0000751	hsa-miR-330-3p	EIF4G2	1982	ENSG00000110321	Degradome sequencing//Degradome sequencing	positive		validated
903	tarbase	MIMAT0003294	hsa-miR-625-5p	MDK	4192	ENSG00000110492	Degradome sequencing//Degradome sequencing	positive		validated
904	tarbase	MIMAT0000751	hsa-miR-330-3p	CD81	975	ENSG00000110651	Degradome sequencing	positive		validated
905	tarbase	MIMAT0000751	hsa-miR-330-3p	NUP98	4928	ENSG00000110713	Degradome sequencing//Degradome sequencing	positive		validated
906	tarbase	MIMAT0000094	hsa-miR-95-3p	NUP98	4928	ENSG00000110713	Degradome sequencing	positive		validated
907	tarbase	MIMAT0000751	hsa-miR-330-3p	EXPH5	23086	ENSG00000110723	Degradome sequencing	positive		validated
908	tarbase	MIMAT0003294	hsa-miR-625-5p	EXPH5	23086	ENSG00000110723	Degradome sequencing	positive		validated
909	tarbase	MIMAT0000094	hsa-miR-95-3p	HPS5	11234	ENSG00000110756	Degradome sequencing	positive		validated
910	tarbase	MIMAT0000751	hsa-miR-330-3p	VWF	7450	ENSG00000110799	Degradome sequencing	negative		validated
911	tarbase	MIMAT0003294	hsa-miR-625-5p	PPFIBP1	8496	ENSG00000110841	Degradome sequencing	positive		validated
912	tarbase	MIMAT0003294	hsa-miR-625-5p	SELPLG	6404	ENSG00000110876	Degradome sequencing	positive		validated
913	tarbase	MIMAT0000751	hsa-miR-330-3p	CORO1C	23603	ENSG00000110880	Degradome sequencing	positive		validated
914	tarbase	MIMAT0000751	hsa-miR-330-3p	MLEC	9761	ENSG00000110917	Degradome sequencing	positive		validated
915	tarbase	MIMAT0003294	hsa-miR-625-5p	BCL7A	605	ENSG00000110987	Degradome sequencing	positive		validated
916	tarbase	MIMAT0000751	hsa-miR-330-3p	CYP27B1	1594	ENSG00000111012	Degradome sequencing	positive		validated
917	tarbase	MIMAT0000751	hsa-miR-330-3p	METAP2	10988	ENSG00000111142	Degradome sequencing//Degradome sequencing	positive		validated
918	tarbase	MIMAT0000751	hsa-miR-330-3p	DUSP16	80824	ENSG00000111266	Degradome sequencing	positive		validated
919	tarbase	MIMAT0000751	hsa-miR-330-3p	CDKN1B	1027	ENSG00000111276	Degradome sequencing//Degradome sequencing//Degradome sequencing	positive		validated
920	tarbase	MIMAT0003294	hsa-miR-625-5p	COPZ1	22818	ENSG00000111481	Degradome sequencing	positive		validated
921	tarbase	MIMAT0003294	hsa-miR-625-5p	RAB5B	5869	ENSG00000111540	Degradome sequencing	positive		validated
922	tarbase	MIMAT0000751	hsa-miR-330-3p	MRPL51	51258	ENSG00000111639	Degradome sequencing	positive		validated
923	tarbase	MIMAT0000751	hsa-miR-330-3p	SPSB2	84727	ENSG00000111671	Degradome sequencing	negative		validated
924	tarbase	MIMAT0000751	hsa-miR-330-3p	ENO2	2026	ENSG00000111674	Degradome sequencing	positive		validated
925	tarbase	MIMAT0003294	hsa-miR-625-5p	ATN1	1822	ENSG00000111676	Degradome sequencing	positive		validated
926	tarbase	MIMAT0000751	hsa-miR-330-3p	LDHB	3945	ENSG00000111716	Degradome sequencing	positive		validated
927	tarbase	MIMAT0000094	hsa-miR-95-3p	C2CD5	9847	ENSG00000111731	Degradome sequencing	positive		validated
928	tarbase	MIMAT0003294	hsa-miR-625-5p	TDP2	51567	ENSG00000111802	Degradome sequencing	positive		validated
929	tarbase	MIMAT0000751	hsa-miR-330-3p	DSE	29940	ENSG00000111817	Degradome sequencing//Degradome sequencing	positive		validated
930	tarbase	MIMAT0000751	hsa-miR-330-3p	GCNT2	2651	ENSG00000111846	Degradome sequencing	positive		validated
931	tarbase	MIMAT0003294	hsa-miR-625-5p	NEDD9	4739	ENSG00000111859	Degradome sequencing	positive		validated
932	tarbase	MIMAT0000751	hsa-miR-330-3p	SERINC1	57515	ENSG00000111897	Degradome sequencing	positive		validated
933	tarbase	MIMAT0000751	hsa-miR-330-3p	UST	10090	ENSG00000111962	Degradome sequencing	negative		validated
934	tarbase	MIMAT0003294	hsa-miR-625-5p	KCTD20	222658	ENSG00000112078	Degradome sequencing	positive		validated
935	tarbase	MIMAT0000751	hsa-miR-330-3p	SRSF3	6428	ENSG00000112081	Degradome sequencing//Degradome sequencing	positive		validated
936	tarbase	MIMAT0000751	hsa-miR-330-3p	SOD2	6648	ENSG00000112096	Degradome sequencing//Degradome sequencing	positive		validated
937	tarbase	MIMAT0003294	hsa-miR-625-5p	SOD2	6648	ENSG00000112096	Degradome sequencing	positive		validated
938	tarbase	MIMAT0000751	hsa-miR-330-3p	IL17F	112744	ENSG00000112116	Degradome sequencing	negative		validated
939	tarbase	MIMAT0000751	hsa-miR-330-3p	MDN1	23195	ENSG00000112159	Degradome sequencing//Degradome sequencing	positive		validated
940	tarbase	MIMAT0000094	hsa-miR-95-3p	BAG2	9532	ENSG00000112208	Degradome sequencing//Degradome sequencing	positive		validated
941	tarbase	MIMAT0000751	hsa-miR-330-3p	GPR63	81491	ENSG00000112218	Degradome sequencing	positive		validated
942	tarbase	MIMAT0003294	hsa-miR-625-5p	CCNC	892	ENSG00000112237	Degradome sequencing	positive		validated
943	tarbase	MIMAT0003294	hsa-miR-625-5p	E2F3	1871	ENSG00000112242	Degradome sequencing	positive		validated
944	tarbase	MIMAT0000751	hsa-miR-330-3p	PTP4A1	7803	ENSG00000112245	Degradome sequencing	positive		validated
945	tarbase	MIMAT0003294	hsa-miR-625-5p	WASF1	8936	ENSG00000112290	Degradome sequencing	positive		validated
946	tarbase	MIMAT0000751	hsa-miR-330-3p	C6orf62	81688	ENSG00000112308	Degradome sequencing//Degradome sequencing	positive		validated
947	tarbase	MIMAT0000751	hsa-miR-330-3p	SOBP	55084	ENSG00000112320	Degradome sequencing	positive		validated
948	tarbase	MIMAT0003294	hsa-miR-625-5p	SOBP	55084	ENSG00000112320	Degradome sequencing	positive		validated
949	tarbase	MIMAT0003294	hsa-miR-625-5p	ARFGEF3	57221	ENSG00000112379	Degradome sequencing	positive		validated
950	tarbase	MIMAT0000751	hsa-miR-330-3p	SLC16A10	117247	ENSG00000112394	Degradome sequencing	positive		validated
951	tarbase	MIMAT0000751	hsa-miR-330-3p	QKI	9444	ENSG00000112531	Degradome sequencing	positive		validated
952	tarbase	MIMAT0000094	hsa-miR-95-3p	QKI	9444	ENSG00000112531	Degradome sequencing	positive		validated
953	tarbase	MIMAT0000751	hsa-miR-330-3p	BICRAL	23506	ENSG00000112624	Degradome sequencing	positive		validated
954	tarbase	MIMAT0000751	hsa-miR-330-3p	VEGFA	7422	ENSG00000112715	Degradome sequencing//Degradome sequencing	positive		validated
955	tarbase	MIMAT0003294	hsa-miR-625-5p	FBRSL1	57666	ENSG00000112787	Degradome sequencing	positive		validated
956	tarbase	MIMAT0000751	hsa-miR-330-3p	SUB1	10923	ENSG00000113387	Degradome sequencing	positive		validated
957	tarbase	MIMAT0000751	hsa-miR-330-3p	LNPEP	4012	ENSG00000113441	Degradome sequencing	positive		validated
958	tarbase	MIMAT0000751	hsa-miR-330-3p	C5orf15	56951	ENSG00000113583	Degradome sequencing//Degradome sequencing//Degradome sequencing	positive		validated
959	tarbase	MIMAT0000751	hsa-miR-330-3p	SEC24A	10802	ENSG00000113615	Degradome sequencing	negative		validated
960	tarbase	MIMAT0003294	hsa-miR-625-5p	TTC33	23548	ENSG00000113638	Degradome sequencing	positive		validated
961	tarbase	MIMAT0000751	hsa-miR-330-3p	DPYSL3	1809	ENSG00000113657	Degradome sequencing	positive		validated
962	tarbase	MIMAT0003294	hsa-miR-625-5p	BCL6	604	ENSG00000113916	Degradome sequencing	positive		validated
963	tarbase	MIMAT0000751	hsa-miR-330-3p	KPNA1	3836	ENSG00000114030	Degradome sequencing	positive		validated
964	tarbase	MIMAT0000751	hsa-miR-330-3p	ARMC8	25852	ENSG00000114098	Degradome sequencing	positive		validated
965	tarbase	MIMAT0000751	hsa-miR-330-3p	XRN1	54464	ENSG00000114127	Degradome sequencing	positive		validated
966	tarbase	MIMAT0003294	hsa-miR-625-5p	WNT5A	7474	ENSG00000114251	Degradome sequencing	positive		validated
967	tarbase	MIMAT0000751	hsa-miR-330-3p	COL7A1	1294	ENSG00000114270	Degradome sequencing	positive		validated
968	tarbase	MIMAT0000751	hsa-miR-330-3p	ECT2	1894	ENSG00000114346	Degradome sequencing	positive		validated
969	tarbase	MIMAT0003294	hsa-miR-625-5p	GNAI2	2771	ENSG00000114353	Degradome sequencing	positive		validated
970	tarbase	MIMAT0000751	hsa-miR-330-3p	UMPS	7372	ENSG00000114491	Degradome sequencing	positive		validated
971	tarbase	MIMAT0000751	hsa-miR-330-3p	ATP6V1A	523	ENSG00000114573	Degradome sequencing	positive		validated
972	tarbase	MIMAT0000751	hsa-miR-330-3p	ACVR2B	93	ENSG00000114739	Degradome sequencing	positive		validated
973	tarbase	MIMAT0003294	hsa-miR-625-5p	ACVR2B	93	ENSG00000114739	Degradome sequencing	positive		validated
974	tarbase	MIMAT0000094	hsa-miR-95-3p	COMMD2	51122	ENSG00000114744	Degradome sequencing	positive		validated
975	tarbase	MIMAT0000751	hsa-miR-330-3p	NKTR	4820	ENSG00000114857	Degradome sequencing//Degradome sequencing	positive		validated
976	tarbase	MIMAT0000751	hsa-miR-330-3p	EIF4G1	1981	ENSG00000114867	Degradome sequencing	positive		validated
977	tarbase	MIMAT0003294	hsa-miR-625-5p	EIF4G1	1981	ENSG00000114867	Degradome sequencing	positive		validated
978	tarbase	MIMAT0003294	hsa-miR-625-5p	MOB1A	55233	ENSG00000114978	Degradome sequencing	positive		validated
979	tarbase	MIMAT0000751	hsa-miR-330-3p	IL1A	3552	ENSG00000115008	Degradome sequencing	positive		validated
980	tarbase	MIMAT0000751	hsa-miR-330-3p	NCL	4691	ENSG00000115053	Degradome sequencing	positive		validated
981	tarbase	MIMAT0003294	hsa-miR-625-5p	DNAJC27	51277	ENSG00000115137	Degradome sequencing	positive		validated
982	tarbase	MIMAT0000751	hsa-miR-330-3p	OTOF	9381	ENSG00000115155	Degradome sequencing//Degradome sequencing	positive		validated
983	tarbase	MIMAT0003294	hsa-miR-625-5p	NRBP1	29959	ENSG00000115216	Degradome sequencing	positive		validated
984	tarbase	MIMAT0000751	hsa-miR-330-3p	IFIH1	64135	ENSG00000115267	Degradome sequencing	positive		validated
985	tarbase	MIMAT0000751	hsa-miR-330-3p	SPTBN1	6711	ENSG00000115306	Degradome sequencing	positive		validated
986	tarbase	MIMAT0003294	hsa-miR-625-5p	RTN4	57142	ENSG00000115310	Degradome sequencing	positive		validated
987	tarbase	MIMAT0000751	hsa-miR-330-3p	EVA1A	84141	ENSG00000115363	Degradome sequencing	negative		validated
988	tarbase	MIMAT0000751	hsa-miR-330-3p	WDR75	84128	ENSG00000115368	Degradome sequencing	positive		validated
989	tarbase	MIMAT0000751	hsa-miR-330-3p	SF3B1	23451	ENSG00000115524	Degradome sequencing//Degradome sequencing	positive		validated
990	tarbase	MIMAT0000751	hsa-miR-330-3p	CNPPD1	27013	ENSG00000115649	Degradome sequencing	positive		validated
991	tarbase	MIMAT0000751	hsa-miR-330-3p	PLEKHB2	55041	ENSG00000115762	Degradome sequencing	positive		validated
992	tarbase	MIMAT0000751	hsa-miR-330-3p	STRN	6801	ENSG00000115808	Degradome sequencing	positive		validated
993	tarbase	MIMAT0000751	hsa-miR-330-3p	RND3	390	ENSG00000115963	Degradome sequencing	positive		validated
994	tarbase	MIMAT0000751	hsa-miR-330-3p	PCYOX1	51449	ENSG00000116005	Degradome sequencing	negative		validated
995	tarbase	MIMAT0003294	hsa-miR-625-5p	EPAS1	2034	ENSG00000116016	Degradome sequencing	positive		validated
996	tarbase	MIMAT0000751	hsa-miR-330-3p	CD207	50489	ENSG00000116031	Degradome sequencing	positive		validated
997	tarbase	MIMAT0000751	hsa-miR-330-3p	FAM20B	9917	ENSG00000116199	Degradome sequencing	positive		validated
998	tarbase	MIMAT0000751	hsa-miR-330-3p	LRRC42	115353	ENSG00000116212	Degradome sequencing	positive		validated
999	tarbase	MIMAT0000751	hsa-miR-330-3p	ICMT	23463	ENSG00000116237	Degradome sequencing	positive		validated
1000	tarbase	MIMAT0000751	hsa-miR-330-3p	CAPZA1	829	ENSG00000116489	Degradome sequencing	positive		validated
1001	tarbase	MIMAT0000094	hsa-miR-95-3p	ASH1L	55870	ENSG00000116539	Degradome sequencing	positive		validated
1002	tarbase	MIMAT0000751	hsa-miR-330-3p	SFPQ	6421	ENSG00000116560	Degradome sequencing//Degradome sequencing//Degradome sequencing	positive		validated
1003	tarbase	MIMAT0000751	hsa-miR-330-3p	RO60	6738	ENSG00000116747	Degradome sequencing	positive		validated
1004	tarbase	MIMAT0000751	hsa-miR-330-3p	SRSF11	9295	ENSG00000116754	Degradome sequencing//Degradome sequencing	positive		validated
1005	tarbase	MIMAT0003294	hsa-miR-625-5p	MAP7D1	55700	ENSG00000116871	Degradome sequencing	positive		validated
1006	tarbase	MIMAT0000094	hsa-miR-95-3p	OSCP1	127700	ENSG00000116885	Degradome sequencing	positive		validated
1007	tarbase	MIMAT0000751	hsa-miR-330-3p	ID3	3399	ENSG00000117318	Degradome sequencing	positive		validated
1008	tarbase	MIMAT0003294	hsa-miR-625-5p	PRPF3	9129	ENSG00000117360	Degradome sequencing	positive		validated
1009	tarbase	MIMAT0000751	hsa-miR-330-3p	APH1A	51107	ENSG00000117362	Degradome sequencing	positive		validated
1010	tarbase	MIMAT0003294	hsa-miR-625-5p	B4GALT2	8704	ENSG00000117411	Degradome sequencing	positive		validated
1011	tarbase	MIMAT0000751	hsa-miR-330-3p	PIK3R3	8503	ENSG00000117461	Degradome sequencing	positive		validated
1012	tarbase	MIMAT0000751	hsa-miR-330-3p	PRRC2C	23215	ENSG00000117523	Degradome sequencing	positive		validated
1013	tarbase	MIMAT0003294	hsa-miR-625-5p	STMN1	3925	ENSG00000117632	Degradome sequencing	positive		validated
1014	tarbase	MIMAT0003294	hsa-miR-625-5p	ARID1A	8289	ENSG00000117713	Degradome sequencing//Degradome sequencing	positive		validated
1015	tarbase	MIMAT0000751	hsa-miR-330-3p	MARC2	54996	ENSG00000117791	Degradome sequencing	positive		validated
1016	tarbase	MIMAT0000094	hsa-miR-95-3p	OSBPL9	114883	ENSG00000117859	Degradome sequencing	positive		validated
1017	tarbase	MIMAT0000751	hsa-miR-330-3p	STAG1	10274	ENSG00000118007	Degradome sequencing	positive		validated
1018	tarbase	MIMAT0000751	hsa-miR-330-3p	KMT2A	4297	ENSG00000118058	Degradome sequencing	positive		validated
1019	tarbase	MIMAT0000751	hsa-miR-330-3p	APOA1	335	ENSG00000118137	Degradome sequencing	negative		validated
1020	tarbase	MIMAT0000094	hsa-miR-95-3p	KIF14	9928	ENSG00000118193	Degradome sequencing	positive		validated
1021	tarbase	MIMAT0003294	hsa-miR-625-5p	FASTKD2	22868	ENSG00000118246	Degradome sequencing	positive		validated
1022	tarbase	MIMAT0000094	hsa-miR-95-3p	CREB1	1385	ENSG00000118260	Degradome sequencing	positive		validated
1023	tarbase	MIMAT0000094	hsa-miR-95-3p	ELOVL4	6785	ENSG00000118402	Degradome sequencing	positive		validated
1024	tarbase	MIMAT0003294	hsa-miR-625-5p	PHF3	23469	ENSG00000118482	Degradome sequencing	positive		validated
1025	tarbase	MIMAT0000751	hsa-miR-330-3p	TNFAIP3	7128	ENSG00000118503	Degradome sequencing//Degradome sequencing	positive		validated
1026	tarbase	MIMAT0003294	hsa-miR-625-5p	MYL12B	103910	ENSG00000118680	Degradome sequencing	positive		validated
1027	tarbase	MIMAT0000094	hsa-miR-95-3p	RPN2	6185	ENSG00000118705	Degradome sequencing	positive		validated
1028	tarbase	MIMAT0000751	hsa-miR-330-3p	TGIF2	60436	ENSG00000118707	Degradome sequencing	positive		validated
1029	tarbase	MIMAT0000751	hsa-miR-330-3p	SPP1	6696	ENSG00000118785	Degradome sequencing	positive		validated
1030	tarbase	MIMAT0000751	hsa-miR-330-3p	EEF2KMT	196483	ENSG00000118894	Degradome sequencing	negative		validated
1031	tarbase	MIMAT0000751	hsa-miR-330-3p	ELL2	22936	ENSG00000118985	Degradome sequencing	positive		validated
1032	tarbase	MIMAT0000751	hsa-miR-330-3p	PIGZ	80235	ENSG00000119227	Degradome sequencing	positive		validated
1033	tarbase	MIMAT0003294	hsa-miR-625-5p	RAB14	51552	ENSG00000119396	Degradome sequencing//Degradome sequencing	positive		validated
1034	tarbase	MIMAT0000751	hsa-miR-330-3p	FBXW2	26190	ENSG00000119402	Degradome sequencing	positive		validated
1035	tarbase	MIMAT0000751	hsa-miR-330-3p	SLC46A2	57864	ENSG00000119457	Degradome sequencing	negative		validated
1036	tarbase	MIMAT0003294	hsa-miR-625-5p	PGF	5228	ENSG00000119630	Degradome sequencing	positive		validated
1037	tarbase	MIMAT0003294	hsa-miR-625-5p	ACYP1	97	ENSG00000119640	Degradome sequencing	positive		validated
1038	tarbase	MIMAT0003294	hsa-miR-625-5p	IRF2BPL	64207	ENSG00000119669	Degradome sequencing	positive		validated
1039	tarbase	MIMAT0000751	hsa-miR-330-3p	AREL1	9870	ENSG00000119682	Degradome sequencing	positive		validated
1040	tarbase	MIMAT0000751	hsa-miR-330-3p	SMNDC1	10285	ENSG00000119953	Degradome sequencing	positive		validated
1041	tarbase	MIMAT0000751	hsa-miR-330-3p	HOXB3	3213	ENSG00000120093	Degradome sequencing	positive		validated
1042	tarbase	MIMAT0000751	hsa-miR-330-3p	PCMT1	5110	ENSG00000120265	Degradome sequencing	positive		validated
1043	tarbase	MIMAT0000751	hsa-miR-330-3p	WDR55	54853	ENSG00000120314	Degradome sequencing	positive		validated
1044	tarbase	MIMAT0000751	hsa-miR-330-3p	EPC1	80314	ENSG00000120616	Degradome sequencing	positive		validated
1045	tarbase	MIMAT0003294	hsa-miR-625-5p	HSPH1	10808	ENSG00000120694	Degradome sequencing//Degradome sequencing	positive		validated
1046	tarbase	MIMAT0000751	hsa-miR-330-3p	EXOSC8	11340	ENSG00000120699	Degradome sequencing	positive		validated
1047	tarbase	MIMAT0000751	hsa-miR-330-3p	ETF1	2107	ENSG00000120705	Degradome sequencing	positive		validated
1048	tarbase	MIMAT0000751	hsa-miR-330-3p	PAIP2	51247	ENSG00000120727	Degradome sequencing	positive		validated
1049	tarbase	MIMAT0003294	hsa-miR-625-5p	EGR1	1958	ENSG00000120738	Degradome sequencing	positive		validated
1050	tarbase	MIMAT0000751	hsa-miR-330-3p	SERP1	27230	ENSG00000120742	Degradome sequencing	positive		validated
1051	tarbase	MIMAT0003294	hsa-miR-625-5p	PLS1	5357	ENSG00000120756	Degradome sequencing	positive		validated
1052	tarbase	MIMAT0000094	hsa-miR-95-3p	ARL1	400	ENSG00000120805	Degradome sequencing//Degradome sequencing//Degradome sequencing	positive		validated
1053	tarbase	MIMAT0000751	hsa-miR-330-3p	DUSP4	1846	ENSG00000120875	Degradome sequencing	positive		validated
1054	tarbase	MIMAT0003294	hsa-miR-625-5p	DUSP4	1846	ENSG00000120875	Degradome sequencing	positive		validated
1055	tarbase	MIMAT0003294	hsa-miR-625-5p	UBIAD1	29914	ENSG00000120942	Degradome sequencing	positive		validated
1056	tarbase	MIMAT0000751	hsa-miR-330-3p	TENT4B	64282	ENSG00000121274	Degradome sequencing	positive		validated
1057	tarbase	MIMAT0000751	hsa-miR-330-3p	ECHDC2	55268	ENSG00000121310	Degradome sequencing	positive		validated
1058	tarbase	MIMAT0000751	hsa-miR-330-3p	IAPP	3375	ENSG00000121351	Degradome sequencing	positive		validated
1059	tarbase	MIMAT0003294	hsa-miR-625-5p	NAA50	80218	ENSG00000121579	Degradome sequencing	positive		validated
1060	tarbase	MIMAT0000751	hsa-miR-330-3p	PDS5A	23244	ENSG00000121892	Degradome sequencing	positive		validated
1061	tarbase	MIMAT0000751	hsa-miR-330-3p	CXCR4	7852	ENSG00000121966	Degradome sequencing	positive		validated
1062	tarbase	MIMAT0000751	hsa-miR-330-3p	KIAA1191	57179	ENSG00000122203	Degradome sequencing	positive		validated
1063	tarbase	MIMAT0000094	hsa-miR-95-3p	ZNF205	7755	ENSG00000122386	Degradome sequencing	positive		validated
1064	tarbase	MIMAT0000094	hsa-miR-95-3p	ZNF644	84146	ENSG00000122482	Degradome sequencing	positive		validated
1065	tarbase	MIMAT0000751	hsa-miR-330-3p	HNRNPA2B1	3181	ENSG00000122566	Degradome sequencing//Degradome sequencing//Degradome sequencing	positive		validated
1066	tarbase	MIMAT0003294	hsa-miR-625-5p	ACO1	48	ENSG00000122729	Degradome sequencing	positive		validated
1067	tarbase	MIMAT0000751	hsa-miR-330-3p	NLN	57486	ENSG00000123213	Degradome sequencing	positive		validated
1068	tarbase	MIMAT0000751	hsa-miR-330-3p	HOXC13	3229	ENSG00000123364	Degradome sequencing	positive		validated
1069	tarbase	MIMAT0000751	hsa-miR-330-3p	TUBA1B	10376	ENSG00000123416	Degradome sequencing	positive		validated
1070	tarbase	MIMAT0003294	hsa-miR-625-5p	SLC36A1	206358	ENSG00000123643	Degradome sequencing	positive		validated
1071	tarbase	MIMAT0000751	hsa-miR-330-3p	RAP2C	57826	ENSG00000123728	Degradome sequencing	positive		validated
1072	tarbase	MIMAT0000751	hsa-miR-330-3p	PI3	5266	ENSG00000124102	Degradome sequencing	negative		validated
1073	tarbase	MIMAT0000751	hsa-miR-330-3p	NCOA3	8202	ENSG00000124151	Degradome sequencing	positive		validated
1074	tarbase	MIMAT0000751	hsa-miR-330-3p	VAPB	9217	ENSG00000124164	Degradome sequencing	positive		validated
1075	tarbase	MIMAT0000751	hsa-miR-330-3p	ARFGEF2	10564	ENSG00000124198	Degradome sequencing	positive		validated
1076	tarbase	MIMAT0000751	hsa-miR-330-3p	CSE1L	1434	ENSG00000124207	Degradome sequencing//Degradome sequencing//Degradome sequencing	positive		validated
1077	tarbase	MIMAT0000751	hsa-miR-330-3p	STAU1	6780	ENSG00000124214	Degradome sequencing//Degradome sequencing	positive		validated
1078	tarbase	MIMAT0000751	hsa-miR-330-3p	MOCS3	27304	ENSG00000124217	Degradome sequencing	negative		validated
1079	tarbase	MIMAT0000751	hsa-miR-330-3p	USP22	23326	ENSG00000124422	Degradome sequencing//Degradome sequencing//Degradome sequencing	positive		validated
1080	tarbase	MIMAT0000751	hsa-miR-330-3p	USP9X	8239	ENSG00000124486	Degradome sequencing	positive		validated
1081	tarbase	MIMAT0000751	hsa-miR-330-3p	H1-1	3024	ENSG00000124610	Degradome sequencing	positive		validated
1082	tarbase	MIMAT0000751	hsa-miR-330-3p	H2BC11	8970	ENSG00000124635	Degradome sequencing	positive		validated
1083	tarbase	MIMAT0003294	hsa-miR-625-5p	CDKN1A	1026	ENSG00000124762	Degradome sequencing//Degradome sequencing//Degradome sequencing	positive		validated
1084	tarbase	MIMAT0003294	hsa-miR-625-5p	ATXN1	6310	ENSG00000124788	Degradome sequencing	positive		validated
1085	tarbase	MIMAT0000751	hsa-miR-330-3p	DEK	7913	ENSG00000124795	Degradome sequencing//Degradome sequencing	positive		validated
1086	tarbase	MIMAT0000751	hsa-miR-330-3p	SOX21	11166	ENSG00000125285	Degradome sequencing	positive		validated
1087	tarbase	MIMAT0003294	hsa-miR-625-5p	TM9SF2	9375	ENSG00000125304	Degradome sequencing//Degradome sequencing	positive		validated
1088	tarbase	MIMAT0003294	hsa-miR-625-5p	IRF1	3659	ENSG00000125347	Degradome sequencing	positive		validated
1089	tarbase	MIMAT0000751	hsa-miR-330-3p	GGA3	23163	ENSG00000125447	Degradome sequencing	positive		validated
1090	tarbase	MIMAT0003294	hsa-miR-625-5p	PPP1R12C	54776	ENSG00000125503	Degradome sequencing	positive		validated
1091	tarbase	MIMAT0000751	hsa-miR-330-3p	PAX8	7849	ENSG00000125618	Degradome sequencing	positive		validated
1092	tarbase	MIMAT0000751	hsa-miR-330-3p	ALKBH7	84266	ENSG00000125652	Degradome sequencing	positive		validated
1093	tarbase	MIMAT0000094	hsa-miR-95-3p	THOC2	57187	ENSG00000125676	Degradome sequencing	positive		validated
1094	tarbase	MIMAT0000751	hsa-miR-330-3p	MED1	5469	ENSG00000125686	Degradome sequencing	positive		validated
1095	tarbase	MIMAT0000094	hsa-miR-95-3p	FOSB	2354	ENSG00000125740	Degradome sequencing	positive		validated
1096	tarbase	MIMAT0000751	hsa-miR-330-3p	GPCPD1	56261	ENSG00000125772	Degradome sequencing	positive		validated
1097	tarbase	MIMAT0000751	hsa-miR-330-3p	NCLN	56926	ENSG00000125912	Degradome sequencing	positive		validated
1098	tarbase	MIMAT0000751	hsa-miR-330-3p	TUBGCP3	10426	ENSG00000126216	Degradome sequencing	positive		validated
1099	tarbase	MIMAT0000751	hsa-miR-330-3p	FRMD8	83786	ENSG00000126391	Degradome sequencing	positive		validated
1100	tarbase	MIMAT0003294	hsa-miR-625-5p	SCAF1	58506	ENSG00000126461	Degradome sequencing	positive		validated
1101	tarbase	MIMAT0003294	hsa-miR-625-5p	PRR12	57479	ENSG00000126464	Degradome sequencing	positive		validated
1102	tarbase	MIMAT0000094	hsa-miR-95-3p	UXT	8409	ENSG00000126756	Degradome sequencing	positive		validated
1103	tarbase	MIMAT0003294	hsa-miR-625-5p	ELK1	2002	ENSG00000126767	Degradome sequencing	positive		validated
1104	tarbase	MIMAT0000094	hsa-miR-95-3p	CANX	821	ENSG00000127022	Degradome sequencing	positive		validated
1105	tarbase	MIMAT0000751	hsa-miR-330-3p	DYRK2	8445	ENSG00000127334	Degradome sequencing	positive		validated
1106	tarbase	MIMAT0000751	hsa-miR-330-3p	TAS2R4	50832	ENSG00000127364	Degradome sequencing	positive		validated
1107	tarbase	MIMAT0003294	hsa-miR-625-5p	SIN3B	23309	ENSG00000127511	Degradome sequencing	positive		validated
1108	tarbase	MIMAT0000751	hsa-miR-330-3p	GNG11	2791	ENSG00000127920	Degradome sequencing	positive		validated
1109	tarbase	MIMAT0000751	hsa-miR-330-3p	ZNF780B	163131	ENSG00000128000	Degradome sequencing	positive		validated
1110	tarbase	MIMAT0000751	hsa-miR-330-3p	RASL11B	65997	ENSG00000128045	Degradome sequencing	positive		validated
1111	tarbase	MIMAT0000751	hsa-miR-330-3p	PAICS	10606	ENSG00000128050	Degradome sequencing	positive		validated
1112	tarbase	MIMAT0003294	hsa-miR-625-5p	TUBGCP6	85378	ENSG00000128159	Degradome sequencing	positive		validated
1113	tarbase	MIMAT0000751	hsa-miR-330-3p	YWHAH	7533	ENSG00000128245	Degradome sequencing//Degradome sequencing	positive		validated
1114	tarbase	MIMAT0000094	hsa-miR-95-3p	MPST	4357	ENSG00000128309	Degradome sequencing	positive		validated
1115	tarbase	MIMAT0000751	hsa-miR-330-3p	LIF	3976	ENSG00000128342	Degradome sequencing	positive		validated
1116	tarbase	MIMAT0003294	hsa-miR-625-5p	LIF	3976	ENSG00000128342	Degradome sequencing	positive		validated
1117	tarbase	MIMAT0000751	hsa-miR-330-3p	POT1	25913	ENSG00000128513	Degradome sequencing	positive		validated
1118	tarbase	MIMAT0003294	hsa-miR-625-5p	CALU	813	ENSG00000128595	Degradome sequencing	positive		validated
1119	tarbase	MIMAT0000751	hsa-miR-330-3p	KLHDC10	23008	ENSG00000128607	Degradome sequencing	positive		validated
1120	tarbase	MIMAT0000094	hsa-miR-95-3p	CGNL1	84952	ENSG00000128849	Degradome sequencing	positive		validated
1121	tarbase	MIMAT0000751	hsa-miR-330-3p	MINDY2	54629	ENSG00000128923	Degradome sequencing	positive		validated
1122	tarbase	MIMAT0000094	hsa-miR-95-3p	ARPP19	10776	ENSG00000128989	Degradome sequencing//Degradome sequencing	positive		validated
1123	tarbase	MIMAT0000751	hsa-miR-330-3p	ANAPC13	25847	ENSG00000129055	Degradome sequencing	positive		validated
1124	tarbase	MIMAT0000751	hsa-miR-330-3p	SUMF2	25870	ENSG00000129103	Degradome sequencing	positive		validated
1125	tarbase	MIMAT0000751	hsa-miR-330-3p	CCNT1	904	ENSG00000129315	Degradome sequencing	positive		validated
1126	tarbase	MIMAT0003294	hsa-miR-625-5p	ILF3	3609	ENSG00000129351	Degradome sequencing	positive		validated
1127	tarbase	MIMAT0000751	hsa-miR-330-3p	DTD2	112487	ENSG00000129480	Degradome sequencing	negative		validated
1128	tarbase	MIMAT0000751	hsa-miR-330-3p	EAPP	55837	ENSG00000129518	Degradome sequencing	positive		validated
1129	tarbase	MIMAT0000751	hsa-miR-330-3p	SGO1	151648	ENSG00000129810	Degradome sequencing	positive		validated
1130	tarbase	MIMAT0000094	hsa-miR-95-3p	RPS4Y1	6192	ENSG00000129824	Degradome sequencing	negative		validated
1131	tarbase	MIMAT0000751	hsa-miR-330-3p	PHF10	55274	ENSG00000130024	Degradome sequencing//Degradome sequencing	positive		validated
1132	tarbase	MIMAT0003294	hsa-miR-625-5p	ECSIT	51295	ENSG00000130159	Degradome sequencing	positive		validated
1133	tarbase	MIMAT0000751	hsa-miR-330-3p	XPO7	23039	ENSG00000130227	Degradome sequencing	positive		validated
1134	tarbase	MIMAT0003294	hsa-miR-625-5p	TULP4	56995	ENSG00000130338	Degradome sequencing	positive		validated
1135	tarbase	MIMAT0003294	hsa-miR-625-5p	SNX9	51429	ENSG00000130340	Degradome sequencing	positive		validated
1136	tarbase	MIMAT0003294	hsa-miR-625-5p	AFDN	4301	ENSG00000130396	Degradome sequencing	positive		validated
1137	tarbase	MIMAT0000751	hsa-miR-330-3p	ZBTB46	140685	ENSG00000130584	Degradome sequencing	positive		validated
1138	tarbase	MIMAT0003294	hsa-miR-625-5p	ATXN10	25814	ENSG00000130638	Degradome sequencing	positive		validated
1139	tarbase	MIMAT0003294	hsa-miR-625-5p	EIF2S3	1968	ENSG00000130741	Degradome sequencing	positive		validated
1140	tarbase	MIMAT0000751	hsa-miR-330-3p	SESN2	83667	ENSG00000130766	Degradome sequencing	positive		validated
1141	tarbase	MIMAT0000094	hsa-miR-95-3p	CLIP1	6249	ENSG00000130779	Degradome sequencing	positive		validated
1142	tarbase	MIMAT0000094	hsa-miR-95-3p	ZNF317	57693	ENSG00000130803	Degradome sequencing	positive		validated
1143	tarbase	MIMAT0000751	hsa-miR-330-3p	UBA1	7317	ENSG00000130985	Degradome sequencing	positive		validated
1144	tarbase	MIMAT0000094	hsa-miR-95-3p	POLN	353497	ENSG00000130997	Degradome sequencing	positive		validated
1145	tarbase	MIMAT0000751	hsa-miR-330-3p	SYNE1	23345	ENSG00000131018	Degradome sequencing	positive		validated
1146	tarbase	MIMAT0003294	hsa-miR-625-5p	LATS1	9113	ENSG00000131023	Degradome sequencing//Degradome sequencing//Degradome sequencing//Degradome sequencing	positive		validated
1147	tarbase	MIMAT0000094	hsa-miR-95-3p	EMC8	10328	ENSG00000131148	Degradome sequencing	positive		validated
1148	tarbase	MIMAT0000751	hsa-miR-330-3p	CAP1	10487	ENSG00000131236	Degradome sequencing	positive		validated
1149	tarbase	MIMAT0000751	hsa-miR-330-3p	PPT1	5538	ENSG00000131238	Degradome sequencing	positive		validated
1150	tarbase	MIMAT0000751	hsa-miR-330-3p	RLIM	51132	ENSG00000131263	Degradome sequencing	positive		validated
1151	tarbase	MIMAT0000094	hsa-miR-95-3p	RBSN	64145	ENSG00000131381	Degradome sequencing	positive		validated
1152	tarbase	MIMAT0000751	hsa-miR-330-3p	SLC6A6	6533	ENSG00000131389	Degradome sequencing	positive		validated
1153	tarbase	MIMAT0000751	hsa-miR-330-3p	RPL27	6155	ENSG00000131469	Degradome sequencing	positive		validated
1154	tarbase	MIMAT0000751	hsa-miR-330-3p	DIAPH1	1729	ENSG00000131504	Degradome sequencing	positive		validated
1155	tarbase	MIMAT0003294	hsa-miR-625-5p	DIAPH1	1729	ENSG00000131504	Degradome sequencing	positive		validated
1156	tarbase	MIMAT0003294	hsa-miR-625-5p	MAP1B	4131	ENSG00000131711	Degradome sequencing	positive		validated
1157	tarbase	MIMAT0000751	hsa-miR-330-3p	IL13RA1	3597	ENSG00000131724	Degradome sequencing	positive		validated
1158	tarbase	MIMAT0000751	hsa-miR-330-3p	TOP2A	7153	ENSG00000131747	Degradome sequencing	positive		validated
1159	tarbase	MIMAT0000751	hsa-miR-330-3p	ZSCAN5A	79149	ENSG00000131848	Degradome sequencing	negative		validated
1160	tarbase	MIMAT0000751	hsa-miR-330-3p	CHSY1	22856	ENSG00000131873	Degradome sequencing	positive		validated
1161	tarbase	MIMAT0003294	hsa-miR-625-5p	ZSWIM4	65249	ENSG00000132003	Degradome sequencing	positive		validated
1162	tarbase	MIMAT0000751	hsa-miR-330-3p	RAF1	5894	ENSG00000132155	Degradome sequencing	positive		validated
1163	tarbase	MIMAT0000751	hsa-miR-330-3p	EFR3A	23167	ENSG00000132294	Degradome sequencing	positive		validated
1164	tarbase	MIMAT0003294	hsa-miR-625-5p	RAN	5901	ENSG00000132341	Degradome sequencing	positive		validated
1165	tarbase	MIMAT0000751	hsa-miR-330-3p	UBE2G1	7326	ENSG00000132388	Degradome sequencing//Degradome sequencing	positive		validated
1166	tarbase	MIMAT0000751	hsa-miR-330-3p	FTHL17	53940	ENSG00000132446	Degradome sequencing	negative		validated
1167	tarbase	MIMAT0000094	hsa-miR-95-3p	GRSF1	2926	ENSG00000132463	Degradome sequencing	positive		validated
1168	tarbase	MIMAT0000751	hsa-miR-330-3p	ANKRD17	26057	ENSG00000132466	Degradome sequencing	positive		validated
1169	tarbase	MIMAT0003294	hsa-miR-625-5p	KDM6B	23135	ENSG00000132510	Degradome sequencing	positive		validated
1170	tarbase	MIMAT0000751	hsa-miR-330-3p	DCAF8	50717	ENSG00000132716	Degradome sequencing	positive		validated
1171	tarbase	MIMAT0000751	hsa-miR-330-3p	IGHMBP2	3508	ENSG00000132740	Degradome sequencing	positive		validated
1172	tarbase	MIMAT0000751	hsa-miR-330-3p	MYH10	4628	ENSG00000133026	Degradome sequencing	positive		validated
1173	tarbase	MIMAT0000751	hsa-miR-330-3p	MPRIP	23164	ENSG00000133030	Degradome sequencing	positive		validated
1174	tarbase	MIMAT0000751	hsa-miR-330-3p	DSTYK	25778	ENSG00000133059	Degradome sequencing//Degradome sequencing	positive		validated
1175	tarbase	MIMAT0000094	hsa-miR-95-3p	GPALPP1	55425	ENSG00000133114	Degradome sequencing	positive		validated
1176	tarbase	MIMAT0000751	hsa-miR-330-3p	RFC3	5983	ENSG00000133119	Degradome sequencing	positive		validated
1177	tarbase	MIMAT0000751	hsa-miR-330-3p	TCEAL4	79921	ENSG00000133142	Degradome sequencing	positive		validated
1178	tarbase	MIMAT0000751	hsa-miR-330-3p	FAM104A	84923	ENSG00000133193	Degradome sequencing//Degradome sequencing//Degradome sequencing	positive		validated
1179	tarbase	MIMAT0000751	hsa-miR-330-3p	PDE6B	5158	ENSG00000133256	Degradome sequencing	negative		validated
1180	tarbase	MIMAT0003294	hsa-miR-625-5p	RTN3	10313	ENSG00000133318	Degradome sequencing	positive		validated
1181	tarbase	MIMAT0003294	hsa-miR-625-5p	MORC2	22880	ENSG00000133422	Degradome sequencing	positive		validated
1182	tarbase	MIMAT0000751	hsa-miR-330-3p	KRBA1	84626	ENSG00000133619	Degradome sequencing	negative		validated
1183	tarbase	MIMAT0000751	hsa-miR-330-3p	ATP13A3	79572	ENSG00000133657	Degradome sequencing	positive		validated
1184	tarbase	MIMAT0003294	hsa-miR-625-5p	LOXL2	4017	ENSG00000134013	Degradome sequencing	positive		validated
1185	tarbase	MIMAT0000751	hsa-miR-330-3p	BHLHE40	8553	ENSG00000134107	Degradome sequencing	positive		validated
1186	tarbase	MIMAT0000751	hsa-miR-330-3p	EDEM1	9695	ENSG00000134109	Degradome sequencing//Degradome sequencing//Degradome sequencing//Degradome sequencing//Degradome sequencing	positive		validated
1187	tarbase	MIMAT0000751	hsa-miR-330-3p	MEIS2	4212	ENSG00000134138	Degradome sequencing	positive		validated
1188	tarbase	MIMAT0003294	hsa-miR-625-5p	MEIS2	4212	ENSG00000134138	Degradome sequencing	positive		validated
1189	tarbase	MIMAT0003294	hsa-miR-625-5p	PSRC1	84722	ENSG00000134222	Degradome sequencing	positive		validated
1190	tarbase	MIMAT0000751	hsa-miR-330-3p	PTGFRN	5738	ENSG00000134247	Degradome sequencing//Degradome sequencing	positive		validated
1191	tarbase	MIMAT0003294	hsa-miR-625-5p	PTGFRN	5738	ENSG00000134247	Degradome sequencing	positive		validated
1192	tarbase	MIMAT0000751	hsa-miR-330-3p	GRHL1	29841	ENSG00000134317	Degradome sequencing	positive		validated
1193	tarbase	MIMAT0003294	hsa-miR-625-5p	LPIN1	23175	ENSG00000134324	Degradome sequencing	positive		validated
1194	tarbase	MIMAT0000751	hsa-miR-330-3p	EMP1	2012	ENSG00000134531	Degradome sequencing	positive		validated
1195	tarbase	MIMAT0000751	hsa-miR-330-3p	PUM1	9698	ENSG00000134644	Degradome sequencing	positive		validated
1196	tarbase	MIMAT0003294	hsa-miR-625-5p	PUM1	9698	ENSG00000134644	Degradome sequencing	positive		validated
1197	tarbase	MIMAT0000751	hsa-miR-330-3p	PHC2	1912	ENSG00000134686	Degradome sequencing	positive		validated
1198	tarbase	MIMAT0000094	hsa-miR-95-3p	AGO4	192670	ENSG00000134698	Degradome sequencing	positive		validated
1199	tarbase	MIMAT0003294	hsa-miR-625-5p	DTNA	1837	ENSG00000134769	Degradome sequencing	positive		validated
1200	tarbase	MIMAT0000751	hsa-miR-330-3p	TMEM165	55858	ENSG00000134851	Degradome sequencing	negative		validated
1201	tarbase	MIMAT0000751	hsa-miR-330-3p	CLOCK	9575	ENSG00000134852	Degradome sequencing	positive		validated
1202	tarbase	MIMAT0000751	hsa-miR-330-3p	ETS1	2113	ENSG00000134954	Degradome sequencing	positive		validated
1203	tarbase	MIMAT0000751	hsa-miR-330-3p	WDR36	134430	ENSG00000134987	Degradome sequencing	positive		validated
1204	tarbase	MIMAT0003294	hsa-miR-625-5p	NAA35	60560	ENSG00000135040	Degradome sequencing	positive		validated
1205	tarbase	MIMAT0000751	hsa-miR-330-3p	C9orf40	55071	ENSG00000135045	Degradome sequencing	positive		validated
1206	tarbase	MIMAT0000751	hsa-miR-330-3p	C9orf40	55071	ENSG00000135045	Degradome sequencing	negative		validated
1207	tarbase	MIMAT0003294	hsa-miR-625-5p	C9orf40	55071	ENSG00000135045	Degradome sequencing	positive		validated
1208	tarbase	MIMAT0000094	hsa-miR-95-3p	TMEM243	79161	ENSG00000135185	Degradome sequencing//Degradome sequencing//Degradome sequencing	positive		validated
1209	tarbase	MIMAT0000751	hsa-miR-330-3p	TES	26136	ENSG00000135269	Degradome sequencing	positive		validated
1210	tarbase	MIMAT0003294	hsa-miR-625-5p	BLOC1S1	2647	ENSG00000135441	Degradome sequencing	positive		validated
1211	tarbase	MIMAT0000751	hsa-miR-330-3p	TROAP	10024	ENSG00000135451	Degradome sequencing	positive		validated
1212	tarbase	MIMAT0003294	hsa-miR-625-5p	NHSL1	57224	ENSG00000135540	Degradome sequencing	positive		validated
1213	tarbase	MIMAT0000751	hsa-miR-330-3p	MDM2	4193	ENSG00000135679	Degradome sequencing//Degradome sequencing//Degradome sequencing//Degradome sequencing//Degradome sequencing//Degradome sequencing	positive		validated
1214	tarbase	MIMAT0003294	hsa-miR-625-5p	MDM2	4193	ENSG00000135679	Degradome sequencing	positive		validated
1215	tarbase	MIMAT0000751	hsa-miR-330-3p	LAMC1	3915	ENSG00000135862	Degradome sequencing	positive		validated
1216	tarbase	MIMAT0000751	hsa-miR-330-3p	RC3H1	149041	ENSG00000135870	Degradome sequencing//Degradome sequencing	positive		validated
1217	tarbase	MIMAT0000751	hsa-miR-330-3p	USP37	57695	ENSG00000135913	Degradome sequencing//Degradome sequencing//Degradome sequencing	positive		validated
1218	tarbase	MIMAT0000751	hsa-miR-330-3p	TMEM127	55654	ENSG00000135956	Degradome sequencing	negative		validated
1219	tarbase	MIMAT0000751	hsa-miR-330-3p	FLNB	2317	ENSG00000136068	Degradome sequencing//Degradome sequencing	positive		validated
1220	tarbase	MIMAT0000094	hsa-miR-95-3p	ITM2B	9445	ENSG00000136156	Degradome sequencing	positive		validated
1221	tarbase	MIMAT0003294	hsa-miR-625-5p	TNS3	64759	ENSG00000136205	Degradome sequencing	positive		validated
1222	tarbase	MIMAT0003294	hsa-miR-625-5p	IGF2BP3	10643	ENSG00000136231	Degradome sequencing	positive		validated
1223	tarbase	MIMAT0000751	hsa-miR-330-3p	RAC1	5879	ENSG00000136238	Degradome sequencing	positive		validated
1224	tarbase	MIMAT0000751	hsa-miR-330-3p	IL6	3569	ENSG00000136244	Degradome sequencing	positive		validated
1225	tarbase	MIMAT0003294	hsa-miR-625-5p	TTYH3	80727	ENSG00000136295	Degradome sequencing	positive		validated
1226	tarbase	MIMAT0000751	hsa-miR-330-3p	RSAD1	55316	ENSG00000136444	Degradome sequencing	positive		validated
1227	tarbase	MIMAT0000751	hsa-miR-330-3p	DCAF7	10238	ENSG00000136485	Degradome sequencing//Degradome sequencing	positive		validated
1228	tarbase	MIMAT0000751	hsa-miR-330-3p	TRA2B	6434	ENSG00000136527	Degradome sequencing//Degradome sequencing	positive		validated
1229	tarbase	MIMAT0003294	hsa-miR-625-5p	SAP130	79595	ENSG00000136715	Degradome sequencing	positive		validated
1230	tarbase	MIMAT0003294	hsa-miR-625-5p	ANP32B	10541	ENSG00000136938	Degradome sequencing	positive		validated
1231	tarbase	MIMAT0000751	hsa-miR-330-3p	RPL35	11224	ENSG00000136942	Degradome sequencing	positive		validated
1232	tarbase	MIMAT0000751	hsa-miR-330-3p	ENPP2	5168	ENSG00000136960	Degradome sequencing	positive		validated
1233	tarbase	MIMAT0000751	hsa-miR-330-3p	RNF38	152006	ENSG00000137075	Degradome sequencing	positive		validated
1234	tarbase	MIMAT0000751	hsa-miR-330-3p	KIF13A	63971	ENSG00000137177	Degradome sequencing	positive		validated
1235	tarbase	MIMAT0000751	hsa-miR-330-3p	IRF4	3662	ENSG00000137265	Degradome sequencing	positive		validated
1236	tarbase	MIMAT0000751	hsa-miR-330-3p	TUBB2B	347733	ENSG00000137285	Degradome sequencing	positive		validated
1237	tarbase	MIMAT0003294	hsa-miR-625-5p	HMGA1	3159	ENSG00000137309	Degradome sequencing	positive		validated
1238	tarbase	MIMAT0000751	hsa-miR-330-3p	RNF144B	255488	ENSG00000137393	Degradome sequencing	positive		validated
1239	tarbase	MIMAT0000094	hsa-miR-95-3p	FGFBP1	9982	ENSG00000137440	Degradome sequencing	negative		validated
1240	tarbase	MIMAT0003294	hsa-miR-625-5p	FHDC1	85462	ENSG00000137460	Degradome sequencing	positive		validated
1241	tarbase	MIMAT0000751	hsa-miR-330-3p	THAP12	5612	ENSG00000137492	Degradome sequencing	positive		validated
1242	tarbase	MIMAT0000751	hsa-miR-330-3p	MMP7	4316	ENSG00000137673	Degradome sequencing	negative		validated
1243	tarbase	MIMAT0000751	hsa-miR-330-3p	YAP1	10413	ENSG00000137693	Degradome sequencing	positive		validated
1244	tarbase	MIMAT0000751	hsa-miR-330-3p	FDX1	2230	ENSG00000137714	Degradome sequencing	negative		validated
1245	tarbase	MIMAT0000751	hsa-miR-330-3p	ADAM10	102	ENSG00000137845	Degradome sequencing	positive		validated
1246	tarbase	MIMAT0000751	hsa-miR-330-3p	PPM1B	5495	ENSG00000138032	Degradome sequencing	positive		validated
1247	tarbase	MIMAT0000751	hsa-miR-330-3p	ACTR2	10097	ENSG00000138071	Degradome sequencing//Degradome sequencing	positive		validated
1248	tarbase	MIMAT0000751	hsa-miR-330-3p	LRPPRC	10128	ENSG00000138095	Degradome sequencing	positive		validated
1249	tarbase	MIMAT0000751	hsa-miR-330-3p	KIF20B	9585	ENSG00000138182	Degradome sequencing	negative		validated
1250	tarbase	MIMAT0000751	hsa-miR-330-3p	EXOC6	54536	ENSG00000138190	Degradome sequencing	negative		validated
1251	tarbase	MIMAT0000751	hsa-miR-330-3p	DNAJC13	23317	ENSG00000138246	Degradome sequencing	positive		validated
1252	tarbase	MIMAT0003294	hsa-miR-625-5p	FAM149B1	317662	ENSG00000138286	Degradome sequencing	positive		validated
1253	tarbase	MIMAT0003294	hsa-miR-625-5p	TET1	80312	ENSG00000138336	Degradome sequencing	positive		validated
1254	tarbase	MIMAT0000751	hsa-miR-330-3p	DNA2	1763	ENSG00000138346	Degradome sequencing	positive		validated
1255	tarbase	MIMAT0000751	hsa-miR-330-3p	SECISBP2L	9728	ENSG00000138593	Degradome sequencing	positive		validated
1256	tarbase	MIMAT0000751	hsa-miR-330-3p			ENSG00000138594	Degradome sequencing	positive		validated
1257	tarbase	MIMAT0003294	hsa-miR-625-5p	PCDH10	57575	ENSG00000138650	Degradome sequencing	positive		validated
1258	tarbase	MIMAT0000094	hsa-miR-95-3p	GPAT3	84803	ENSG00000138678	Degradome sequencing	positive		validated
1259	tarbase	MIMAT0000751	hsa-miR-330-3p	SEPTIN11	55752	ENSG00000138758	Degradome sequencing	negative		validated
1260	tarbase	MIMAT0000094	hsa-miR-95-3p	CENPE	1062	ENSG00000138778	Degradome sequencing	positive		validated
1261	tarbase	MIMAT0003294	hsa-miR-625-5p	MAPK8IP3	23162	ENSG00000138834	Degradome sequencing	positive		validated
1262	tarbase	MIMAT0003294	hsa-miR-625-5p	B4GALNT3	283358	ENSG00000139044	Degradome sequencing	positive		validated
1263	tarbase	MIMAT0000751	hsa-miR-330-3p	ETNK1	55500	ENSG00000139163	Degradome sequencing//Degradome sequencing	positive		validated
1264	tarbase	MIMAT0000094	hsa-miR-95-3p	NDUFA9	4704	ENSG00000139180	Degradome sequencing	positive		validated
1265	tarbase	MIMAT0000751	hsa-miR-330-3p	LRIG3	121227	ENSG00000139263	Degradome sequencing	positive		validated
1266	tarbase	MIMAT0000094	hsa-miR-95-3p	PHLDA1	22822	ENSG00000139289	Degradome sequencing//Degradome sequencing	positive		validated
1267	tarbase	MIMAT0000751	hsa-miR-330-3p	TMTC3	160418	ENSG00000139324	Degradome sequencing	positive		validated
1268	tarbase	MIMAT0003294	hsa-miR-625-5p	SMARCC2	6601	ENSG00000139613	Degradome sequencing	positive		validated
1269	tarbase	MIMAT0000751	hsa-miR-330-3p	LMBR1L	55716	ENSG00000139636	Degradome sequencing	positive		validated
1270	tarbase	MIMAT0003294	hsa-miR-625-5p	ANKRD52	283373	ENSG00000139645	Degradome sequencing//Degradome sequencing//Degradome sequencing	positive		validated
1271	tarbase	MIMAT0000751	hsa-miR-330-3p	SBNO1	55206	ENSG00000139697	Degradome sequencing	positive		validated
1272	tarbase	MIMAT0000751	hsa-miR-330-3p	VPS37B	79720	ENSG00000139722	Degradome sequencing	positive		validated
1273	tarbase	MIMAT0000094	hsa-miR-95-3p	VPS37B	79720	ENSG00000139722	Degradome sequencing	positive		validated
1274	tarbase	MIMAT0000751	hsa-miR-330-3p	RBM26	64062	ENSG00000139746	Degradome sequencing	positive		validated
1275	tarbase	MIMAT0003294	hsa-miR-625-5p	SLC12A6	9990	ENSG00000140199	Degradome sequencing	positive		validated
1276	tarbase	MIMAT0003294	hsa-miR-625-5p	SERF2	10169	ENSG00000140264	Degradome sequencing//Degradome sequencing//Degradome sequencing	positive		validated
1277	tarbase	MIMAT0003294	hsa-miR-625-5p	ANP32A	8125	ENSG00000140350	Degradome sequencing	positive		validated
1278	tarbase	MIMAT0000094	hsa-miR-95-3p	HMG20A	10363	ENSG00000140382	Degradome sequencing	positive		validated
1279	tarbase	MIMAT0003294	hsa-miR-625-5p	TSPAN3	10099	ENSG00000140391	Degradome sequencing	positive		validated
1280	tarbase	MIMAT0003294	hsa-miR-625-5p	TLNRD1	59274	ENSG00000140406	Degradome sequencing	positive		validated
1281	tarbase	MIMAT0000094	hsa-miR-95-3p	TLNRD1	59274	ENSG00000140406	Degradome sequencing	positive		validated
1282	tarbase	MIMAT0003294	hsa-miR-625-5p	IGF1R	3480	ENSG00000140443	Degradome sequencing	positive		validated
1283	tarbase	MIMAT0000751	hsa-miR-330-3p	ABHD2	11057	ENSG00000140526	Degradome sequencing	positive		validated
1284	tarbase	MIMAT0003294	hsa-miR-625-5p	NTRK3	4916	ENSG00000140538	Degradome sequencing//Degradome sequencing	positive		validated
1285	tarbase	MIMAT0000751	hsa-miR-330-3p	NTRK3	4916	ENSG00000140538	Degradome sequencing	negative		validated
1286	tarbase	MIMAT0000094	hsa-miR-95-3p	PARN	5073	ENSG00000140694	Degradome sequencing	positive		validated
1287	tarbase	MIMAT0000751	hsa-miR-330-3p	ARHGAP17	55114	ENSG00000140750	Degradome sequencing	positive		validated
1288	tarbase	MIMAT0003294	hsa-miR-625-5p	ZFHX3	463	ENSG00000140836	Degradome sequencing	positive		validated
1289	tarbase	MIMAT0000751	hsa-miR-330-3p	CMTM3	123920	ENSG00000140931	Degradome sequencing	positive		validated
1290	tarbase	MIMAT0003294	hsa-miR-625-5p	G6PC3	92579	ENSG00000141349	Degradome sequencing	positive		validated
1291	tarbase	MIMAT0000751	hsa-miR-330-3p	CLTC	1213	ENSG00000141367	Degradome sequencing	positive		validated
1292	tarbase	MIMAT0003294	hsa-miR-625-5p	CLTC	1213	ENSG00000141367	Degradome sequencing	positive		validated
1293	tarbase	MIMAT0003294	hsa-miR-625-5p	SLC39A6	25800	ENSG00000141424	Degradome sequencing	positive		validated
1294	tarbase	MIMAT0003294	hsa-miR-625-5p	ARRB2	409	ENSG00000141480	Degradome sequencing	positive		validated
1295	tarbase	MIMAT0003294	hsa-miR-625-5p	MINK1	50488	ENSG00000141503	Degradome sequencing//Degradome sequencing//Degradome sequencing//Degradome sequencing	positive		validated
1296	tarbase	MIMAT0000751	hsa-miR-330-3p	PIK3R5	23533	ENSG00000141506	Degradome sequencing	negative		validated
1297	tarbase	MIMAT0000094	hsa-miR-95-3p	CBX4	8535	ENSG00000141582	Degradome sequencing//Degradome sequencing	positive		validated
1298	tarbase	MIMAT0000751	hsa-miR-330-3p	ELAC1	55520	ENSG00000141642	Degradome sequencing	negative		validated
1299	tarbase	MIMAT0000751	hsa-miR-330-3p	NFIC	4782	ENSG00000141905	Degradome sequencing	positive		validated
1300	tarbase	MIMAT0003294	hsa-miR-625-5p	NFIC	4782	ENSG00000141905	Degradome sequencing	positive		validated
1301	tarbase	MIMAT0000751	hsa-miR-330-3p	PGGHG	80162	ENSG00000142102	Degradome sequencing	positive		validated
1302	tarbase	MIMAT0000751	hsa-miR-330-3p	COL6A2	1292	ENSG00000142173	Degradome sequencing	positive		validated
1303	tarbase	MIMAT0003294	hsa-miR-625-5p	DNMT3L	29947	ENSG00000142182	Degradome sequencing	positive		validated
1304	tarbase	MIMAT0000751	hsa-miR-330-3p	APP	351	ENSG00000142192	Degradome sequencing	positive		validated
1305	tarbase	MIMAT0000751	hsa-miR-330-3p	CARM1	10498	ENSG00000142453	Degradome sequencing	positive		validated
1306	tarbase	MIMAT0000751	hsa-miR-330-3p	PSMB6	5694	ENSG00000142507	Degradome sequencing	positive		validated
1307	tarbase	MIMAT0000094	hsa-miR-95-3p	ZNF614	80110	ENSG00000142556	Degradome sequencing//Degradome sequencing	positive		validated
1308	tarbase	MIMAT0003294	hsa-miR-625-5p	RPL11	6135	ENSG00000142676	Degradome sequencing	positive		validated
1309	tarbase	MIMAT0000751	hsa-miR-330-3p	PRKACB	5567	ENSG00000142875	Degradome sequencing	positive		validated
1310	tarbase	MIMAT0000751	hsa-miR-330-3p	KIF2C	11004	ENSG00000142945	Degradome sequencing	negative		validated
1311	tarbase	MIMAT0000751	hsa-miR-330-3p	RGS5	8490	ENSG00000143248	Degradome sequencing	positive		validated
1312	tarbase	MIMAT0000094	hsa-miR-95-3p	PRCC	5546	ENSG00000143294	Degradome sequencing	positive		validated
1313	tarbase	MIMAT0003294	hsa-miR-625-5p	ISG20L2	81875	ENSG00000143319	Degradome sequencing	positive		validated
1314	tarbase	MIMAT0000751	hsa-miR-330-3p	HDGF	3068	ENSG00000143321	Degradome sequencing	positive		validated
1315	tarbase	MIMAT0000094	hsa-miR-95-3p	HDGF	3068	ENSG00000143321	Degradome sequencing//Degradome sequencing	positive		validated
1316	tarbase	MIMAT0000094	hsa-miR-95-3p	ABL2	27	ENSG00000143322	Degradome sequencing	positive		validated
1317	tarbase	MIMAT0000751	hsa-miR-330-3p	FAM163A	148753	ENSG00000143340	Degradome sequencing	negative		validated
1318	tarbase	MIMAT0000751	hsa-miR-330-3p	CTSK	1513	ENSG00000143387	Degradome sequencing	positive		validated
1319	tarbase	MIMAT0003294	hsa-miR-625-5p	MINDY1	55793	ENSG00000143409	Degradome sequencing	positive		validated
1320	tarbase	MIMAT0003294	hsa-miR-625-5p	CERS2	29956	ENSG00000143418	Degradome sequencing	positive		validated
1321	tarbase	MIMAT0003294	hsa-miR-625-5p	POGZ	23126	ENSG00000143442	Degradome sequencing	positive		validated
1322	tarbase	MIMAT0000751	hsa-miR-330-3p	OAZ3	51686	ENSG00000143450	Degradome sequencing	negative		validated
1323	tarbase	MIMAT0000751	hsa-miR-330-3p	DTL	51514	ENSG00000143476	Degradome sequencing	negative		validated
1324	tarbase	MIMAT0000751	hsa-miR-330-3p	CRNN	49860	ENSG00000143536	Degradome sequencing	negative		validated
1325	tarbase	MIMAT0000751	hsa-miR-330-3p	TPM3	7170	ENSG00000143549	Degradome sequencing	positive		validated
1326	tarbase	MIMAT0003294	hsa-miR-625-5p	TPM3	7170	ENSG00000143549	Degradome sequencing	positive		validated
1327	tarbase	MIMAT0000751	hsa-miR-330-3p	EFNA3	1944	ENSG00000143590	Degradome sequencing	positive		validated
1328	tarbase	MIMAT0003294	hsa-miR-625-5p	C1orf43	25912	ENSG00000143612	Degradome sequencing//Degradome sequencing	positive		validated
1329	tarbase	MIMAT0003294	hsa-miR-625-5p	PARP1	142	ENSG00000143799	Degradome sequencing	positive		validated
1330	tarbase	MIMAT0000751	hsa-miR-330-3p	LBR	3930	ENSG00000143815	Degradome sequencing	positive		validated
1331	tarbase	MIMAT0000751	hsa-miR-330-3p	RHOB	388	ENSG00000143878	Degradome sequencing	positive		validated
1332	tarbase	MIMAT0003294	hsa-miR-625-5p	RHOB	388	ENSG00000143878	Degradome sequencing	positive		validated
1333	tarbase	MIMAT0003294	hsa-miR-625-5p	SFXN5	94097	ENSG00000144040	Degradome sequencing	positive		validated
1334	tarbase	MIMAT0000751	hsa-miR-330-3p	ZC3H8	84524	ENSG00000144161	Degradome sequencing	positive		validated
1335	tarbase	MIMAT0000751	hsa-miR-330-3p	SUMF1	285362	ENSG00000144455	Degradome sequencing	positive		validated
1336	tarbase	MIMAT0000094	hsa-miR-95-3p	SUMF1	285362	ENSG00000144455	Degradome sequencing	positive		validated
1337	tarbase	MIMAT0000094	hsa-miR-95-3p	RETREG2	79137	ENSG00000144567	Degradome sequencing	positive		validated
1338	tarbase	MIMAT0003294	hsa-miR-625-5p	CTDSP1	58190	ENSG00000144579	Degradome sequencing	positive		validated
1339	tarbase	MIMAT0000751	hsa-miR-330-3p	ACKR2	1238	ENSG00000144648	Degradome sequencing	negative		validated
1340	tarbase	MIMAT0000751	hsa-miR-330-3p	ARL6IP5	10550	ENSG00000144746	Degradome sequencing	positive		validated
1341	tarbase	MIMAT0003294	hsa-miR-625-5p	NFKBIZ	64332	ENSG00000144802	Degradome sequencing	positive		validated
1342	tarbase	MIMAT0000751	hsa-miR-330-3p	NXPE3	91775	ENSG00000144815	Degradome sequencing	positive		validated
1343	tarbase	MIMAT0000094	hsa-miR-95-3p	BOC	91653	ENSG00000144857	Degradome sequencing	positive		validated
1344	tarbase	MIMAT0000751	hsa-miR-330-3p	NCEH1	57552	ENSG00000144959	Degradome sequencing	positive		validated
1345	tarbase	MIMAT0003294	hsa-miR-625-5p	NCEH1	57552	ENSG00000144959	Degradome sequencing	positive		validated
1346	tarbase	MIMAT0000751	hsa-miR-330-3p	SLIT2	9353	ENSG00000145147	Degradome sequencing	positive		validated
1347	tarbase	MIMAT0000751	hsa-miR-330-3p	SCD5	79966	ENSG00000145284	Degradome sequencing	positive		validated
1348	tarbase	MIMAT0000751	hsa-miR-330-3p	USP53	54532	ENSG00000145390	Degradome sequencing	positive		validated
1349	tarbase	MIMAT0000751	hsa-miR-330-3p	SETD7	80854	ENSG00000145391	Degradome sequencing//Degradome sequencing	positive		validated
1350	tarbase	MIMAT0000751	hsa-miR-330-3p	GZMA	3001	ENSG00000145649	Degradome sequencing	positive		validated
1351	tarbase	MIMAT0003294	hsa-miR-625-5p	RASA1	5921	ENSG00000145715	Degradome sequencing	positive		validated
1352	tarbase	MIMAT0000751	hsa-miR-330-3p	RNF145	153830	ENSG00000145860	Degradome sequencing	positive		validated
1353	tarbase	MIMAT0000751	hsa-miR-330-3p	G3BP1	10146	ENSG00000145907	Degradome sequencing	positive		validated
1354	tarbase	MIMAT0003294	hsa-miR-625-5p	G3BP1	10146	ENSG00000145907	Degradome sequencing	positive		validated
1355	tarbase	MIMAT0000751	hsa-miR-330-3p	N4BP3	23138	ENSG00000145911	Degradome sequencing	negative		validated
1356	tarbase	MIMAT0000751	hsa-miR-330-3p	ZMAT2	153527	ENSG00000146007	Degradome sequencing	positive		validated
1357	tarbase	MIMAT0000751	hsa-miR-330-3p	PLA2G7	7941	ENSG00000146070	Degradome sequencing	positive		validated
1358	tarbase	MIMAT0000751	hsa-miR-330-3p	PNRC1	10957	ENSG00000146278	Degradome sequencing	positive		validated
1359	tarbase	MIMAT0000751	hsa-miR-330-3p	PURB	5814	ENSG00000146676	Degradome sequencing	positive		validated
1360	tarbase	MIMAT0000094	hsa-miR-95-3p	MAP11	55262	ENSG00000146826	Degradome sequencing	positive		validated
1361	tarbase	MIMAT0000751	hsa-miR-330-3p	GIGYF1	64599	ENSG00000146830	Degradome sequencing	positive		validated
1362	tarbase	MIMAT0003294	hsa-miR-625-5p	GIGYF1	64599	ENSG00000146830	Degradome sequencing//Degradome sequencing//Degradome sequencing	positive		validated
1363	tarbase	MIMAT0003294	hsa-miR-625-5p	MEPCE	56257	ENSG00000146834	Degradome sequencing	positive		validated
1364	tarbase	MIMAT0000094	hsa-miR-95-3p	LUC7L2	51631	ENSG00000146963	Degradome sequencing	positive		validated
1365	tarbase	MIMAT0003294	hsa-miR-625-5p	ZMYM3	9203	ENSG00000147130	Degradome sequencing	positive		validated
1366	tarbase	MIMAT0000751	hsa-miR-330-3p	OGT	8473	ENSG00000147162	Degradome sequencing	positive		validated
1367	tarbase	MIMAT0000094	hsa-miR-95-3p	SNX12	29934	ENSG00000147164	Degradome sequencing	positive		validated
1368	tarbase	MIMAT0000751	hsa-miR-330-3p	ZNF711	7552	ENSG00000147180	Degradome sequencing	positive		validated
1369	tarbase	MIMAT0003294	hsa-miR-625-5p	RADX	55086	ENSG00000147231	Degradome sequencing	positive		validated
1370	tarbase	MIMAT0000751	hsa-miR-330-3p	RBMX	27316	ENSG00000147274	Degradome sequencing	positive		validated
1371	tarbase	MIMAT0000751	hsa-miR-330-3p	FATE1	89885	ENSG00000147378	Degradome sequencing	positive		validated
1372	tarbase	MIMAT0003294	hsa-miR-625-5p	CETN2	1069	ENSG00000147400	Degradome sequencing	positive		validated
1373	tarbase	MIMAT0000751	hsa-miR-330-3p	CSGALNACT1	55790	ENSG00000147408	Degradome sequencing	negative		validated
1374	tarbase	MIMAT0000751	hsa-miR-330-3p	HMBOX1	79618	ENSG00000147421	Degradome sequencing	positive		validated
1375	tarbase	MIMAT0000751	hsa-miR-330-3p	NSD3	54904	ENSG00000147548	Degradome sequencing	positive		validated
1376	tarbase	MIMAT0000751	hsa-miR-330-3p	NDUFB9	4715	ENSG00000147684	Degradome sequencing	positive		validated
1377	tarbase	MIMAT0000751	hsa-miR-330-3p	CBWD5	220869	ENSG00000147996	Degradome sequencing	positive		validated
1378	tarbase	MIMAT0003294	hsa-miR-625-5p	ZNF462	58499	ENSG00000148143	Degradome sequencing	positive		validated
1379	tarbase	MIMAT0003294	hsa-miR-625-5p	INIP	58493	ENSG00000148153	Degradome sequencing	positive		validated
1380	tarbase	MIMAT0000751	hsa-miR-330-3p	SNX30	401548	ENSG00000148158	Degradome sequencing	positive		validated
1381	tarbase	MIMAT0000751	hsa-miR-330-3p	NACC2	138151	ENSG00000148411	Degradome sequencing	positive		validated
1382	tarbase	MIMAT0003294	hsa-miR-625-5p	PPRC1	23082	ENSG00000148840	Degradome sequencing	positive		validated
1383	tarbase	MIMAT0000751	hsa-miR-330-3p	ADAM12	8038	ENSG00000148848	Degradome sequencing	positive		validated
1384	tarbase	MIMAT0000094	hsa-miR-95-3p	IMMP1L	196294	ENSG00000148950	Degradome sequencing	positive		validated
1385	tarbase	MIMAT0000751	hsa-miR-330-3p	SSRP1	6749	ENSG00000149136	Degradome sequencing	negative		validated
1386	tarbase	MIMAT0000751	hsa-miR-330-3p	CELF1	10658	ENSG00000149187	Degradome sequencing	positive		validated
1387	tarbase	MIMAT0003294	hsa-miR-625-5p	CELF1	10658	ENSG00000149187	Degradome sequencing	positive		validated
1388	tarbase	MIMAT0000751	hsa-miR-330-3p	RPS3	6188	ENSG00000149273	Degradome sequencing//Degradome sequencing	positive		validated
1389	tarbase	MIMAT0003294	hsa-miR-625-5p	ZC3H12C	85463	ENSG00000149289	Degradome sequencing	positive		validated
1390	tarbase	MIMAT0003294	hsa-miR-625-5p	HYOU1	10525	ENSG00000149428	Degradome sequencing//Degradome sequencing	positive		validated
1391	tarbase	MIMAT0003294	hsa-miR-625-5p	MTA2	9219	ENSG00000149480	Degradome sequencing	positive		validated
1392	tarbase	MIMAT0000751	hsa-miR-330-3p	CPSF7	79869	ENSG00000149532	Degradome sequencing//Degradome sequencing	positive		validated
1393	tarbase	MIMAT0000751	hsa-miR-330-3p	EI24	9538	ENSG00000149547	Degradome sequencing	positive		validated
1394	tarbase	MIMAT0003294	hsa-miR-625-5p	SOGA1	140710	ENSG00000149639	Degradome sequencing//Degradome sequencing	positive		validated
1395	tarbase	MIMAT0003294	hsa-miR-625-5p	YTHDF1	54915	ENSG00000149658	Degradome sequencing	positive		validated
1396	tarbase	MIMAT0000094	hsa-miR-95-3p	YTHDF1	54915	ENSG00000149658	Degradome sequencing//Degradome sequencing	positive		validated
1397	tarbase	MIMAT0003294	hsa-miR-625-5p	FERMT3	83706	ENSG00000149781	Degradome sequencing	positive		validated
1398	tarbase	MIMAT0003294	hsa-miR-625-5p	ALDOA	226	ENSG00000149925	Degradome sequencing	positive		validated
1399	tarbase	MIMAT0003294	hsa-miR-625-5p	TAOK2	9344	ENSG00000149930	Degradome sequencing//Degradome sequencing	positive		validated
1400	tarbase	MIMAT0003294	hsa-miR-625-5p	ARID5B	84159	ENSG00000150347	Degradome sequencing	positive		validated
1401	tarbase	MIMAT0000751	hsa-miR-330-3p	PDCD4	27250	ENSG00000150593	Degradome sequencing	positive		validated
1402	tarbase	MIMAT0000751	hsa-miR-330-3p	CCT5	22948	ENSG00000150753	Degradome sequencing	negative		validated
1403	tarbase	MIMAT0000751	hsa-miR-330-3p	FOXO1	2308	ENSG00000150907	Degradome sequencing	positive		validated
1404	tarbase	MIMAT0000751	hsa-miR-330-3p	SEC24D	9871	ENSG00000150961	Degradome sequencing	positive		validated
1405	tarbase	MIMAT0000751	hsa-miR-330-3p	SLC7A11	23657	ENSG00000151012	Degradome sequencing	positive		validated
1406	tarbase	MIMAT0000751	hsa-miR-330-3p	UEVLD	55293	ENSG00000151116	Degradome sequencing	positive		validated
1407	tarbase	MIMAT0000751	hsa-miR-330-3p	EXT2	2132	ENSG00000151348	Degradome sequencing	positive		validated
1408	tarbase	MIMAT0000751	hsa-miR-330-3p	NEK7	140609	ENSG00000151414	Degradome sequencing	positive		validated
1409	tarbase	MIMAT0000751	hsa-miR-330-3p	ANKRD50	57182	ENSG00000151458	Degradome sequencing	positive		validated
1410	tarbase	MIMAT0000751	hsa-miR-330-3p	CDC123	8872	ENSG00000151465	Degradome sequencing//Degradome sequencing	positive		validated
1411	tarbase	MIMAT0000751	hsa-miR-330-3p	TEX9	374618	ENSG00000151575	Degradome sequencing	positive		validated
1412	tarbase	MIMAT0000751	hsa-miR-330-3p	ADAM17	6868	ENSG00000151694	Degradome sequencing	positive		validated
1413	tarbase	MIMAT0003294	hsa-miR-625-5p	ZNF385D	79750	ENSG00000151789	Degradome sequencing	positive		validated
1414	tarbase	MIMAT0000094	hsa-miR-95-3p	RABGAP1L	9910	ENSG00000152061	Degradome sequencing	positive		validated
1415	tarbase	MIMAT0000751	hsa-miR-330-3p	ASTN1	460	ENSG00000152092	Degradome sequencing	positive		validated
1416	tarbase	MIMAT0000751	hsa-miR-330-3p	EPG5	57724	ENSG00000152223	Degradome sequencing	positive		validated
1417	tarbase	MIMAT0000751	hsa-miR-330-3p	TGOLN2	10618	ENSG00000152291	Degradome sequencing	positive		validated
1418	tarbase	MIMAT0000751	hsa-miR-330-3p	POC5	134359	ENSG00000152359	Degradome sequencing	positive		validated
1419	tarbase	MIMAT0000751	hsa-miR-330-3p	JMY	133746	ENSG00000152409	Degradome sequencing	positive		validated
1420	tarbase	MIMAT0000094	hsa-miR-95-3p	DSPP	1834	ENSG00000152591	Degradome sequencing	positive		validated
1421	tarbase	MIMAT0000094	hsa-miR-95-3p	CLEC4F	165530	ENSG00000152672	Degradome sequencing	negative		validated
1422	tarbase	MIMAT0000751	hsa-miR-330-3p	IFIT5	24138	ENSG00000152778	Degradome sequencing	negative		validated
1423	tarbase	MIMAT0000751	hsa-miR-330-3p	HNRNPDL	9987	ENSG00000152795	Degradome sequencing//Degradome sequencing	positive		validated
1424	tarbase	MIMAT0000751	hsa-miR-330-3p	PTPRK	5796	ENSG00000152894	Degradome sequencing	positive		validated
1425	tarbase	MIMAT0003294	hsa-miR-625-5p	LGI2	55203	ENSG00000153012	Degradome sequencing	positive		validated
1426	tarbase	MIMAT0000751	hsa-miR-330-3p	BCL2L11	10018	ENSG00000153094	Degradome sequencing//Degradome sequencing	positive		validated
1427	tarbase	MIMAT0003294	hsa-miR-625-5p	BCL2L11	10018	ENSG00000153094	Degradome sequencing//Degradome sequencing	positive		validated
1428	tarbase	MIMAT0000751	hsa-miR-330-3p	CAST	831	ENSG00000153113	Degradome sequencing	positive		validated
1429	tarbase	MIMAT0000751	hsa-miR-330-3p	HNRNPU	3192	ENSG00000153187	Degradome sequencing	positive		validated
1430	tarbase	MIMAT0003294	hsa-miR-625-5p	HNRNPU	3192	ENSG00000153187	Degradome sequencing	positive		validated
1431	tarbase	MIMAT0000094	hsa-miR-95-3p	RANBP2	5903	ENSG00000153201	Degradome sequencing	positive		validated
1432	tarbase	MIMAT0003294	hsa-miR-625-5p	UBALD1	124402	ENSG00000153443	Degradome sequencing	positive		validated
1433	tarbase	MIMAT0000751	hsa-miR-330-3p	UBALD1	124402	ENSG00000153443	Degradome sequencing	positive		validated
1434	tarbase	MIMAT0000094	hsa-miR-95-3p	GTF2E1	2960	ENSG00000153767	Degradome sequencing	positive		validated
1435	tarbase	MIMAT0003294	hsa-miR-625-5p	JAZF1	221895	ENSG00000153814	Degradome sequencing//Degradome sequencing	positive		validated
1436	tarbase	MIMAT0000751	hsa-miR-330-3p	TRIP12	9320	ENSG00000153827	Degradome sequencing//Degradome sequencing	positive		validated
1437	tarbase	MIMAT0000751	hsa-miR-330-3p	CACNA2D1	781	ENSG00000153956	Degradome sequencing//Degradome sequencing	positive		validated
1438	tarbase	MIMAT0003294	hsa-miR-625-5p	CHST9	83539	ENSG00000154080	Degradome sequencing	positive		validated
1439	tarbase	MIMAT0003294	hsa-miR-625-5p	CC2D1B	200014	ENSG00000154222	Degradome sequencing	positive		validated
1440	tarbase	MIMAT0000751	hsa-miR-330-3p	CCSAP	126731	ENSG00000154429	Degradome sequencing	positive		validated
1441	tarbase	MIMAT0000094	hsa-miR-95-3p	ADAMTS1	9510	ENSG00000154734	Degradome sequencing	positive		validated
1442	tarbase	MIMAT0000751	hsa-miR-330-3p	ZNF18	7566	ENSG00000154957	Degradome sequencing	positive		validated
1443	tarbase	MIMAT0000751	hsa-miR-330-3p	AZIN1	51582	ENSG00000155096	Degradome sequencing//Degradome sequencing	positive		validated
1444	tarbase	MIMAT0000751	hsa-miR-330-3p	GRAMD2B	65983	ENSG00000155324	Degradome sequencing	negative		validated
1445	tarbase	MIMAT0000751	hsa-miR-330-3p	LARP1	23367	ENSG00000155506	Degradome sequencing	positive		validated
1446	tarbase	MIMAT0000751	hsa-miR-330-3p	FMN2	56776	ENSG00000155816	Degradome sequencing	positive		validated
1447	tarbase	MIMAT0000751	hsa-miR-330-3p	RNF20	56254	ENSG00000155827	Degradome sequencing	positive		validated
1448	tarbase	MIMAT0000751	hsa-miR-330-3p	PPARGC1B	133522	ENSG00000155846	Degradome sequencing	positive		validated
1449	tarbase	MIMAT0000751	hsa-miR-330-3p	LSM11	134353	ENSG00000155858	Degradome sequencing	positive		validated
1450	tarbase	MIMAT0003294	hsa-miR-625-5p	RAB39B	116442	ENSG00000155961	Degradome sequencing	positive		validated
1451	tarbase	MIMAT0000751	hsa-miR-330-3p	GNAQ	2776	ENSG00000156052	Degradome sequencing	negative		validated
1452	tarbase	MIMAT0000751	hsa-miR-330-3p	DCK	1633	ENSG00000156136	Degradome sequencing	positive		validated
1453	tarbase	MIMAT0000751	hsa-miR-330-3p	MAP3K7CL	56911	ENSG00000156265	Degradome sequencing	positive		validated
1454	tarbase	MIMAT0000751	hsa-miR-330-3p	NAA11	84779	ENSG00000156269	Degradome sequencing	positive		validated
1455	tarbase	MIMAT0000751	hsa-miR-330-3p	BACH1	571	ENSG00000156273	Degradome sequencing//Degradome sequencing	positive		validated
1456	tarbase	MIMAT0000094	hsa-miR-95-3p	SCAF4	57466	ENSG00000156304	Degradome sequencing	positive		validated
1457	tarbase	MIMAT0000751	hsa-miR-330-3p	FUT6	2528	ENSG00000156413	Degradome sequencing	positive		validated
1458	tarbase	MIMAT0003294	hsa-miR-625-5p	FAM122B	159090	ENSG00000156504	Degradome sequencing	positive		validated
1459	tarbase	MIMAT0000751	hsa-miR-330-3p	HK1	3098	ENSG00000156515	Degradome sequencing	positive		validated
1460	tarbase	MIMAT0003294	hsa-miR-625-5p	HK1	3098	ENSG00000156515	Degradome sequencing	positive		validated
1461	tarbase	MIMAT0000751	hsa-miR-330-3p	ZFAND3	60685	ENSG00000156639	Degradome sequencing	positive		validated
1462	tarbase	MIMAT0000094	hsa-miR-95-3p	NPTN	27020	ENSG00000156642	Degradome sequencing//Degradome sequencing	positive		validated
1463	tarbase	MIMAT0000751	hsa-miR-330-3p	RAB11FIP1	80223	ENSG00000156675	Degradome sequencing	positive		validated
1464	tarbase	MIMAT0000094	hsa-miR-95-3p	UTP14A	10813	ENSG00000156697	Degradome sequencing	positive		validated
1465	tarbase	MIMAT0003294	hsa-miR-625-5p	PRR14	78994	ENSG00000156858	Degradome sequencing	positive		validated
1466	tarbase	MIMAT0000751	hsa-miR-330-3p	BRPF1	7862	ENSG00000156983	Degradome sequencing	positive		validated
1467	tarbase	MIMAT0000751	hsa-miR-330-3p	SEC13	6396	ENSG00000157020	Degradome sequencing//Degradome sequencing	positive		validated
1468	tarbase	MIMAT0000751	hsa-miR-330-3p	FCHO2	115548	ENSG00000157107	Degradome sequencing	positive		validated
1469	tarbase	MIMAT0000751	hsa-miR-330-3p	CPT2	1376	ENSG00000157184	Degradome sequencing	positive		validated
1470	tarbase	MIMAT0000751	hsa-miR-330-3p	TSC22D3	1831	ENSG00000157514	Degradome sequencing//Degradome sequencing	positive		validated
1471	tarbase	MIMAT0000751	hsa-miR-330-3p	VPS26C	10311	ENSG00000157538	Degradome sequencing	positive		validated
1472	tarbase	MIMAT0003294	hsa-miR-625-5p	DYRK1A	1859	ENSG00000157540	Degradome sequencing	positive		validated
1473	tarbase	MIMAT0003294	hsa-miR-625-5p	DPYSL5	56896	ENSG00000157851	Degradome sequencing	positive		validated
1474	tarbase	MIMAT0000751	hsa-miR-330-3p	SKI	6497	ENSG00000157933	Degradome sequencing	positive		validated
1475	tarbase	MIMAT0000094	hsa-miR-95-3p	SKI	6497	ENSG00000157933	Degradome sequencing	positive		validated
1476	tarbase	MIMAT0000751	hsa-miR-330-3p	MRPL17	63875	ENSG00000158042	Degradome sequencing	positive		validated
1477	tarbase	MIMAT0003294	hsa-miR-625-5p	DUSP2	1844	ENSG00000158050	Degradome sequencing	positive		validated
1478	tarbase	MIMAT0000751	hsa-miR-330-3p	DUSP2	1844	ENSG00000158050	Degradome sequencing	positive		validated
1479	tarbase	MIMAT0003294	hsa-miR-625-5p	TPRG1L	127262	ENSG00000158109	Degradome sequencing	positive		validated
1480	tarbase	MIMAT0000751	hsa-miR-330-3p	PRXL2C	195827	ENSG00000158122	Degradome sequencing	positive		validated
1481	tarbase	MIMAT0000751	hsa-miR-330-3p	FANCC	2176	ENSG00000158169	Degradome sequencing	positive		validated
1482	tarbase	MIMAT0000751	hsa-miR-330-3p	WASF2	10163	ENSG00000158195	Degradome sequencing	positive		validated
1483	tarbase	MIMAT0003294	hsa-miR-625-5p	WASF2	10163	ENSG00000158195	Degradome sequencing	positive		validated
1484	tarbase	MIMAT0000751	hsa-miR-330-3p	SPATA2	9825	ENSG00000158480	Degradome sequencing//Degradome sequencing//Degradome sequencing//Degradome sequencing	positive		validated
1485	tarbase	MIMAT0003294	hsa-miR-625-5p	SPATA2	9825	ENSG00000158480	Degradome sequencing	positive		validated
1486	tarbase	MIMAT0000751	hsa-miR-330-3p	PPP1R15B	84919	ENSG00000158615	Degradome sequencing//Degradome sequencing	positive		validated
1487	tarbase	MIMAT0000751	hsa-miR-330-3p	GPAT4	137964	ENSG00000158669	Degradome sequencing	negative		validated
1488	tarbase	MIMAT0000751	hsa-miR-330-3p	ELK4	2005	ENSG00000158711	Degradome sequencing//Degradome sequencing	positive		validated
1489	tarbase	MIMAT0000094	hsa-miR-95-3p	ELK4	2005	ENSG00000158711	Degradome sequencing	positive		validated
1490	tarbase	MIMAT0003294	hsa-miR-625-5p	CACHD1	57685	ENSG00000158966	Degradome sequencing	positive		validated
1491	tarbase	MIMAT0000751	hsa-miR-330-3p	CFAP298	56683	ENSG00000159079	Degradome sequencing	positive		validated
1492	tarbase	MIMAT0003294	hsa-miR-625-5p	SON	6651	ENSG00000159140	Degradome sequencing//Degradome sequencing	positive		validated
1493	tarbase	MIMAT0000751	hsa-miR-330-3p	RCAN1	1827	ENSG00000159200	Degradome sequencing	positive		validated
1494	tarbase	MIMAT0000751	hsa-miR-330-3p	RUNX1	861	ENSG00000159216	Degradome sequencing	positive		validated
1495	tarbase	MIMAT0000751	hsa-miR-330-3p	CBR3	874	ENSG00000159231	Degradome sequencing	positive		validated
1496	tarbase	MIMAT0000751	hsa-miR-330-3p	ACTC1	70	ENSG00000159251	Degradome sequencing	positive		validated
1497	tarbase	MIMAT0003294	hsa-miR-625-5p	PTMS	5763	ENSG00000159335	Degradome sequencing	positive		validated
1498	tarbase	MIMAT0003294	hsa-miR-625-5p	ATP13A2	23400	ENSG00000159363	Degradome sequencing	positive		validated
1499	tarbase	MIMAT0000751	hsa-miR-330-3p	M1AP	130951	ENSG00000159374	Degradome sequencing	negative		validated
1500	tarbase	MIMAT0000751	hsa-miR-330-3p	BTG2	7832	ENSG00000159388	Degradome sequencing//Degradome sequencing//Degradome sequencing//Degradome sequencing//Degradome sequencing//Degradome sequencing//Degradome sequencing//Degrad	positive		validated
1501	tarbase	MIMAT0000751	hsa-miR-330-3p	GPBP1L1	60313	ENSG00000159592	Degradome sequencing	positive		validated
1502	tarbase	MIMAT0003294	hsa-miR-625-5p	EFCAB14	9813	ENSG00000159658	Degradome sequencing	positive		validated
1503	tarbase	MIMAT0000751	hsa-miR-330-3p	CTBP1	1487	ENSG00000159692	Degradome sequencing	positive		validated
1504	tarbase	MIMAT0003294	hsa-miR-625-5p	BSDC1	55108	ENSG00000160058	Degradome sequencing	positive		validated
1505	tarbase	MIMAT0000751	hsa-miR-330-3p	CCDC58	131076	ENSG00000160124	Degradome sequencing	positive		validated
1506	tarbase	MIMAT0003294	hsa-miR-625-5p	MCM3AP	8888	ENSG00000160294	Degradome sequencing	positive		validated
1507	tarbase	MIMAT0000751	hsa-miR-330-3p			ENSG00000160336	Degradome sequencing	negative		validated
1508	tarbase	MIMAT0003294	hsa-miR-625-5p	GPSM1	26086	ENSG00000160360	Degradome sequencing	positive		validated
1509	tarbase	MIMAT0003294	hsa-miR-625-5p	BRSK1	84446	ENSG00000160469	Degradome sequencing//Degradome sequencing	positive		validated
1510	tarbase	MIMAT0000751	hsa-miR-330-3p	COX6B2	125965	ENSG00000160471	Degradome sequencing	positive		validated
1511	tarbase	MIMAT0000751	hsa-miR-330-3p	TAOK1	57551	ENSG00000160551	Degradome sequencing	positive		validated
1512	tarbase	MIMAT0003294	hsa-miR-625-5p	TAOK1	57551	ENSG00000160551	Degradome sequencing	positive		validated
1513	tarbase	MIMAT0000751	hsa-miR-330-3p	CHTOP	26097	ENSG00000160679	Degradome sequencing	positive		validated
1514	tarbase	MIMAT0000751	hsa-miR-330-3p	ADAR	103	ENSG00000160710	Degradome sequencing	positive		validated
1515	tarbase	MIMAT0000094	hsa-miR-95-3p	ADAR	103	ENSG00000160710	Degradome sequencing	positive		validated
1516	tarbase	MIMAT0000751	hsa-miR-330-3p	CRTC2	200186	ENSG00000160741	Degradome sequencing	positive		validated
1517	tarbase	MIMAT0003294	hsa-miR-625-5p	CRTC2	200186	ENSG00000160741	Degradome sequencing//Degradome sequencing	positive		validated
1518	tarbase	MIMAT0003294	hsa-miR-625-5p	SLC25A44	9673	ENSG00000160785	Degradome sequencing	positive		validated
1519	tarbase	MIMAT0003294	hsa-miR-625-5p	NACC1	112939	ENSG00000160877	Degradome sequencing//Degradome sequencing	positive		validated
1520	tarbase	MIMAT0000751	hsa-miR-330-3p	FDXR	2232	ENSG00000161513	Degradome sequencing	positive		validated
1521	tarbase	MIMAT0000751	hsa-miR-330-3p	SRSF2	6427	ENSG00000161547	Degradome sequencing	positive		validated
1522	tarbase	MIMAT0003294	hsa-miR-625-5p	SRSF2	6427	ENSG00000161547	Degradome sequencing	positive		validated
1523	tarbase	MIMAT0003294	hsa-miR-625-5p	EMC10	284361	ENSG00000161671	Degradome sequencing	positive		validated
1524	tarbase	MIMAT0003294	hsa-miR-625-5p	LARP4	113251	ENSG00000161813	Degradome sequencing	positive		validated
1525	tarbase	MIMAT0000094	hsa-miR-95-3p	LARP4	113251	ENSG00000161813	Degradome sequencing	positive		validated
1526	tarbase	MIMAT0003294	hsa-miR-625-5p	SCIMP	388325	ENSG00000161929	Degradome sequencing//Degradome sequencing	positive		validated
1527	tarbase	MIMAT0000751	hsa-miR-330-3p	TBC1D24	57465	ENSG00000162065	Degradome sequencing	positive		validated
1528	tarbase	MIMAT0003294	hsa-miR-625-5p	AMDHD2	51005	ENSG00000162066	Degradome sequencing	positive		validated
1529	tarbase	MIMAT0000751	hsa-miR-330-3p	ADCY9	115	ENSG00000162104	Degradome sequencing	positive		validated
1530	tarbase	MIMAT0000751	hsa-miR-330-3p	SHANK2	22941	ENSG00000162105	Degradome sequencing	positive		validated
1531	tarbase	MIMAT0003294	hsa-miR-625-5p	SYVN1	84447	ENSG00000162298	Degradome sequencing	positive		validated
1532	tarbase	MIMAT0000751	hsa-miR-330-3p	CMPK1	51727	ENSG00000162368	Degradome sequencing	positive		validated
1533	tarbase	MIMAT0000751	hsa-miR-330-3p	USP24	23358	ENSG00000162402	Degradome sequencing	positive		validated
1534	tarbase	MIMAT0000751	hsa-miR-330-3p	JAK1	3716	ENSG00000162434	Degradome sequencing	positive		validated
1535	tarbase	MIMAT0000751	hsa-miR-330-3p	DHRS3	9249	ENSG00000162496	Degradome sequencing	positive		validated
1536	tarbase	MIMAT0000751	hsa-miR-330-3p	NFIA	4774	ENSG00000162599	Degradome sequencing	positive		validated
1537	tarbase	MIMAT0003294	hsa-miR-625-5p	NFIA	4774	ENSG00000162599	Degradome sequencing//Degradome sequencing	positive		validated
1538	tarbase	MIMAT0000751	hsa-miR-330-3p	FUBP1	8880	ENSG00000162613	Degradome sequencing	positive		validated
1539	tarbase	MIMAT0000751	hsa-miR-330-3p	FUBP1	8880	ENSG00000162613	Degradome sequencing	negative		validated
1540	tarbase	MIMAT0000751	hsa-miR-330-3p	C1orf52	148423	ENSG00000162642	Degradome sequencing	positive		validated
1541	tarbase	MIMAT0000751	hsa-miR-330-3p	WDR26	80232	ENSG00000162923	Degradome sequencing//Degradome sequencing	positive		validated
1542	tarbase	MIMAT0003294	hsa-miR-625-5p	WDR26	80232	ENSG00000162923	Degradome sequencing//Degradome sequencing	positive		validated
1543	tarbase	MIMAT0003294	hsa-miR-625-5p	REL	5966	ENSG00000162924	Degradome sequencing//Degradome sequencing//Degradome sequencing	positive		validated
1544	tarbase	MIMAT0000094	hsa-miR-95-3p	SLC16A14	151473	ENSG00000163053	Degradome sequencing	positive		validated
1545	tarbase	MIMAT0000751	hsa-miR-330-3p	S100A9	6280	ENSG00000163220	Degradome sequencing	positive		validated
1546	tarbase	MIMAT0003294	hsa-miR-625-5p	NIPAL1	152519	ENSG00000163293	Degradome sequencing	positive		validated
1547	tarbase	MIMAT0000751	hsa-miR-330-3p	ATP1A1	476	ENSG00000163399	Degradome sequencing	positive		validated
1548	tarbase	MIMAT0000751	hsa-miR-330-3p	FSTL1	11167	ENSG00000163430	Degradome sequencing	positive		validated
1549	tarbase	MIMAT0000751	hsa-miR-330-3p	PRKCI	5584	ENSG00000163558	Degradome sequencing	negative		validated
1550	tarbase	MIMAT0000751	hsa-miR-330-3p	RPL22L1	200916	ENSG00000163584	Degradome sequencing	positive		validated
1551	tarbase	MIMAT0000094	hsa-miR-95-3p	PPP4R2	151987	ENSG00000163605	Degradome sequencing	positive		validated
1552	tarbase	MIMAT0000751	hsa-miR-330-3p	TIPARP	25976	ENSG00000163659	Degradome sequencing	positive		validated
1553	tarbase	MIMAT0000751	hsa-miR-330-3p	APBB2	323	ENSG00000163697	Degradome sequencing	positive		validated
1554	tarbase	MIMAT0000751	hsa-miR-330-3p	RCHY1	25898	ENSG00000163743	Degradome sequencing	positive		validated
1555	tarbase	MIMAT0000094	hsa-miR-95-3p	DNAJC5G	285126	ENSG00000163793	Degradome sequencing	negative		validated
1556	tarbase	MIMAT0000094	hsa-miR-95-3p	UCN	7349	ENSG00000163794	Degradome sequencing	positive		validated
1557	tarbase	MIMAT0000751	hsa-miR-330-3p	CDCP1	64866	ENSG00000163814	Degradome sequencing	positive		validated
1558	tarbase	MIMAT0000751	hsa-miR-330-3p	CLEC3B	7123	ENSG00000163815	Degradome sequencing	negative		validated
1559	tarbase	MIMAT0000751	hsa-miR-330-3p	FBXO40	51725	ENSG00000163833	Degradome sequencing	positive		validated
1560	tarbase	MIMAT0000751	hsa-miR-330-3p	DTX3L	151636	ENSG00000163840	Degradome sequencing	negative		validated
1561	tarbase	MIMAT0000751	hsa-miR-330-3p	TKT	7086	ENSG00000163931	Degradome sequencing	positive		validated
1562	tarbase	MIMAT0000751	hsa-miR-330-3p	LRPAP1	4043	ENSG00000163956	Degradome sequencing	positive		validated
1563	tarbase	MIMAT0000751	hsa-miR-330-3p	UBXN7	26043	ENSG00000163960	Degradome sequencing//Degradome sequencing//Degradome sequencing	positive		validated
1564	tarbase	MIMAT0003294	hsa-miR-625-5p	ANXA5	308	ENSG00000164111	Degradome sequencing	positive		validated
1565	tarbase	MIMAT0000751	hsa-miR-330-3p	TMEM184C	55751	ENSG00000164168	Degradome sequencing	positive		validated
1566	tarbase	MIMAT0000751	hsa-miR-330-3p	PRRC1	133619	ENSG00000164244	Degradome sequencing	positive		validated
1567	tarbase	MIMAT0000751	hsa-miR-330-3p	SPINK1	6690	ENSG00000164266	Degradome sequencing	positive		validated
1568	tarbase	MIMAT0000751	hsa-miR-330-3p	BRI3	25798	ENSG00000164713	Degradome sequencing	positive		validated
1569	tarbase	MIMAT0003294	hsa-miR-625-5p	RAD21	5885	ENSG00000164754	Degradome sequencing//Degradome sequencing	positive		validated
1570	tarbase	MIMAT0000751	hsa-miR-330-3p	ORC5	5001	ENSG00000164815	Degradome sequencing	positive		validated
1571	tarbase	MIMAT0000751	hsa-miR-330-3p	SUN1	23353	ENSG00000164828	Degradome sequencing	positive		validated
1572	tarbase	MIMAT0000751	hsa-miR-330-3p	SLC4A2	6522	ENSG00000164889	Degradome sequencing	positive		validated
1573	tarbase	MIMAT0000751	hsa-miR-330-3p	FOXK1	221937	ENSG00000164916	Degradome sequencing//Degradome sequencing//Degradome sequencing//Degradome sequencing	positive		validated
1574	tarbase	MIMAT0003294	hsa-miR-625-5p	YWHAZ	7534	ENSG00000164924	Degradome sequencing//Degradome sequencing	positive		validated
1575	tarbase	MIMAT0000751	hsa-miR-330-3p	DCAF13	25879	ENSG00000164934	Degradome sequencing	positive		validated
1576	tarbase	MIMAT0000751	hsa-miR-330-3p	TP53INP1	94241	ENSG00000164938	Degradome sequencing//Degradome sequencing	positive		validated
1577	tarbase	MIMAT0003294	hsa-miR-625-5p	TP53INP1	94241	ENSG00000164938	Degradome sequencing	positive		validated
1578	tarbase	MIMAT0000094	hsa-miR-95-3p	PSIP1	11168	ENSG00000164985	Degradome sequencing	positive		validated
1579	tarbase	MIMAT0000751	hsa-miR-330-3p	CCDC171	203238	ENSG00000164989	Degradome sequencing	positive		validated
1580	tarbase	MIMAT0000751	hsa-miR-330-3p	UBAP1	51271	ENSG00000165006	Degradome sequencing	positive		validated
1581	tarbase	MIMAT0000751	hsa-miR-330-3p	ABCA1	19	ENSG00000165029	Degradome sequencing	positive		validated
1582	tarbase	MIMAT0003294	hsa-miR-625-5p	HNRNPK	3190	ENSG00000165119	Degradome sequencing	positive		validated
1583	tarbase	MIMAT0003294	hsa-miR-625-5p	VCP	7415	ENSG00000165280	Degradome sequencing	positive		validated
1584	tarbase	MIMAT0000751	hsa-miR-330-3p	MELK	9833	ENSG00000165304	Degradome sequencing	positive		validated
1585	tarbase	MIMAT0003294	hsa-miR-625-5p	REEP3	221035	ENSG00000165476	Degradome sequencing	positive		validated
1586	tarbase	MIMAT0000751	hsa-miR-330-3p	DEPP1	11067	ENSG00000165507	Degradome sequencing	positive		validated
1587	tarbase	MIMAT0000751	hsa-miR-330-3p	PRDX3	10935	ENSG00000165672	Degradome sequencing	positive		validated
1588	tarbase	MIMAT0000751	hsa-miR-330-3p	DDX21	9188	ENSG00000165732	Degradome sequencing	positive		validated
1589	tarbase	MIMAT0003294	hsa-miR-625-5p	NDRG2	57447	ENSG00000165795	Degradome sequencing	positive		validated
1590	tarbase	MIMAT0000751	hsa-miR-330-3p	CCDC186	55088	ENSG00000165813	Degradome sequencing	positive		validated
1591	tarbase	MIMAT0003294	hsa-miR-625-5p	ZFYVE1	53349	ENSG00000165861	Degradome sequencing	positive		validated
1592	tarbase	MIMAT0000094	hsa-miR-95-3p	ISCA2	122961	ENSG00000165898	Degradome sequencing	positive		validated
1593	tarbase	MIMAT0000751	hsa-miR-330-3p	ARL5B	221079	ENSG00000165997	Degradome sequencing	positive		validated
1594	tarbase	MIMAT0000094	hsa-miR-95-3p	SMCO4	56935	ENSG00000166002	Degradome sequencing	positive		validated
1595	tarbase	MIMAT0000751	hsa-miR-330-3p	TAF1D	79101	ENSG00000166012	Degradome sequencing	positive		validated
1596	tarbase	MIMAT0000751	hsa-miR-330-3p	TRMT61A	115708	ENSG00000166166	Degradome sequencing	positive		validated
1597	tarbase	MIMAT0000751	hsa-miR-330-3p	BTRC	8945	ENSG00000166167	Degradome sequencing	positive		validated
1598	tarbase	MIMAT0000751	hsa-miR-330-3p	FRS2	10818	ENSG00000166225	Degradome sequencing	positive		validated
1599	tarbase	MIMAT0003294	hsa-miR-625-5p	FRS2	10818	ENSG00000166225	Degradome sequencing//Degradome sequencing//Degradome sequencing//Degradome sequencing	positive		validated
1600	tarbase	MIMAT0000751	hsa-miR-330-3p	CUL5	8065	ENSG00000166266	Degradome sequencing	positive		validated
1601	tarbase	MIMAT0000751	hsa-miR-330-3p	TUB	7275	ENSG00000166402	Degradome sequencing	positive		validated
1602	tarbase	MIMAT0003294	hsa-miR-625-5p	WEE1	7465	ENSG00000166483	Degradome sequencing//Degradome sequencing//Degradome sequencing//Degradome sequencing	positive		validated
1603	tarbase	MIMAT0000751	hsa-miR-330-3p	WEE1	7465	ENSG00000166483	Degradome sequencing	negative		validated
1604	tarbase	MIMAT0003294	hsa-miR-625-5p	MCM7	4176	ENSG00000166508	Degradome sequencing	positive		validated
1605	tarbase	MIMAT0003294	hsa-miR-625-5p	RIMKLB	57494	ENSG00000166532	Degradome sequencing	positive		validated
1606	tarbase	MIMAT0000751	hsa-miR-330-3p	AP1G1	164	ENSG00000166747	Degradome sequencing	positive		validated
1607	tarbase	MIMAT0000751	hsa-miR-330-3p	MESP1	55897	ENSG00000166823	Degradome sequencing	negative		validated
1608	tarbase	MIMAT0000751	hsa-miR-330-3p	C15orf48	84419	ENSG00000166920	Degradome sequencing	positive		validated
1609	tarbase	MIMAT0000751	hsa-miR-330-3p	GREM1	26585	ENSG00000166923	Degradome sequencing	positive		validated
1610	tarbase	MIMAT0000751	hsa-miR-330-3p	MAPRE2	10982	ENSG00000166974	Degradome sequencing	positive		validated
1611	tarbase	MIMAT0003294	hsa-miR-625-5p	MBD6	114785	ENSG00000166987	Degradome sequencing	positive		validated
1612	tarbase	MIMAT0003294	hsa-miR-625-5p	NUDT21	11051	ENSG00000167005	Degradome sequencing	positive		validated
1613	tarbase	MIMAT0000094	hsa-miR-95-3p	B4GALNT2	124872	ENSG00000167080	Degradome sequencing	negative		validated
1614	tarbase	MIMAT0000094	hsa-miR-95-3p	TRUB2	26995	ENSG00000167112	Degradome sequencing	positive		validated
1615	tarbase	MIMAT0003294	hsa-miR-625-5p	CRK	1398	ENSG00000167193	Degradome sequencing	positive		validated
1616	tarbase	MIMAT0003294	hsa-miR-625-5p	IGF2	3481	ENSG00000167244	Degradome sequencing//Degradome sequencing	positive		validated
1617	tarbase	MIMAT0003294	hsa-miR-625-5p	DUS2	54920	ENSG00000167264	Degradome sequencing//Degradome sequencing	positive		validated
1618	tarbase	MIMAT0000094	hsa-miR-95-3p	DUS2	54920	ENSG00000167264	Degradome sequencing	positive		validated
1619	tarbase	MIMAT0003294	hsa-miR-625-5p	TEPSIN	146705	ENSG00000167302	Degradome sequencing	positive		validated
1620	tarbase	MIMAT0000751	hsa-miR-330-3p	ZNF668	79759	ENSG00000167394	Degradome sequencing	positive		validated
1621	tarbase	MIMAT0000751	hsa-miR-330-3p	ZNF646	9726	ENSG00000167395	Degradome sequencing	positive		validated
1622	tarbase	MIMAT0000751	hsa-miR-330-3p	MIDN	90007	ENSG00000167470	Degradome sequencing	positive		validated
1623	tarbase	MIMAT0003294	hsa-miR-625-5p	MIDN	90007	ENSG00000167470	Degradome sequencing//Degradome sequencing//Degradome sequencing	positive		validated
1624	tarbase	MIMAT0003294	hsa-miR-625-5p	KMT2D	8085	ENSG00000167548	Degradome sequencing//Degradome sequencing//Degradome sequencing	positive		validated
1625	tarbase	MIMAT0000094	hsa-miR-95-3p	KMT2D	8085	ENSG00000167548	Degradome sequencing	positive		validated
1626	tarbase	MIMAT0000751	hsa-miR-330-3p	TUBA1C	84790	ENSG00000167553	Degradome sequencing//Degradome sequencing	positive		validated
1627	tarbase	MIMAT0003294	hsa-miR-625-5p	LENG8	114823	ENSG00000167615	Degradome sequencing	positive		validated
1628	tarbase	MIMAT0000751	hsa-miR-330-3p	TRAPPC9	83696	ENSG00000167632	Degradome sequencing	positive		validated
1629	tarbase	MIMAT0003294	hsa-miR-625-5p	ZNF146	7705	ENSG00000167635	Degradome sequencing//Degradome sequencing	positive		validated
1630	tarbase	MIMAT0000751	hsa-miR-330-3p	SPINT2	10653	ENSG00000167642	Degradome sequencing	positive		validated
1631	tarbase	MIMAT0003294	hsa-miR-625-5p	EEF2	1938	ENSG00000167658	Degradome sequencing//Degradome sequencing	positive		validated
1632	tarbase	MIMAT0003294	hsa-miR-625-5p	C19orf48	84798	ENSG00000167747	Degradome sequencing	positive		validated
1633	tarbase	MIMAT0000751	hsa-miR-330-3p	KRT80	144501	ENSG00000167767	Degradome sequencing	positive		validated
1634	tarbase	MIMAT0003294	hsa-miR-625-5p	SPRYD3	84926	ENSG00000167778	Degradome sequencing	positive		validated
1635	tarbase	MIMAT0000751	hsa-miR-330-3p	TMEM68	137695	ENSG00000167904	Degradome sequencing	negative		validated
1636	tarbase	MIMAT0000094	hsa-miR-95-3p	TMEM68	137695	ENSG00000167904	Degradome sequencing	positive		validated
1637	tarbase	MIMAT0000751	hsa-miR-330-3p	GHDC	84514	ENSG00000167925	Degradome sequencing	positive		validated
1638	tarbase	MIMAT0000094	hsa-miR-95-3p	ECI1	1632	ENSG00000167969	Degradome sequencing	positive		validated
1639	tarbase	MIMAT0000751	hsa-miR-330-3p	KCTD5	54442	ENSG00000167977	Degradome sequencing	positive		validated
1640	tarbase	MIMAT0000751	hsa-miR-330-3p	SRRM2	23524	ENSG00000167978	Degradome sequencing	positive		validated
1641	tarbase	MIMAT0003294	hsa-miR-625-5p	SRRM2	23524	ENSG00000167978	Degradome sequencing//Degradome sequencing//Degradome sequencing	positive		validated
1642	tarbase	MIMAT0000094	hsa-miR-95-3p	SRRM2	23524	ENSG00000167978	Degradome sequencing	positive		validated
1643	tarbase	MIMAT0000751	hsa-miR-330-3p	SDHAF2	54949	ENSG00000167985	Degradome sequencing	positive		validated
1644	tarbase	MIMAT0003294	hsa-miR-625-5p	SLC3A2	6520	ENSG00000168003	Degradome sequencing	positive		validated
1645	tarbase	MIMAT0000751	hsa-miR-330-3p	CTNNB1	1499	ENSG00000168036	Degradome sequencing//Degradome sequencing	positive		validated
1646	tarbase	MIMAT0003294	hsa-miR-625-5p	LTBP3	4054	ENSG00000168056	Degradome sequencing	positive		validated
1647	tarbase	MIMAT0003294	hsa-miR-625-5p	SF1	7536	ENSG00000168066	Degradome sequencing	positive		validated
1648	tarbase	MIMAT0000751	hsa-miR-330-3p	SCARA3	51435	ENSG00000168077	Degradome sequencing	positive		validated
1649	tarbase	MIMAT0000751	hsa-miR-330-3p	PBK	55872	ENSG00000168078	Degradome sequencing	positive		validated
1650	tarbase	MIMAT0000751	hsa-miR-330-3p	PAFAH1B2	5049	ENSG00000168092	Degradome sequencing	positive		validated
1651	tarbase	MIMAT0000751	hsa-miR-330-3p	SETD5	55209	ENSG00000168137	Degradome sequencing	positive		validated
1652	tarbase	MIMAT0003294	hsa-miR-625-5p	SETD5	55209	ENSG00000168137	Degradome sequencing	positive		validated
1653	tarbase	MIMAT0000094	hsa-miR-95-3p	SETD5	55209	ENSG00000168137	Degradome sequencing	positive		validated
1654	tarbase	MIMAT0000751	hsa-miR-330-3p	UBTD2	92181	ENSG00000168246	Degradome sequencing	positive		validated
1655	tarbase	MIMAT0000751	hsa-miR-330-3p	CX3CR1	1524	ENSG00000168329	Degradome sequencing	negative		validated
1656	tarbase	MIMAT0000751	hsa-miR-330-3p	TAP1	6890	ENSG00000168394	Degradome sequencing	positive		validated
1657	tarbase	MIMAT0000751	hsa-miR-330-3p	RFWD3	55159	ENSG00000168411	Degradome sequencing	positive		validated
1658	tarbase	MIMAT0000751	hsa-miR-330-3p	LRATD2	157638	ENSG00000168672	Degradome sequencing	positive		validated
1659	tarbase	MIMAT0000751	hsa-miR-330-3p	CXXC4	80319	ENSG00000168772	Degradome sequencing	negative		validated
1660	tarbase	MIMAT0003294	hsa-miR-625-5p	SNTB2	6645	ENSG00000168807	Degradome sequencing	positive		validated
1661	tarbase	MIMAT0000094	hsa-miR-95-3p	SNTB2	6645	ENSG00000168807	Degradome sequencing	positive		validated
1662	tarbase	MIMAT0003294	hsa-miR-625-5p	XPO6	23214	ENSG00000169180	Degradome sequencing	positive		validated
1663	tarbase	MIMAT0003294	hsa-miR-625-5p	MN1	4330	ENSG00000169184	Degradome sequencing	positive		validated
1664	tarbase	MIMAT0000751	hsa-miR-330-3p	RGS14	10636	ENSG00000169220	Degradome sequencing	positive		validated
1665	tarbase	MIMAT0003294	hsa-miR-625-5p	TBC1D10B	26000	ENSG00000169221	Degradome sequencing	positive		validated
1666	tarbase	MIMAT0000751	hsa-miR-330-3p	MMGT1	93380	ENSG00000169446	Degradome sequencing	positive		validated
1667	tarbase	MIMAT0000094	hsa-miR-95-3p	MMGT1	93380	ENSG00000169446	Degradome sequencing	positive		validated
1668	tarbase	MIMAT0000094	hsa-miR-95-3p	CLIC3	9022	ENSG00000169583	Degradome sequencing	positive		validated
1669	tarbase	MIMAT0003294	hsa-miR-625-5p	INO80E	283899	ENSG00000169592	Degradome sequencing	positive		validated
1670	tarbase	MIMAT0000751	hsa-miR-330-3p	C15orf40	123207	ENSG00000169609	Degradome sequencing//Degradome sequencing	positive		validated
1671	tarbase	MIMAT0003294	hsa-miR-625-5p	DUS1L	64118	ENSG00000169718	Degradome sequencing	positive		validated
1672	tarbase	MIMAT0000094	hsa-miR-95-3p	HNRNPF	3185	ENSG00000169813	Degradome sequencing	positive		validated
1673	tarbase	MIMAT0003294	hsa-miR-625-5p	CSGALNACT2	55454	ENSG00000169826	Degradome sequencing	positive		validated
1674	tarbase	MIMAT0003294	hsa-miR-625-5p	P2RY1	5028	ENSG00000169860	Degradome sequencing	positive		validated
1675	tarbase	MIMAT0000751	hsa-miR-330-3p	CALML6	163688	ENSG00000169885	Degradome sequencing	positive		validated
1676	tarbase	MIMAT0000751	hsa-miR-330-3p	TM4SF1	4071	ENSG00000169908	Degradome sequencing	positive		validated
1677	tarbase	MIMAT0003294	hsa-miR-625-5p	BRD3	8019	ENSG00000169925	Degradome sequencing	positive		validated
1678	tarbase	MIMAT0000751	hsa-miR-330-3p	ZNF768	79724	ENSG00000169957	Degradome sequencing	positive		validated
1679	tarbase	MIMAT0003294	hsa-miR-625-5p	NLGN2	57555	ENSG00000169992	Degradome sequencing	positive		validated
1680	tarbase	MIMAT0000751	hsa-miR-330-3p	TMEM154	201799	ENSG00000170006	Degradome sequencing	negative		validated
1681	tarbase	MIMAT0000094	hsa-miR-95-3p	SERPINA9	327657	ENSG00000170054	Degradome sequencing	negative		validated
1682	tarbase	MIMAT0000751	hsa-miR-330-3p	UBB	7314	ENSG00000170315	Degradome sequencing	positive		validated
1683	tarbase	MIMAT0000751	hsa-miR-330-3p	TMED10	10972	ENSG00000170348	Degradome sequencing	positive		validated
1684	tarbase	MIMAT0003294	hsa-miR-625-5p	TMED10	10972	ENSG00000170348	Degradome sequencing//Degradome sequencing	positive		validated
1685	tarbase	MIMAT0000751	hsa-miR-330-3p	SLC30A1	7779	ENSG00000170385	Degradome sequencing	positive		validated
1686	tarbase	MIMAT0003294	hsa-miR-625-5p	SLC30A1	7779	ENSG00000170385	Degradome sequencing	positive		validated
1687	tarbase	MIMAT0000751	hsa-miR-330-3p	KRT72	140807	ENSG00000170486	Degradome sequencing	positive		validated
1688	tarbase	MIMAT0000751	hsa-miR-330-3p	LONRF2	164832	ENSG00000170500	Degradome sequencing	positive		validated
1689	tarbase	MIMAT0000751	hsa-miR-330-3p	IRX1	79192	ENSG00000170549	Degradome sequencing	negative		validated
1690	tarbase	MIMAT0000751	hsa-miR-330-3p	IRX2	153572	ENSG00000170561	Degradome sequencing	positive		validated
1691	tarbase	MIMAT0000751	hsa-miR-330-3p	HOXB9	3219	ENSG00000170689	Degradome sequencing//Degradome sequencing	positive		validated
1692	tarbase	MIMAT0000751	hsa-miR-330-3p	SYT9	143425	ENSG00000170743	Degradome sequencing	positive		validated
1693	tarbase	MIMAT0000751	hsa-miR-330-3p	KIF5B	3799	ENSG00000170759	Degradome sequencing	positive		validated
1694	tarbase	MIMAT0000094	hsa-miR-95-3p	CDCA4	55038	ENSG00000170779	Degradome sequencing	positive		validated
1695	tarbase	MIMAT0000751	hsa-miR-330-3p	KBTBD2	25948	ENSG00000170852	Degradome sequencing	positive		validated
1696	tarbase	MIMAT0003294	hsa-miR-625-5p	TANC2	26115	ENSG00000170921	Degradome sequencing	positive		validated
1697	tarbase	MIMAT0000751	hsa-miR-330-3p	SCAND1	51282	ENSG00000171222	Degradome sequencing	positive		validated
1698	tarbase	MIMAT0000751	hsa-miR-330-3p	FAM241B	219738	ENSG00000171224	Degradome sequencing	negative		validated
1699	tarbase	MIMAT0000751	hsa-miR-330-3p	NPTX1	4884	ENSG00000171246	Degradome sequencing	positive		validated
1700	tarbase	MIMAT0000094	hsa-miR-95-3p	NPTX1	4884	ENSG00000171246	Degradome sequencing	positive		validated
1701	tarbase	MIMAT0003294	hsa-miR-625-5p	FAM98B	283742	ENSG00000171262	Degradome sequencing//Degradome sequencing	positive		validated
1702	tarbase	MIMAT0003294	hsa-miR-625-5p	CANT1	124583	ENSG00000171302	Degradome sequencing	positive		validated
1703	tarbase	MIMAT0000751	hsa-miR-330-3p	KRT9	3857	ENSG00000171403	Degradome sequencing	negative		validated
1704	tarbase	MIMAT0000094	hsa-miR-95-3p	ZNF581	51545	ENSG00000171425	Degradome sequencing//Degradome sequencing	positive		validated
1705	tarbase	MIMAT0000751	hsa-miR-330-3p	DSEL	92126	ENSG00000171451	Degradome sequencing	positive		validated
1706	tarbase	MIMAT0000751	hsa-miR-330-3p	NMUR1	10316	ENSG00000171596	Degradome sequencing	negative		validated
1707	tarbase	MIMAT0000751	hsa-miR-330-3p	ENC1	8507	ENSG00000171617	Degradome sequencing//Degradome sequencing	positive		validated
1708	tarbase	MIMAT0000751	hsa-miR-330-3p	BPTF	2186	ENSG00000171634	Degradome sequencing	positive		validated
1709	tarbase	MIMAT0000751	hsa-miR-330-3p	ATF7IP	55729	ENSG00000171681	Degradome sequencing	positive		validated
1710	tarbase	MIMAT0000751	hsa-miR-330-3p	CTPS1	1503	ENSG00000171793	Degradome sequencing//Degradome sequencing//Degradome sequencing	positive		validated
1711	tarbase	MIMAT0000751	hsa-miR-330-3p	RPS21	6227	ENSG00000171858	Degradome sequencing//Degradome sequencing	positive		validated
1712	tarbase	MIMAT0003294	hsa-miR-625-5p	PTEN	5728	ENSG00000171862	Degradome sequencing	positive		validated
1713	tarbase	MIMAT0000751	hsa-miR-330-3p	FRMD5	84978	ENSG00000171877	Degradome sequencing	negative		validated
1714	tarbase	MIMAT0000751	hsa-miR-330-3p	ZNF217	7764	ENSG00000171940	Degradome sequencing	positive		validated
1715	tarbase	MIMAT0000751	hsa-miR-330-3p	OR1A1	8383	ENSG00000172146	Degradome sequencing	positive		validated
1716	tarbase	MIMAT0000751	hsa-miR-330-3p	PAIP1	10605	ENSG00000172239	Degradome sequencing	positive		validated
1717	tarbase	MIMAT0000094	hsa-miR-95-3p	ZNF131	7690	ENSG00000172262	Degradome sequencing	positive		validated
1718	tarbase	MIMAT0000751	hsa-miR-330-3p	DPAGT1	1798	ENSG00000172269	Degradome sequencing	positive		validated
1719	tarbase	MIMAT0003294	hsa-miR-625-5p	CERS6	253782	ENSG00000172292	Degradome sequencing	positive		validated
1720	tarbase	MIMAT0000751	hsa-miR-330-3p	MCRIP2	84331	ENSG00000172366	Degradome sequencing	positive		validated
1721	tarbase	MIMAT0000751	hsa-miR-330-3p	SLFN11	91607	ENSG00000172716	Degradome sequencing	positive		validated
1722	tarbase	MIMAT0003294	hsa-miR-625-5p	CFL1	1072	ENSG00000172757	Degradome sequencing//Degradome sequencing//Degradome sequencing//Degradome sequencing//Degradome sequencing	positive		validated
1723	tarbase	MIMAT0000751	hsa-miR-330-3p	DCP2	167227	ENSG00000172795	Degradome sequencing	positive		validated
1724	tarbase	MIMAT0000751	hsa-miR-330-3p	HECTD4	283450	ENSG00000173064	Degradome sequencing	positive		validated
1725	tarbase	MIMAT0003294	hsa-miR-625-5p	BNC2	54796	ENSG00000173068	Degradome sequencing	positive		validated
1726	tarbase	MIMAT0003294	hsa-miR-625-5p	KDM2A	22992	ENSG00000173120	Degradome sequencing//Degradome sequencing	positive		validated
1727	tarbase	MIMAT0000751	hsa-miR-330-3p	PARP15	165631	ENSG00000173200	Degradome sequencing	positive		validated
1728	tarbase	MIMAT0000094	hsa-miR-95-3p	PLAC8L1	153770	ENSG00000173261	Degradome sequencing	negative		validated
1729	tarbase	MIMAT0000751	hsa-miR-330-3p	TNKS	8658	ENSG00000173273	Degradome sequencing//Degradome sequencing	positive		validated
1730	tarbase	MIMAT0000751	hsa-miR-330-3p	TRIB1	10221	ENSG00000173334	Degradome sequencing//Degradome sequencing	positive		validated
1731	tarbase	MIMAT0003294	hsa-miR-625-5p	TRIB1	10221	ENSG00000173334	Degradome sequencing	positive		validated
1732	tarbase	MIMAT0000751	hsa-miR-330-3p	CST9	128822	ENSG00000173335	Degradome sequencing	positive		validated
1733	tarbase	MIMAT0000751	hsa-miR-330-3p	DAG1	1605	ENSG00000173402	Degradome sequencing	positive		validated
1734	tarbase	MIMAT0000751	hsa-miR-330-3p	SMARCC1	6599	ENSG00000173473	Degradome sequencing	positive		validated
1735	tarbase	MIMAT0003294	hsa-miR-625-5p	CHD2	1106	ENSG00000173575	Degradome sequencing	positive		validated
1736	tarbase	MIMAT0000751	hsa-miR-330-3p	CCDC106	29903	ENSG00000173581	Degradome sequencing	negative		validated
1737	tarbase	MIMAT0003294	hsa-miR-625-5p	EIF1	10209	ENSG00000173812	Degradome sequencing//Degradome sequencing//Degradome sequencing	positive		validated
1738	tarbase	MIMAT0000094	hsa-miR-95-3p	RNF213	57674	ENSG00000173821	Degradome sequencing	positive		validated
1739	tarbase	MIMAT0000751	hsa-miR-330-3p	PHC3	80012	ENSG00000173889	Degradome sequencing//Degradome sequencing	positive		validated
1740	tarbase	MIMAT0000751	hsa-miR-330-3p	GPR160	26996	ENSG00000173890	Degradome sequencing	positive		validated
1741	tarbase	MIMAT0000751	hsa-miR-330-3p	GOLIM4	27333	ENSG00000173905	Degradome sequencing	negative		validated
1742	tarbase	MIMAT0000751	hsa-miR-330-3p	TLR6	10333	ENSG00000174130	Degradome sequencing	positive		validated
1743	tarbase	MIMAT0000751	hsa-miR-330-3p	RGMB	285704	ENSG00000174136	Degradome sequencing//Degradome sequencing	positive		validated
1744	tarbase	MIMAT0000751	hsa-miR-330-3p	RALGAPA1	253959	ENSG00000174373	Degradome sequencing	positive		validated
1745	tarbase	MIMAT0000751	hsa-miR-330-3p	LIG4	3981	ENSG00000174405	Degradome sequencing	positive		validated
1746	tarbase	MIMAT0003294	hsa-miR-625-5p	LIG4	3981	ENSG00000174405	Degradome sequencing//Degradome sequencing	positive		validated
1747	tarbase	MIMAT0000094	hsa-miR-95-3p	RPL15	6138	ENSG00000174748	Degradome sequencing	positive		validated
1748	tarbase	MIMAT0000094	hsa-miR-95-3p	PDZK1	5174	ENSG00000174827	Degradome sequencing	negative		validated
1749	tarbase	MIMAT0000094	hsa-miR-95-3p	PDIK1L	149420	ENSG00000175087	Degradome sequencing	positive		validated
1750	tarbase	MIMAT0003294	hsa-miR-625-5p	MARCKSL1	65108	ENSG00000175130	Degradome sequencing	positive		validated
1751	tarbase	MIMAT0000751	hsa-miR-330-3p	DDIT3	1649	ENSG00000175197	Degradome sequencing	positive		validated
1752	tarbase	MIMAT0003294	hsa-miR-625-5p	PHYKPL	85007	ENSG00000175309	Degradome sequencing	positive		validated
1753	tarbase	MIMAT0003294	hsa-miR-625-5p	EIF1AD	84285	ENSG00000175376	Degradome sequencing	positive		validated
1754	tarbase	MIMAT0003294	hsa-miR-625-5p	LPL	4023	ENSG00000175445	Degradome sequencing	positive		validated
1755	tarbase	MIMAT0003294	hsa-miR-625-5p	CTDNEP1	23399	ENSG00000175826	Degradome sequencing//Degradome sequencing	positive		validated
1756	tarbase	MIMAT0000751	hsa-miR-330-3p	GAPT	202309	ENSG00000175857	Degradome sequencing	positive		validated
1757	tarbase	MIMAT0000094	hsa-miR-95-3p	LYSMD3	116068	ENSG00000176018	Degradome sequencing//Degradome sequencing	positive		validated
1758	tarbase	MIMAT0000751	hsa-miR-330-3p	TPRN	286262	ENSG00000176058	Degradome sequencing	negative		validated
1759	tarbase	MIMAT0003294	hsa-miR-625-5p	RNPEP	6051	ENSG00000176393	Degradome sequencing	positive		validated
1760	tarbase	MIMAT0000751	hsa-miR-330-3p	CLEC14A	161198	ENSG00000176435	Degradome sequencing//Degradome sequencing	positive		validated
1761	tarbase	MIMAT0003294	hsa-miR-625-5p	DIRAS1	148252	ENSG00000176490	Degradome sequencing	positive		validated
1762	tarbase	MIMAT0000094	hsa-miR-95-3p	KBTBD11	9920	ENSG00000176595	Degradome sequencing	positive		validated
1763	tarbase	MIMAT0000094	hsa-miR-95-3p	LMNB2	84823	ENSG00000176619	Degradome sequencing	positive		validated
1764	tarbase	MIMAT0000751	hsa-miR-330-3p	BOK	666	ENSG00000176720	Degradome sequencing	negative		validated
1765	tarbase	MIMAT0000751	hsa-miR-330-3p	FAM91A1	157769	ENSG00000176853	Degradome sequencing	positive		validated
1766	tarbase	MIMAT0003294	hsa-miR-625-5p	SOX11	6664	ENSG00000176887	Degradome sequencing	positive		validated
1767	tarbase	MIMAT0000094	hsa-miR-95-3p	NFATC2IP	84901	ENSG00000176953	Degradome sequencing	positive		validated
1768	tarbase	MIMAT0000094	hsa-miR-95-3p	AP000679.1		ENSG00000176984	Degradome sequencing	negative		validated
1769	tarbase	MIMAT0000751	hsa-miR-330-3p	SEC24C	9632	ENSG00000176986	Degradome sequencing	positive		validated
1770	tarbase	MIMAT0003294	hsa-miR-625-5p	MTHFR	4524	ENSG00000177000	Degradome sequencing	positive		validated
1771	tarbase	MIMAT0003294	hsa-miR-625-5p	DEAF1	10522	ENSG00000177030	Degradome sequencing	positive		validated
1772	tarbase	MIMAT0003294	hsa-miR-625-5p	FBXO46	23403	ENSG00000177051	Degradome sequencing	positive		validated
1773	tarbase	MIMAT0000751	hsa-miR-330-3p	SLC38A9	153129	ENSG00000177058	Degradome sequencing	negative		validated
1774	tarbase	MIMAT0003294	hsa-miR-625-5p	POLE	5426	ENSG00000177084	Degradome sequencing	positive		validated
1775	tarbase	MIMAT0000751	hsa-miR-330-3p	CHD9	80205	ENSG00000177200	Degradome sequencing	positive		validated
1776	tarbase	MIMAT0000751	hsa-miR-330-3p	ZBTB38	253461	ENSG00000177311	Degradome sequencing	positive		validated
1777	tarbase	MIMAT0003294	hsa-miR-625-5p	UMODL1	89766	ENSG00000177398	Degradome sequencing	positive		validated
1778	tarbase	MIMAT0003294	hsa-miR-625-5p	RABEP2	79874	ENSG00000177548	Degradome sequencing	positive		validated
1779	tarbase	MIMAT0000751	hsa-miR-330-3p	TBL1XR1	79718	ENSG00000177565	Degradome sequencing	positive		validated
1780	tarbase	MIMAT0000751	hsa-miR-330-3p	TBL1XR1	79718	ENSG00000177565	Degradome sequencing	negative		validated
1781	tarbase	MIMAT0003294	hsa-miR-625-5p	PIDD1	55367	ENSG00000177595	Degradome sequencing	positive		validated
1782	tarbase	MIMAT0000751	hsa-miR-330-3p	GBA	2629	ENSG00000177628	Degradome sequencing	positive		validated
1783	tarbase	MIMAT0003294	hsa-miR-625-5p	PNPLA2	57104	ENSG00000177666	Degradome sequencing	positive		validated
1784	tarbase	MIMAT0000751	hsa-miR-330-3p	TMEM94	9772	ENSG00000177728	Degradome sequencing	positive		validated
1785	tarbase	MIMAT0000751	hsa-miR-330-3p	ZBTB41	360023	ENSG00000177888	Degradome sequencing	negative		validated
1786	tarbase	MIMAT0000094	hsa-miR-95-3p	ZBTB41	360023	ENSG00000177888	Degradome sequencing	negative		validated
1787	tarbase	MIMAT0000751	hsa-miR-330-3p	IMP3	55272	ENSG00000177971	Degradome sequencing//Degradome sequencing	positive		validated
1788	tarbase	MIMAT0003294	hsa-miR-625-5p	SH2B1	25970	ENSG00000178188	Degradome sequencing	positive		validated
1789	tarbase	MIMAT0003294	hsa-miR-625-5p	WDR6	11180	ENSG00000178252	Degradome sequencing	positive		validated
1790	tarbase	MIMAT0000751	hsa-miR-330-3p	EPM2AIP1	9852	ENSG00000178567	Degradome sequencing	positive		validated
1791	tarbase	MIMAT0000751	hsa-miR-330-3p	ERBB4	2066	ENSG00000178568	Degradome sequencing	negative		validated
1792	tarbase	MIMAT0000094	hsa-miR-95-3p	PSAPL1	768239	ENSG00000178597	Degradome sequencing	negative		validated
1793	tarbase	MIMAT0003294	hsa-miR-625-5p	SUZ12	23512	ENSG00000178691	Degradome sequencing	positive		validated
1794	tarbase	MIMAT0003294	hsa-miR-625-5p	PFAS	5198	ENSG00000178921	Degradome sequencing	positive		validated
1795	tarbase	MIMAT0000751	hsa-miR-330-3p	ZBTB7A	51341	ENSG00000178951	Degradome sequencing	positive		validated
1796	tarbase	MIMAT0003294	hsa-miR-625-5p	ZBTB7A	51341	ENSG00000178951	Degradome sequencing//Degradome sequencing	positive		validated
1797	tarbase	MIMAT0000751	hsa-miR-330-3p	MRFAP1	93621	ENSG00000179010	Degradome sequencing	positive		validated
1798	tarbase	MIMAT0003294	hsa-miR-625-5p	RCC2	55920	ENSG00000179051	Degradome sequencing//Degradome sequencing	positive		validated
1799	tarbase	MIMAT0000094	hsa-miR-95-3p	FJX1	24147	ENSG00000179431	Degradome sequencing	positive		validated
1800	tarbase	MIMAT0003294	hsa-miR-625-5p	KLHL28	54813	ENSG00000179454	Degradome sequencing//Degradome sequencing	positive		validated
1801	tarbase	MIMAT0003294	hsa-miR-625-5p	ZBTB18	10472	ENSG00000179456	Degradome sequencing	positive		validated
1802	tarbase	MIMAT0000751	hsa-miR-330-3p	MYADM	91663	ENSG00000179820	Degradome sequencing	positive		validated
1803	tarbase	MIMAT0003294	hsa-miR-625-5p	SERTAD2	9792	ENSG00000179833	Degradome sequencing//Degradome sequencing	positive		validated
1804	tarbase	MIMAT0000751	hsa-miR-330-3p			ENSG00000179979	Degradome sequencing	positive		validated
1805	tarbase	MIMAT0000094	hsa-miR-95-3p	OAZ2	4947	ENSG00000180304	Degradome sequencing	positive		validated
1806	tarbase	MIMAT0003294	hsa-miR-625-5p	CCDC43	124808	ENSG00000180329	Degradome sequencing	positive		validated
1807	tarbase	MIMAT0000751	hsa-miR-330-3p	ATP5F1EP2		ENSG00000180389	Degradome sequencing	positive		validated
1808	tarbase	MIMAT0000751	hsa-miR-330-3p	MIGA1	374986	ENSG00000180488	Degradome sequencing	positive		validated
1809	tarbase	MIMAT0000751	hsa-miR-330-3p	YOD1	55432	ENSG00000180667	Degradome sequencing	positive		validated
1810	tarbase	MIMAT0000751	hsa-miR-330-3p	TMEM64	169200	ENSG00000180694	Degradome sequencing	positive		validated
1811	tarbase	MIMAT0000751	hsa-miR-330-3p	ZNF792	126375	ENSG00000180884	Degradome sequencing	positive		validated
1812	tarbase	MIMAT0000751	hsa-miR-330-3p	GPR137C	283554	ENSG00000180998	Degradome sequencing	positive		validated
1813	tarbase	MIMAT0000751	hsa-miR-330-3p	POLR2A	5430	ENSG00000181222	Degradome sequencing	positive		validated
1814	tarbase	MIMAT0003294	hsa-miR-625-5p	POLR2A	5430	ENSG00000181222	Degradome sequencing//Degradome sequencing	positive		validated
1815	tarbase	MIMAT0000094	hsa-miR-95-3p	POLR2A	5430	ENSG00000181222	Degradome sequencing	positive		validated
1816	tarbase	MIMAT0003294	hsa-miR-625-5p	OGFOD3	79701	ENSG00000181396	Degradome sequencing	positive		validated
1817	tarbase	MIMAT0000751	hsa-miR-330-3p	ZNF678	339500	ENSG00000181450	Degradome sequencing	positive		validated
1818	tarbase	MIMAT0003294	hsa-miR-625-5p	IBA57	200205	ENSG00000181873	Degradome sequencing	positive		validated
1819	tarbase	MIMAT0000751	hsa-miR-330-3p	PNMA8A	55228	ENSG00000182013	Degradome sequencing	positive		validated
1820	tarbase	MIMAT0003294	hsa-miR-625-5p	TMEM259	91304	ENSG00000182087	Degradome sequencing//Degradome sequencing	positive		validated
1821	tarbase	MIMAT0000751	hsa-miR-330-3p	LDOC1	23641	ENSG00000182195	Degradome sequencing	positive		validated
1822	tarbase	MIMAT0003294	hsa-miR-625-5p	EXT1	2131	ENSG00000182197	Degradome sequencing	positive		validated
1823	tarbase	MIMAT0003294	hsa-miR-625-5p	SHMT2	6472	ENSG00000182199	Degradome sequencing	positive		validated
1824	tarbase	MIMAT0003294	hsa-miR-625-5p	UBE2E2	7325	ENSG00000182247	Degradome sequencing	positive		validated
1825	tarbase	MIMAT0000094	hsa-miR-95-3p	TRAPPC6B	122553	ENSG00000182400	Degradome sequencing	negative		validated
1826	tarbase	MIMAT0000751	hsa-miR-330-3p	NPLOC4	55666	ENSG00000182446	Degradome sequencing	positive		validated
1827	tarbase	MIMAT0000751	hsa-miR-330-3p	KPNA2	3838	ENSG00000182481	Degradome sequencing//Degradome sequencing//Degradome sequencing	positive		validated
1828	tarbase	MIMAT0000751	hsa-miR-330-3p	GLRX5	51218	ENSG00000182512	Degradome sequencing//Degradome sequencing	positive		validated
1829	tarbase	MIMAT0003294	hsa-miR-625-5p	TSKU	25987	ENSG00000182704	Degradome sequencing	positive		validated
1830	tarbase	MIMAT0000751	hsa-miR-330-3p	ACBD3	64746	ENSG00000182827	Degradome sequencing	positive		validated
1831	tarbase	MIMAT0000094	hsa-miR-95-3p	C16orf72	29035	ENSG00000182831	Degradome sequencing	positive		validated
1832	tarbase	MIMAT0003294	hsa-miR-625-5p	CSMD1	64478	ENSG00000183117	Degradome sequencing	positive		validated
1833	tarbase	MIMAT0003294	hsa-miR-625-5p	BCOR	54880	ENSG00000183337	Degradome sequencing	positive		validated
1834	tarbase	MIMAT0000751	hsa-miR-330-3p	RIPK4	54101	ENSG00000183421	Degradome sequencing	positive		validated
1835	tarbase	MIMAT0000751	hsa-miR-330-3p	PRR14L	253143	ENSG00000183530	Degradome sequencing	positive		validated
1836	tarbase	MIMAT0000751	hsa-miR-330-3p	CMTM4	146223	ENSG00000183723	Degradome sequencing	positive		validated
1837	tarbase	MIMAT0000751	hsa-miR-330-3p	TMEM50A	23585	ENSG00000183726	Degradome sequencing	positive		validated
1838	tarbase	MIMAT0000751	hsa-miR-330-3p	CBX6	23466	ENSG00000183741	Degradome sequencing	positive		validated
1839	tarbase	MIMAT0003294	hsa-miR-625-5p	CBX6	23466	ENSG00000183741	Degradome sequencing//Degradome sequencing	positive		validated
1840	tarbase	MIMAT0003294	hsa-miR-625-5p	ZNF703	80139	ENSG00000183779	Degradome sequencing//Degradome sequencing	positive		validated
1841	tarbase	MIMAT0000751	hsa-miR-330-3p	PNMA3	29944	ENSG00000183837	Degradome sequencing	negative		validated
1842	tarbase	MIMAT0003294	hsa-miR-625-5p	KMT5A	387893	ENSG00000183955	Degradome sequencing	positive		validated
1843	tarbase	MIMAT0000751	hsa-miR-330-3p	ACTG1	71	ENSG00000184009	Degradome sequencing//Degradome sequencing//Degradome sequencing//Degradome sequencing	positive		validated
1844	tarbase	MIMAT0003294	hsa-miR-625-5p	ACTG1	71	ENSG00000184009	Degradome sequencing	positive		validated
1845	tarbase	MIMAT0003294	hsa-miR-625-5p	CSF1	1435	ENSG00000184371	Degradome sequencing	positive		validated
1846	tarbase	MIMAT0000751	hsa-miR-330-3p	BEX5	340542	ENSG00000184515	Degradome sequencing	positive		validated
1847	tarbase	MIMAT0000751	hsa-miR-330-3p	SOCS3	9021	ENSG00000184557	Degradome sequencing	positive		validated
1848	tarbase	MIMAT0000751	hsa-miR-330-3p	XPOT	11260	ENSG00000184575	Degradome sequencing	positive		validated
1849	tarbase	MIMAT0000751	hsa-miR-330-3p	IMMP2L	83943	ENSG00000184903	Degradome sequencing	positive		validated
1850	tarbase	MIMAT0003294	hsa-miR-625-5p	FMNL1	752	ENSG00000184922	Degradome sequencing	positive		validated
1851	tarbase	MIMAT0000751	hsa-miR-330-3p	NELFA	7469	ENSG00000185049	Degradome sequencing	positive		validated
1852	tarbase	MIMAT0000094	hsa-miR-95-3p	C6orf120	387263	ENSG00000185127	Degradome sequencing	positive		validated
1853	tarbase	MIMAT0000751	hsa-miR-330-3p	GALNT17	64409	ENSG00000185274	Degradome sequencing	negative		validated
1854	tarbase	MIMAT0003294	hsa-miR-625-5p	ZBTB37	84614	ENSG00000185278	Degradome sequencing	positive		validated
1855	tarbase	MIMAT0000094	hsa-miR-95-3p	CCDC137	339230	ENSG00000185298	Degradome sequencing	positive		validated
1856	tarbase	MIMAT0000751	hsa-miR-330-3p	TEDC1	283643	ENSG00000185347	Degradome sequencing	negative		validated
1857	tarbase	MIMAT0000751	hsa-miR-330-3p	ZSWIM9	374920	ENSG00000185453	Degradome sequencing	positive		validated
1858	tarbase	MIMAT0000751	hsa-miR-330-3p	GPRIN3	285513	ENSG00000185477	Degradome sequencing	positive		validated
1859	tarbase	MIMAT0003294	hsa-miR-625-5p	PBX1	5087	ENSG00000185630	Degradome sequencing	positive		validated
1860	tarbase	MIMAT0003294	hsa-miR-625-5p	ZFP36L1	677	ENSG00000185650	Degradome sequencing	positive		validated
1861	tarbase	MIMAT0000751	hsa-miR-330-3p	BRWD1	54014	ENSG00000185658	Degradome sequencing//Degradome sequencing	positive		validated
1862	tarbase	MIMAT0000751	hsa-miR-330-3p	MOSMO	730094	ENSG00000185716	Degradome sequencing	positive		validated
1863	tarbase	MIMAT0000751	hsa-miR-330-3p	IFIT1	3434	ENSG00000185745	Degradome sequencing//Degradome sequencing	positive		validated
1864	tarbase	MIMAT0000751	hsa-miR-330-3p	MORF4L1	10933	ENSG00000185787	Degradome sequencing	positive		validated
1865	tarbase	MIMAT0003294	hsa-miR-625-5p	DMWD	1762	ENSG00000185800	Degradome sequencing	positive		validated
1866	tarbase	MIMAT0003294	hsa-miR-625-5p	BCAP31	10134	ENSG00000185825	Degradome sequencing//Degradome sequencing	positive		validated
1867	tarbase	MIMAT0000751	hsa-miR-330-3p	KRT73	319101	ENSG00000186049	Degradome sequencing	positive		validated
1868	tarbase	MIMAT0003294	hsa-miR-625-5p	PIP5K1C	23396	ENSG00000186111	Degradome sequencing	positive		validated
1869	tarbase	MIMAT0000751	hsa-miR-330-3p	ZBTB6	10773	ENSG00000186130	Degradome sequencing	positive		validated
1870	tarbase	MIMAT0003294	hsa-miR-625-5p	ZNRF1	84937	ENSG00000186187	Degradome sequencing	positive		validated
1871	tarbase	MIMAT0000094	hsa-miR-95-3p	LCE1E	353135	ENSG00000186226	Degradome sequencing	negative		validated
1872	tarbase	MIMAT0000751	hsa-miR-330-3p	INSIG1	3638	ENSG00000186480	Degradome sequencing	positive		validated
1873	tarbase	MIMAT0003294	hsa-miR-625-5p	INSIG1	3638	ENSG00000186480	Degradome sequencing	positive		validated
1874	tarbase	MIMAT0000751	hsa-miR-330-3p	ARHGAP30	257106	ENSG00000186517	Degradome sequencing	positive		validated
1875	tarbase	MIMAT0003294	hsa-miR-625-5p	ZFP91	80829	ENSG00000186660	Degradome sequencing//Degradome sequencing	positive		validated
1876	tarbase	MIMAT0000751	hsa-miR-330-3p	LYRM7	90624	ENSG00000186687	Degradome sequencing	negative		validated
1877	tarbase	MIMAT0000751	hsa-miR-330-3p	HYAL3	8372	ENSG00000186792	Degradome sequencing	positive		validated
1878	tarbase	MIMAT0000094	hsa-miR-95-3p	HEXIM1	10614	ENSG00000186834	Degradome sequencing	positive		validated
1879	tarbase	MIMAT0000751	hsa-miR-330-3p	OR13C8	138802	ENSG00000186943	Degradome sequencing	positive		validated
1880	tarbase	MIMAT0000751	hsa-miR-330-3p	TEAD1	7003	ENSG00000187079	Degradome sequencing	positive		validated
1881	tarbase	MIMAT0000751	hsa-miR-330-3p	MT1X	4501	ENSG00000187193	Degradome sequencing	positive		validated
1882	tarbase	MIMAT0000751	hsa-miR-330-3p	HSPA14	51182	ENSG00000187522	Degradome sequencing//Degradome sequencing//Degradome sequencing	positive		validated
1883	tarbase	MIMAT0000094	hsa-miR-95-3p	MAGEH1	28986	ENSG00000187601	Degradome sequencing	positive		validated
1884	tarbase	MIMAT0000751	hsa-miR-330-3p	TET3	200424	ENSG00000187605	Degradome sequencing//Degradome sequencing	positive		validated
1885	tarbase	MIMAT0000751	hsa-miR-330-3p	NHEJ1	79840	ENSG00000187736	Degradome sequencing	positive		validated
1886	tarbase	MIMAT0003294	hsa-miR-625-5p	COL4A5	1287	ENSG00000188153	Degradome sequencing	positive		validated
1887	tarbase	MIMAT0000094	hsa-miR-95-3p	FAM166A	401565	ENSG00000188163	Degradome sequencing	negative		validated
1888	tarbase	MIMAT0003294	hsa-miR-625-5p	ZNF383	163087	ENSG00000188283	Degradome sequencing	positive		validated
1889	tarbase	MIMAT0000751	hsa-miR-330-3p	NCCRP1	342897	ENSG00000188505	Degradome sequencing	positive		validated
1890	tarbase	MIMAT0000751	hsa-miR-330-3p	HBA2	3040	ENSG00000188536	Degradome sequencing	negative		validated
1891	tarbase	MIMAT0000751	hsa-miR-330-3p	RTL6	84247	ENSG00000188636	Degradome sequencing	positive		validated
1892	tarbase	MIMAT0000751	hsa-miR-330-3p	PTAR1	375743	ENSG00000188647	Degradome sequencing	positive		validated
1893	tarbase	MIMAT0003294	hsa-miR-625-5p	PTAR1	375743	ENSG00000188647	Degradome sequencing	positive		validated
1894	tarbase	MIMAT0000751	hsa-miR-330-3p	SMIM15	643155	ENSG00000188725	Degradome sequencing	positive		validated
1895	tarbase	MIMAT0000094	hsa-miR-95-3p	SMIM15	643155	ENSG00000188725	Degradome sequencing	negative		validated
1896	tarbase	MIMAT0003294	hsa-miR-625-5p	MSL1	339287	ENSG00000188895	Degradome sequencing	positive		validated
1897	tarbase	MIMAT0000751	hsa-miR-330-3p	LIPI	149998	ENSG00000188992	Degradome sequencing	positive		validated
1898	tarbase	MIMAT0000751	hsa-miR-330-3p	ZNF292	23036	ENSG00000188994	Degradome sequencing//Degradome sequencing	positive		validated
1899	tarbase	MIMAT0003294	hsa-miR-625-5p	H1-0	3005	ENSG00000189060	Degradome sequencing	positive		validated
1900	tarbase	MIMAT0000751	hsa-miR-330-3p	SF3B3	23450	ENSG00000189091	Degradome sequencing	positive		validated
1901	tarbase	MIMAT0000751	hsa-miR-330-3p	IL1RAPL2	26280	ENSG00000189108	Degradome sequencing	positive		validated
1902	tarbase	MIMAT0000751	hsa-miR-330-3p	PNRC2	55629	ENSG00000189266	Degradome sequencing	positive		validated
1903	tarbase	MIMAT0003294	hsa-miR-625-5p	FHIT	2272	ENSG00000189283	Degradome sequencing	positive		validated
1904	tarbase	MIMAT0000751	hsa-miR-330-3p	FAM53B	9679	ENSG00000189319	Degradome sequencing	positive		validated
1905	tarbase	MIMAT0000751	hsa-miR-330-3p	LCOR	84458	ENSG00000196233	Degradome sequencing	positive		validated
1906	tarbase	MIMAT0000751	hsa-miR-330-3p	SUPT3H	8464	ENSG00000196284	Degradome sequencing	positive		validated
1907	tarbase	MIMAT0000751	hsa-miR-330-3p	ZBTB44	29068	ENSG00000196323	Degradome sequencing	positive		validated
1908	tarbase	MIMAT0000751	hsa-miR-330-3p	PTPN1	5770	ENSG00000196396	Degradome sequencing	positive		validated
1909	tarbase	MIMAT0000751	hsa-miR-330-3p	ZNF765	91661	ENSG00000196417	Degradome sequencing	positive		validated
1910	tarbase	MIMAT0000751	hsa-miR-330-3p	ZNF124	7678	ENSG00000196418	Degradome sequencing	negative		validated
1911	tarbase	MIMAT0000751	hsa-miR-330-3p	MME	4311	ENSG00000196549	Degradome sequencing	positive		validated
1912	tarbase	MIMAT0000751	hsa-miR-330-3p	HBG2	3048	ENSG00000196565	Degradome sequencing	negative		validated
1913	tarbase	MIMAT0000751	hsa-miR-330-3p	MYO6	4646	ENSG00000196586	Degradome sequencing	positive		validated
1914	tarbase	MIMAT0000751	hsa-miR-330-3p	HSH2D	84941	ENSG00000196684	Degradome sequencing	positive		validated
1915	tarbase	MIMAT0000751	hsa-miR-330-3p	ZNF512B	57473	ENSG00000196700	Degradome sequencing	positive		validated
1916	tarbase	MIMAT0003294	hsa-miR-625-5p	ZNF512B	57473	ENSG00000196700	Degradome sequencing//Degradome sequencing	positive		validated
1917	tarbase	MIMAT0000751	hsa-miR-330-3p	NF1	4763	ENSG00000196712	Degradome sequencing//Degradome sequencing//Degradome sequencing	positive		validated
1918	tarbase	MIMAT0000751	hsa-miR-330-3p	HLA-DQA1	3117	ENSG00000196735	Degradome sequencing	positive		validated
1919	tarbase	MIMAT0000751	hsa-miR-330-3p	CD47	961	ENSG00000196776	Degradome sequencing	positive		validated
1920	tarbase	MIMAT0000751	hsa-miR-330-3p	ZNF239	8187	ENSG00000196793	Degradome sequencing	positive		validated
1921	tarbase	MIMAT0000751	hsa-miR-330-3p	RGPD4	285190	ENSG00000196862	Degradome sequencing	positive		validated
1922	tarbase	MIMAT0000751	hsa-miR-330-3p	NHLRC2	374354	ENSG00000196865	Degradome sequencing//Degradome sequencing//Degradome sequencing	positive		validated
1923	tarbase	MIMAT0000751	hsa-miR-330-3p	ARHGEF12	23365	ENSG00000196914	Degradome sequencing	negative		validated
1924	tarbase	MIMAT0000094	hsa-miR-95-3p	ANXA4	307	ENSG00000196975	Degradome sequencing	positive		validated
1925	tarbase	MIMAT0000751	hsa-miR-330-3p	WDR5B	54554	ENSG00000196981	Degradome sequencing	positive		validated
1926	tarbase	MIMAT0000094	hsa-miR-95-3p	GMFB	2764	ENSG00000197045	Degradome sequencing	positive		validated
1927	tarbase	MIMAT0000751	hsa-miR-330-3p	ZNF763	284390	ENSG00000197054	Degradome sequencing	negative		validated
1928	tarbase	MIMAT0003294	hsa-miR-625-5p	MAFG	4097	ENSG00000197063	Degradome sequencing	positive		validated
1929	tarbase	MIMAT0003294	hsa-miR-625-5p	IGF2R	3482	ENSG00000197081	Degradome sequencing//Degradome sequencing	positive		validated
1930	tarbase	MIMAT0000751	hsa-miR-330-3p	PGAP1	80055	ENSG00000197121	Degradome sequencing	negative		validated
1931	tarbase	MIMAT0000751	hsa-miR-330-3p	LRRC8B	23507	ENSG00000197147	Degradome sequencing	positive		validated
1932	tarbase	MIMAT0000751	hsa-miR-330-3p	NOL4L	140688	ENSG00000197183	Degradome sequencing	positive		validated
1933	tarbase	MIMAT0000751	hsa-miR-330-3p	SVIL	6840	ENSG00000197321	Degradome sequencing	positive		validated
1934	tarbase	MIMAT0003294	hsa-miR-625-5p	ADARB1	104	ENSG00000197381	Degradome sequencing//Degradome sequencing	positive		validated
1935	tarbase	MIMAT0000751	hsa-miR-330-3p	STMN3	50861	ENSG00000197457	Degradome sequencing	positive		validated
1936	tarbase	MIMAT0003294	hsa-miR-625-5p	FAR1	84188	ENSG00000197601	Degradome sequencing	positive		validated
1937	tarbase	MIMAT0000751	hsa-miR-330-3p	DPP4	1803	ENSG00000197635	Degradome sequencing	negative		validated
1938	tarbase	MIMAT0000751	hsa-miR-330-3p	ZNF433	163059	ENSG00000197647	Degradome sequencing	negative		validated
1939	tarbase	MIMAT0003294	hsa-miR-625-5p	SPTAN1	6709	ENSG00000197694	Degradome sequencing	positive		validated
1940	tarbase	MIMAT0003294	hsa-miR-625-5p	GPAA1	8733	ENSG00000197858	Degradome sequencing	positive		validated
1941	tarbase	MIMAT0000751	hsa-miR-330-3p	S100A6	6277	ENSG00000197956	Degradome sequencing	positive		validated
1942	tarbase	MIMAT0000094	hsa-miR-95-3p	MIER1	57708	ENSG00000198160	Degradome sequencing	positive		validated
1943	tarbase	MIMAT0000094	hsa-miR-95-3p	SVIP	258010	ENSG00000198168	Degradome sequencing	positive		validated
1944	tarbase	MIMAT0000751	hsa-miR-330-3p	STYX	6815	ENSG00000198252	Degradome sequencing	positive		validated
1945	tarbase	MIMAT0000751	hsa-miR-330-3p	HELZ	9931	ENSG00000198265	Degradome sequencing	positive		validated
1946	tarbase	MIMAT0000751	hsa-miR-330-3p	ZKSCAN8	7745	ENSG00000198315	Degradome sequencing	positive		validated
1947	tarbase	MIMAT0000751	hsa-miR-330-3p	ZNF813	126017	ENSG00000198346	Degradome sequencing	negative		validated
1948	tarbase	MIMAT0003294	hsa-miR-625-5p	SPRED2	200734	ENSG00000198369	Degradome sequencing	positive		validated
1949	tarbase	MIMAT0000751	hsa-miR-330-3p	GFPT1	2673	ENSG00000198380	Degradome sequencing//Degradome sequencing	positive		validated
1950	tarbase	MIMAT0000094	hsa-miR-95-3p	ZNF26	7574	ENSG00000198393	Degradome sequencing	positive		validated
1951	tarbase	MIMAT0000751	hsa-miR-330-3p	OGA	10724	ENSG00000198408	Degradome sequencing	positive		validated
1952	tarbase	MIMAT0000751	hsa-miR-330-3p	TXNRD1	7296	ENSG00000198431	Degradome sequencing	positive		validated
1953	tarbase	MIMAT0003294	hsa-miR-625-5p	NRARP	441478	ENSG00000198435	Degradome sequencing//Degradome sequencing	positive		validated
1954	tarbase	MIMAT0000751	hsa-miR-330-3p	DDX39B	7919	ENSG00000198563	Degradome sequencing//Degradome sequencing	positive		validated
1955	tarbase	MIMAT0003294	hsa-miR-625-5p	MDM4	4194	ENSG00000198625	Degradome sequencing	positive		validated
1956	tarbase	MIMAT0000094	hsa-miR-95-3p	MDM4	4194	ENSG00000198625	Degradome sequencing	positive		validated
1957	tarbase	MIMAT0000751	hsa-miR-330-3p	KLHL9	55958	ENSG00000198642	Degradome sequencing	positive		validated
1958	tarbase	MIMAT0003294	hsa-miR-625-5p	CALM1	801	ENSG00000198668	Degradome sequencing	positive		validated
1959	tarbase	MIMAT0000094	hsa-miR-95-3p	CALM1	801	ENSG00000198668	Degradome sequencing	positive		validated
1960	tarbase	MIMAT0000751	hsa-miR-330-3p	SLC5A3	6526	ENSG00000198743	Degradome sequencing	positive		validated
1961	tarbase	MIMAT0000751	hsa-miR-330-3p	CDC42BPB	9578	ENSG00000198752	Degradome sequencing	positive		validated
1962	tarbase	MIMAT0000094	hsa-miR-95-3p	MTOR	2475	ENSG00000198793	Degradome sequencing	positive		validated
1963	tarbase	MIMAT0000094	hsa-miR-95-3p	BRINP2	57795	ENSG00000198797	Degradome sequencing	negative		validated
1964	tarbase	MIMAT0003294	hsa-miR-625-5p	CHAMP1	283489	ENSG00000198824	Degradome sequencing	positive		validated
1965	tarbase	MIMAT0000751	hsa-miR-330-3p	OSTC	58505	ENSG00000198856	Degradome sequencing//Degradome sequencing	positive		validated
1966	tarbase	MIMAT0000751	hsa-miR-330-3p	TSEN15	116461	ENSG00000198860	Degradome sequencing	positive		validated
1967	tarbase	MIMAT0000751	hsa-miR-330-3p	SMC5	23137	ENSG00000198887	Degradome sequencing	positive		validated
1968	tarbase	MIMAT0000751	hsa-miR-330-3p	RPL39	6170	ENSG00000198918	Degradome sequencing	positive		validated
1969	tarbase	MIMAT0000751	hsa-miR-330-3p	ATG9A	79065	ENSG00000198925	Degradome sequencing	positive		validated
1970	tarbase	MIMAT0000094	hsa-miR-95-3p	SOWAHA	134548	ENSG00000198944	Degradome sequencing	positive		validated
1971	tarbase	MIMAT0000751	hsa-miR-330-3p	SGMS1	259230	ENSG00000198964	Degradome sequencing	negative		validated
1972	tarbase	MIMAT0000094	hsa-miR-95-3p	EEF1AKMT2	399818	ENSG00000203791	Degradome sequencing	positive		validated
1973	tarbase	MIMAT0003294	hsa-miR-625-5p	GDI1	2664	ENSG00000203879	Degradome sequencing//Degradome sequencing//Degradome sequencing	positive		validated
1974	tarbase	MIMAT0000094	hsa-miR-95-3p	EFCAB7	84455	ENSG00000203965	Degradome sequencing	positive		validated
1975	tarbase	MIMAT0000751	hsa-miR-330-3p	ARRDC1-AS1		ENSG00000203993	Degradome sequencing	negative		validated
1976	tarbase	MIMAT0000751	hsa-miR-330-3p	CHIC1	53344	ENSG00000204116	Degradome sequencing	positive		validated
1977	tarbase	MIMAT0000751	hsa-miR-330-3p	BMPR2	659	ENSG00000204217	Degradome sequencing	positive		validated
1978	tarbase	MIMAT0003294	hsa-miR-625-5p	RXRB	6257	ENSG00000204231	Degradome sequencing	positive		validated
1979	tarbase	MIMAT0000751	hsa-miR-330-3p	BRD2	6046	ENSG00000204256	Degradome sequencing	positive		validated
1980	tarbase	MIMAT0003294	hsa-miR-625-5p	BRD2	6046	ENSG00000204256	Degradome sequencing//Degradome sequencing	positive		validated
1981	tarbase	MIMAT0000751	hsa-miR-330-3p	COL5A2	1290	ENSG00000204262	Degradome sequencing//Degradome sequencing	positive		validated
1982	tarbase	MIMAT0003294	hsa-miR-625-5p	FAM155A	728215	ENSG00000204442	Degradome sequencing	positive		validated
1983	tarbase	MIMAT0000751	hsa-miR-330-3p	ZNF805	390980	ENSG00000204524	Degradome sequencing	positive		validated
1984	tarbase	MIMAT0000751	hsa-miR-330-3p	ZNF425	155054	ENSG00000204947	Degradome sequencing	positive		validated
1985	tarbase	MIMAT0000094	hsa-miR-95-3p	C12orf73	728568	ENSG00000204954	Degradome sequencing//Degradome sequencing	positive		validated
1986	tarbase	MIMAT0000751	hsa-miR-330-3p	SLC35B4	84912	ENSG00000205060	Degradome sequencing	positive		validated
1987	tarbase	MIMAT0000751	hsa-miR-330-3p	SDHAF1	644096	ENSG00000205138	Degradome sequencing	positive		validated
1988	tarbase	MIMAT0000751	hsa-miR-330-3p	LGR4	55366	ENSG00000205213	Degradome sequencing	positive		validated
1989	tarbase	MIMAT0003294	hsa-miR-625-5p	LGR4	55366	ENSG00000205213	Degradome sequencing	positive		validated
1990	tarbase	MIMAT0003294	hsa-miR-625-5p	C17orf107	100130311	ENSG00000205710	Degradome sequencing	positive		validated
1991	tarbase	MIMAT0000751	hsa-miR-330-3p	C5orf51	285636	ENSG00000205765	Degradome sequencing	positive		validated
1992	tarbase	MIMAT0000751	hsa-miR-330-3p	CEMP1	752014	ENSG00000205923	Degradome sequencing	positive		validated
1993	tarbase	MIMAT0003294	hsa-miR-625-5p	HACD2	201562	ENSG00000206527	Degradome sequencing	positive		validated
1994	tarbase	MIMAT0000751	hsa-miR-330-3p	TRIM71	131405	ENSG00000206557	Degradome sequencing	positive		validated
1995	tarbase	MIMAT0003294	hsa-miR-625-5p	SLC48A1	55652	ENSG00000211584	Degradome sequencing	positive		validated
1996	tarbase	MIMAT0000751	hsa-miR-330-3p	MAP10	54627	ENSG00000212916	Degradome sequencing	negative		validated
1997	tarbase	MIMAT0000751	hsa-miR-330-3p	ZNF580	51157	ENSG00000213015	Degradome sequencing	positive		validated
1998	tarbase	MIMAT0003294	hsa-miR-625-5p	ZNF580	51157	ENSG00000213015	Degradome sequencing	positive		validated
1999	tarbase	MIMAT0000751	hsa-miR-330-3p	NUP62	23636	ENSG00000213024	Degradome sequencing	positive		validated
[truncated: 60 more rows]
