# Supplementary material for: CESCProg: a compact prognostic model and nomogram for cervical cancer based on miRNA biomarkers
Source: PeerJ. 2023 Sep 27;11:e15912. doi: 10.7717/peerj.15912 (PMC10541812; doi:10.7717/peerj.15912)
Supplement: Supplemental Information 3 [file peerj-11-15912-s003.zip › S3-NetworkEnrichment/Enrichment_results/GO-BP.csv]

Pathway	Total	Expected	Hits	Pval	FDR
negative regulation of RNA metabolic process	1020	97	150	2.27e-08	1.34e-06
negative regulation of transcription from RNA polymerase II promoter	552	52.3	92	4.47e-08	1.34e-06
negative regulation of transcription, DNA-dependent	987	93.5	144	5.77e-08	1.34e-06
negative regulation of transcription, DNA-dependent	987	93.5	144	5.77e-08	1.34e-06
negative regulation of cellular metabolic process	1660	158	220	6.68e-08	1.34e-06
negative regulation of nucleobase-containing compound metabolic process	1130	107	159	1.33e-07	2.22e-06
negative regulation of cellular biosynthetic process	1220	116	168	2.55e-07	3.64e-06
negative regulation of biosynthetic process	1240	118	169	4.61e-07	5.76e-06
negative regulation of metabolic process	1820	173	229	1.94e-06	2.16e-05
gland development	303	28.7	54	3.8e-06	3.8e-05
viral reproductive process	597	56.6	90	5.38e-06	4.89e-05
regulation of transcription from RNA polymerase II promoter	1610	152	203	6.25e-06	5.21e-05
negative regulation of transferase activity	189	17.9	37	1.51e-05	0.000116
interaction with host	426	40.4	67	2.23e-05	0.000159
transcription from RNA polymerase II promoter	1930	183	233	2.73e-05	0.000182
ER-nucleus signaling pathway	111	10.5	24	9.26e-05	0.000558
regulation of translation	228	21.6	40	9.48e-05	0.000558
cell division	507	48	74	0.000107	0.000594
negative regulation of phosphorylation	246	23.3	42	0.000121	0.000637
negative regulation of cellular protein metabolic process	463	43.9	68	0.000167	0.000833
nucleocytoplasmic transport	388	36.8	59	0.000175	0.000833
negative regulation of phosphate metabolic process	293	27.8	47	0.000227	0.000996
nuclear transport	392	37.1	59	0.000231	0.000996
viral reproduction	803	76.1	106	0.000241	0.000996
regulation of transferase activity	768	72.8	102	0.000252	0.000996
regulation of cell cycle	886	84	115	0.000259	0.000996
regulation of protein kinase activity	698	66.1	94	0.000271	0.000997
positive regulation of transcription, DNA-dependent	1260	119	155	0.000289	0.000997
positive regulation of transcription, DNA-dependent	1260	119	155	0.000289	0.000997
positive regulation of cellular component organization	560	53.1	78	0.00032	0.00103
intracellular steroid hormone receptor signaling pathway	113	10.7	23	0.000329	0.00103
RNA 3'-end processing	106	10	22	0.00033	0.00103
intrinsic apoptotic signaling pathway	135	12.8	26	0.00035	0.00106
endoplasmic reticulum unfolded protein response	93	8.81	20	0.000372	0.00109
positive regulation of RNA metabolic process	1330	126	162	0.000404	0.00115
regulation of kinase activity	743	70.4	98	0.000424	0.00118
negative regulation of protein metabolic process	540	51.2	75	0.000451	0.00122
positive regulation of transcription from RNA polymerase II promoter	800	75.8	104	0.000482	0.00127
cytoskeleton-dependent intracellular transport	76	7.2	17	0.000621	0.00159
intracellular protein transport	793	75.1	102	0.000788	0.00197
positive regulation of cell cycle	113	10.7	22	0.000829	0.00202
positive regulation of nucleobase-containing compound metabolic process	1490	141	176	0.000897	0.00213
covalent chromatin modification	320	30.3	48	0.000917	0.00213
histone modification	312	29.6	47	0.000941	0.00214
chromatin modification	512	48.5	70	0.00106	0.00236
G1 phase of mitotic cell cycle	47	4.45	12	0.00113	0.00246
viral infectious cycle	241	22.8	38	0.0012	0.00255
establishment of organelle localization	125	11.8	23	0.00143	0.00298
G1 phase	49	4.64	12	0.00167	0.00339
negative regulation of MAP kinase activity	69	6.54	15	0.00173	0.00339
regulation of binding	189	17.9	31	0.00173	0.00339
peptidyl-amino acid modification	739	70	94	0.00177	0.0034
protein complex assembly	861	81.6	107	0.00192	0.00361
bone remodeling	63	5.97	14	0.00195	0.00361
mitotic cell cycle	968	91.7	118	0.00226	0.00409
negative regulation of binding	78	7.39	16	0.00233	0.00409
regulation of chromosome organization	122	11.6	22	0.00233	0.00409
intrinsic apoptotic signaling pathway in response to DNA damage	51	4.83	12	0.00241	0.00416
cellular component disassembly	310	29.4	45	0.00252	0.00427
nuclear export	139	13.2	24	0.00276	0.0046
regulation of gene expression, epigenetic	155	14.7	26	0.00286	0.00466
microtubule-based movement	179	17	29	0.00289	0.00466
interphase of mitotic cell cycle	435	41.2	59	0.00304	0.00483
cellular membrane organization	471	44.6	63	0.00311	0.00486
negative regulation of cell migration	133	12.6	23	0.00328	0.00505
inactivation of MAPK activity	28	2.65	8	0.00352	0.00527
nucleus organization	60	5.69	13	0.00353	0.00527
regulation of cellular protein metabolic process	1560	148	178	0.0037	0.00535
regulation of cell morphogenesis	325	30.8	46	0.00373	0.00535
reproductive process	1740	165	197	0.00376	0.00535
regulation of cyclin-dependent protein kinase activity	89	8.43	17	0.0038	0.00535
morphogenesis of an epithelium	440	41.7	59	0.00392	0.00544
negative regulation of cell differentiation	540	51.2	70	0.00415	0.00568
interphase	443	42	59	0.00454	0.00614
gene silencing	99	9.38	18	0.0051	0.0068
regulation of cell-cell adhesion	77	7.3	15	0.00525	0.00691
axon guidance	394	37.3	53	0.00567	0.00736
tissue morphogenesis	566	53.6	72	0.00581	0.00745
cytoskeleton organization	980	92.9	116	0.00635	0.00804
establishment of protein localization	1460	138	165	0.00686	0.00857
regulation of organelle organization	589	55.8	74	0.00702	0.00867
NLS-bearing substrate import into nucleus	14	1.33	5	0.00732	0.00893
tissue remodeling	126	11.9	21	0.00742	0.00894
protein transport	1400	133	159	0.0077	0.00899
tube morphogenesis	347	32.9	47	0.00779	0.00899
blood coagulation	564	53.4	71	0.0078	0.00899
regulation of protein phosphorylation	987	93.5	116	0.00789	0.00899
regulation of cellular component size	192	18.2	29	0.00791	0.00899
mRNA metabolic process	817	77.4	98	0.00813	0.00913
mitosis	420	39.8	55	0.00841	0.00934
regulation of phosphorylation	1070	101	124	0.00873	0.00951
cytokinesis	120	11.4	20	0.00884	0.00951
positive regulation of epithelial cell proliferation	120	11.4	20	0.00884	0.00951
negative regulation of catalytic activity	568	53.8	71	0.00916	0.00964
coagulation	568	53.8	71	0.00916	0.00964
hemostasis	570	54	71	0.00991	0.0103
response to toxin	130	12.3	21	0.0105	0.0108
organelle localization	189	17.9	28	0.0115	0.0116
Golgi vesicle transport	206	19.5	30	0.0116	0.0116
DNA replication	346	32.8	46	0.0116	0.0116
