# Supplementary material for: CESCProg: a compact prognostic model and nomogram for cervical cancer based on miRNA biomarkers
Source: PeerJ. 2023 Sep 27;11:e15912. doi: 10.7717/peerj.15912 (PMC10541812; doi:10.7717/peerj.15912)
Supplement: Supplemental Information 3 [file peerj-11-15912-s003.zip › S3-NetworkEnrichment/Enrichment_results/Reactome-pathway.csv]

Pathway	Total	Expected	Hits	Pval	FDR
Gene Expression	851	81.8	134	8.13e-10	8.13e-08
Oncogene Induced Senescence	30	2.88	16	1.8e-09	9e-08
Cellular responses to stress	256	24.6	54	1.43e-08	4.77e-07
Pre-NOTCH Transcription and Translation	19	1.83	11	2.2e-07	5.5e-06
Cellular Senescence	143	13.8	32	3.68e-06	7.11e-05
Pre-NOTCH Expression and Processing	24	2.31	11	4.64e-06	7.11e-05
Post-transcriptional silencing by small RNAs	7	0.673	6	4.98e-06	7.11e-05
Vesicle-mediated transport	184	17.7	37	9.37e-06	0.000117
Signaling by NOTCH	86	8.27	22	1.34e-05	0.000149
Developmental Biology	438	42.1	69	1.78e-05	0.000178
Oxidative Stress Induced Senescence	88	8.46	22	1.98e-05	0.00018
Activation of BH3-only proteins	23	2.21	10	2.26e-05	0.000188
RHO GTPases activate IQGAPs	15	1.44	8	2.44e-05	0.000188
ISG15 antiviral mechanism	66	6.35	18	3.21e-05	0.000214
Antiviral mechanism by IFN-stimulated genes	66	6.35	18	3.21e-05	0.000214
Membrane Trafficking	146	14	30	4.28e-05	0.000268
Signalling by NGF	273	26.3	47	4.6e-05	0.000271
Intrinsic Pathway for Apoptosis	36	3.46	12	8.07e-05	0.000448
RHO GTPase Effectors	234	22.5	41	9.42e-05	0.000492
Platelet activation, signaling and aggregation	189	18.2	35	9.85e-05	0.000492
Axon guidance	292	28.1	48	0.000126	6e-04
Platelet degranulation	81	7.79	19	0.000181	0.000823
RHO GTPases Activate Formins	102	9.81	22	0.000214	0.00093
RHO GTPases activate CIT	15	1.44	7	0.000238	0.000992
Signaling by Wnt	245	23.6	41	0.000264	0.00106
EPH-Ephrin signaling	84	8.08	19	3e-04	0.00115
Chromatin modifying enzymes	216	20.8	37	0.000327	0.00117
Chromatin organization	216	20.8	37	0.000327	0.00117
Cell Cycle	498	47.9	71	0.000343	0.00118
Cellular response to heat stress	72	6.92	17	0.00036	0.0012
Response to elevated platelet cytosolic Ca2+	86	8.27	19	0.000412	0.00133
Hemostasis	450	43.3	65	0.000429	0.00134
mRNA Splicing - Major Pathway	115	11.1	23	0.000495	0.00146
mRNA Splicing	115	11.1	23	0.000495	0.00146
Signaling by EGFR	168	16.2	30	0.000581	0.00166
Disease	669	64.3	89	0.000664	0.0018
Signaling by PDGF	177	17	31	0.000667	0.0018
Small interfering RNA (siRNA) biogenesis	9	0.865	5	0.000734	0.00193
Processing of Capped Intron-Containing Pre-mRNA	119	11.4	23	0.000817	0.00205
Cell Cycle, Mitotic	409	39.3	59	0.00082	0.00205
Cytokine Signaling in Immune system	284	27.3	44	0.000885	0.00216
Immune System	942	90.6	118	0.000927	0.00217
beta-catenin independent WNT signaling	113	10.9	22	0.000952	0.00217
Interactions of Vpr with host cellular proteins	34	3.27	10	0.000975	0.00217
NGF signalling via TRKA from the plasma membrane	189	18.2	32	0.001	0.00217
Generic Transcription Pathway	189	18.2	32	0.001	0.00217
Ca2+ pathway	40	3.85	11	0.00102	0.00217
Downstream signal transduction	151	14.5	27	0.00106	0.00221
SUMOylation	79	7.6	17	0.00112	0.00229
Antigen Presentation: Folding, assembly and peptide loading of class I MHC	24	2.31	8	0.00127	0.00254
Signaling by Rho GTPases	349	33.6	51	0.00138	0.00271
SUMOylation of DNA damage response and repair proteins	74	7.12	16	0.00147	0.00271
SUMO E3 ligases SUMOylate target proteins	74	7.12	16	0.00147	0.00271
Cyclin D associated events in G1	30	2.88	9	0.00149	0.00271
G1 Phase	30	2.88	9	0.00149	0.00271
Sema4D in semaphorin signaling	25	2.4	8	0.00172	0.00307
Host Interactions of HIV factors	126	12.1	23	0.00183	0.00319
Collagen degradation	62	5.96	14	0.00185	0.00319
Nuclear import of Rev protein	31	2.98	9	0.00193	0.0032
Vpr-mediated nuclear import of PICs	31	2.98	9	0.00193	0.0032
Transcriptional activity of SMAD2/SMAD3:SMAD4 heterotrimer	43	4.13	11	0.00195	0.0032
Signaling by ERBB4	143	13.8	25	0.0022	0.00355
Cleavage of Growing Transcript in the Termination Region	44	4.23	11	0.00238	0.00366
RNA Polymerase II Transcription Termination	44	4.23	11	0.00238	0.00366
Post-Elongation Processing of the Transcript	44	4.23	11	0.00238	0.00366
Signaling by ERBB2	152	14.6	26	0.00249	0.00377
Resolution of Sister Chromatid Cohesion	92	8.85	18	0.00254	0.00379
Influenza Infection	122	11.7	22	0.00267	0.00393
Adaptive Immune System	430	41.3	59	0.00276	0.004
Interferon Signaling	177	17	29	0.00282	0.00403
Semaphorin interactions	65	6.25	14	0.00297	0.00418
Regulation of cholesterol biosynthesis by SREBP (SREBF)	39	3.75	10	0.00304	0.00422
Interactions of Rev with host cellular proteins	33	3.17	9	0.00309	0.00423
Sema4D induced cell migration and growth-cone collapse	22	2.12	7	0.00346	0.00455
Constitutive Signaling by AKT1 E17K in Cancer	22	2.12	7	0.00346	0.00455
Influenza Life Cycle	117	11.3	21	0.0035	0.00455
S Phase	117	11.3	21	0.0035	0.00455
Chk1/Chk2(Cds1) mediated inactivation of Cyclin B:Cdk1 complex	12	1.15	5	0.00361	0.00463
Signaling by SCF-KIT	133	12.8	23	0.00375	0.00475
Signaling by NOTCH2	28	2.69	8	0.00381	0.00476
Metabolism of proteins	645	62	82	0.00404	0.00499
ATF6-alpha activates chaperones	8	0.769	4	0.00432	0.00517
Inactivation of Cdc42 and Rac	8	0.769	4	0.00432	0.00517
MicroRNA (miRNA) biogenesis	23	2.21	7	0.00457	0.00517
RHO GTPases activate PAKs	23	2.21	7	0.00457	0.00517
Signaling by FGFR	151	14.5	25	0.00466	0.00517
Signaling by FGFR1	151	14.5	25	0.00466	0.00517
Signaling by FGFR2	151	14.5	25	0.00466	0.00517
Signaling by FGFR3	151	14.5	25	0.00466	0.00517
Signaling by FGFR4	151	14.5	25	0.00466	0.00517
Post-Elongation Processing of Intron-Containing pre-mRNA	35	3.37	9	0.00476	0.00517
mRNA 3'-end processing	35	3.37	9	0.00476	0.00517
Transcriptional Regulation by TP53	55	5.29	12	0.00516	0.00544
TP53 Regulates Metabolic Genes	55	5.29	12	0.00516	0.00544
NOTCH2 Activation and Transmission of Signal to the Nucleus	18	1.73	6	0.00522	0.00544
Signaling by WNT in cancer	18	1.73	6	0.00522	0.00544
Activation of BAD and translocation to mitochondria	13	1.25	5	0.00541	0.00552
N-glycan trimming in the ER and Calnexin/Calreticulin cycle	13	1.25	5	0.00541	0.00552
Fc epsilon receptor (FCERI) signaling	169	16.3	27	0.00552	0.00558
Translation	146	14	24	0.00603	0.00603
