# Supplementary material for: CESCProg: a compact prognostic model and nomogram for cervical cancer based on miRNA biomarkers
Source: PeerJ. 2023 Sep 27;11:e15912. doi: 10.7717/peerj.15912 (PMC10541812; doi:10.7717/peerj.15912)
Supplement: Supplemental Information 3 [file peerj-11-15912-s003.zip › S3-NetworkEnrichment/Enrichment_results/Disease (Disgene net).csv]

Pathway	Total	Expected	Hits	Pval	FDR
Pituitary growth hormone cell adenoma	4	0.321	4	4.08e-05	0.00312
Squamous cell carcinoma of esophagus	45	3.61	12	0.00015	0.00312
Prostatic Neoplasms	260	20.9	38	0.000161	0.00312
HIV Infections	52	4.17	13	0.000163	0.00312
Bone necrosis	5	0.401	4	0.000191	0.00312
Aseptic necrosis	5	0.401	4	0.000191	0.00312
Myocardial Ischemia	83	6.66	17	0.00024	0.00312
Small head	192	15.4	30	0.00025	0.00312
Splenomegaly	100	8.02	19	0.000294	0.00327
Thick, flared eyebrows	24	1.92	8	0.000371	0.00335
Bowed and upward slanting eyebrows	24	1.92	8	0.000371	0.00335
Endometrial Stromal Sarcoma	3	0.241	3	0.000512	0.00335
Recurrent aspiration pneumonia	3	0.241	3	0.000512	0.00335
Mammary Neoplasms, Experimental	73	5.85	15	0.000535	0.00335
Aseptic Necrosis of Bone	6	0.481	4	0.000536	0.00335
Bone infarction	6	0.481	4	0.000536	0.00335
Blue sclera	20	1.6	7	0.000624	0.00361
Congenital Epicanthus	98	7.86	18	0.000649	0.00361
Rhabdomyosarcoma	11	0.882	5	0.000995	0.00524
Weight Gain	48	3.85	11	0.00114	0.00557
Increased serum parathyroid hormone	7	0.561	4	0.00117	0.00557
Liver carcinoma	121	9.7	20	0.00133	0.00603
Poor speech	23	1.84	7	0.0016	0.00603
Problems speaking	23	1.84	7	0.0016	0.00603
Microstomia	43	3.45	10	0.00169	0.00603
Squamous cell carcinoma	66	5.29	13	0.00187	0.00603
Thyroid Gland Follicular Adenoma	4	0.321	3	0.00193	0.00603
Growth hormone excess	4	0.321	3	0.00193	0.00603
Parathyroid Adenoma	4	0.321	3	0.00193	0.00603
Fibrosarcoma	4	0.321	3	0.00193	0.00603
Madelung Deformity	4	0.321	3	0.00193	0.00603
Abnormal thrombosis	4	0.321	3	0.00193	0.00603
Uterine Cervical Neoplasm	18	1.44	6	0.00207	0.00627
Urologic Neoplasms	8	0.642	4	0.0022	0.00647
Carcinoma, Transitional Cell	13	1.04	5	0.00242	0.00691
Adenocarcinoma of lung (disorder)	38	3.05	9	0.0025	0.00694
Severe mental retardation (I.Q. 20-34)	53	4.25	11	0.00268	0.00705
Obesity	137	11	21	0.00268	0.00705
Intrauterine retardation	86	6.9	15	0.00306	0.00775
Brain Ischemia	62	4.97	12	0.00323	0.00775
Adenocarcinoma	70	5.61	13	0.00324	0.00775
Reduced fetal movement	33	2.65	8	0.0037	0.00775
Neoplasm Invasiveness	63	5.05	12	0.00371	0.00775
Sezary Syndrome	20	1.6	6	0.00376	0.00775
Mitral Valve Prolapse Syndrome	20	1.6	6	0.00376	0.00775
Hypoplastic mandible condyle	160	12.8	23	0.00398	0.00775
Hyperkyphosis	64	5.13	12	0.00424	0.00775
Abdominal wall muscle weakness	5	0.401	3	0.00453	0.00775
Dull intelligence	330	26.5	40	0.00461	0.00775
Cafe-au-Lait Spots	15	1.2	5	0.00494	0.00775
Birthmark	15	1.2	5	0.00494	0.00775
Keloid	28	2.25	7	0.00544	0.00775
Deglutition Disorders	75	6.01	13	0.00598	0.00775
Animal Mammary Neoplasms	67	5.37	12	0.00623	0.00775
Low-set, posteriorly rotated ears	67	5.37	12	0.00623	0.00775
Kyphosis deformity of spine	67	5.37	12	0.00623	0.00775
Bone pain	22	1.76	6	0.00631	0.00775
Multiple Endocrine Neoplasia Type 1	2	0.16	2	0.00642	0.00775
Zollinger-Ellison syndrome	2	0.16	2	0.00642	0.00775
Adrenal Cortical Adenoma	2	0.16	2	0.00642	0.00775
Angiofibroma	2	0.16	2	0.00642	0.00775
Parathyroid hyperplasia	2	0.16	2	0.00642	0.00775
Non-Functioning Pituitary Gland Neoplasm	2	0.16	2	0.00642	0.00775
Pituitary Adenoma	2	0.16	2	0.00642	0.00775
Dens evaginatus	2	0.16	2	0.00642	0.00775
Talon cusp	2	0.16	2	0.00642	0.00775
Extra cusp on inside of front tooth	2	0.16	2	0.00642	0.00775
Apolipoprotein A-I deficiency	2	0.16	2	0.00642	0.00775
Hypoalphalipoproteinemia, Familial	2	0.16	2	0.00642	0.00775
Rib exostoses	2	0.16	2	0.00642	0.00775
Peripheral nerve compression	2	0.16	2	0.00642	0.00775
Scapular exostoses	2	0.16	2	0.00642	0.00775
Protuberances at ends of long bones	2	0.16	2	0.00642	0.00775
Madelung-like forearm deformities	2	0.16	2	0.00642	0.00775
neurofibroma	2	0.16	2	0.00642	0.00775
Premature Obstetric Labor	2	0.16	2	0.00642	0.00775
Narrow interpedicular space	2	0.16	2	0.00642	0.00775
Growth Deficiency and Mental Retardation with Facial Dysmorphism	2	0.16	2	0.00642	0.00775
Classical Lissencephalies and Subcortical Band Heterotopias	2	0.16	2	0.00642	0.00775
CHROMOSOME 17p13.3, CENTROMERIC, DUPLICATION SYNDROME	2	0.16	2	0.00642	0.00775
Failure to gain weight	205	16.4	27	0.00645	0.00775
Ecchymosis	36	2.89	8	0.00651	0.00775
Cardiovascular Diseases	36	2.89	8	0.00651	0.00775
Isolated cases	36	2.89	8	0.00651	0.00775
Anteverted nostril	102	8.18	16	0.00665	0.00776
Late fontanel closure	16	1.28	5	0.00672	0.00776
Poor school performance	327	26.2	39	0.00675	0.00776
Pediatric failure to thrive	206	16.5	27	0.00688	0.00782
Hearing Loss, Partial	94	7.54	15	0.00723	0.00812
Deafness	103	8.26	16	0.00732	0.00813
Anemia	77	6.17	13	0.0075	0.00824
Increased tendency to bruise	37	2.97	8	0.00775	0.00842
Melanocytic nevus	23	1.84	6	0.00797	0.00842
Convex nasal ridge	23	1.84	6	0.00797	0.00842
Chronic Lymphocytic Leukemia	30	2.41	7	0.00814	0.00842
Micrognathism	160	12.8	22	0.00817	0.00842
Mandibular hypoplasia	160	12.8	22	0.00817	0.00842
Adenoid Cystic Carcinoma	53	4.25	10	0.00837	0.00852
Hyperparathyroidism	6	0.481	3	0.00852	0.00852
Submucous clefting	6	0.481	3	0.00852	0.00852
