# Supplementary material for: CESCProg: a compact prognostic model and nomogram for cervical cancer based on miRNA biomarkers
Source: PeerJ. 2023 Sep 27;11:e15912. doi: 10.7717/peerj.15912 (PMC10541812; doi:10.7717/peerj.15912)
Supplement: Supplemental Information 3 [file peerj-11-15912-s003.zip › S3-NetworkEnrichment/Enrichment_results/GO-MF.csv]

Pathway	Total	Expected	Hits	Pval	FDR
RNA binding	976	89.8	152	2.61e-11	2.61e-09
negative regulation of transcription, DNA-dependent	987	90.8	144	8.71e-09	4.36e-07
protein binding transcription factor activity	600	55.2	93	3.01e-07	8.85e-06
transcription cofactor activity	552	50.8	87	3.54e-07	8.85e-06
mRNA binding	99	9.11	25	2.25e-06	4.5e-05
transcription from RNA polymerase II promoter	1930	177	233	3.3e-06	5.5e-05
chromatin binding	338	31.1	57	4.81e-06	6.87e-05
transcription factor binding	509	46.8	74	4.69e-05	0.000586
positive regulation of transcription, DNA-dependent	1260	116	155	6.86e-05	0.00062
transcription corepressor activity	208	19.1	37	6.9e-05	0.00062
transcription coactivator activity	312	28.7	50	7.12e-05	0.00062
RNA-dependent ATPase activity	22	2.02	9	7.54e-05	0.00062
RNA polymerase II transcription cofactor activity	73	6.71	18	8.06e-05	0.00062
RNA helicase activity	30	2.76	10	0.000226	0.00161
single-stranded RNA binding	42	3.86	12	0.000283	0.00189
ATP-dependent RNA helicase activity	21	1.93	8	0.000342	0.00214
protein kinase binding	376	34.6	55	0.000366	0.00215
sequence-specific DNA binding	732	67.3	94	0.000507	0.00282
nucleotide binding	2470	227	270	0.000769	0.00405
kinase binding	418	38.4	58	0.00098	0.0049
steroid hormone receptor binding	69	6.35	15	0.00128	0.00586
double-stranded RNA binding	49	4.51	12	0.00129	0.00586
enzyme binding	1200	110	140	0.00154	0.0067
DNA binding	2760	254	293	0.00254	0.0106
tubulin binding	180	16.6	28	0.004	0.016
small conjugating protein ligase activity	313	28.8	43	0.00499	0.018
small conjugating protein ligase activity	313	28.8	43	0.00499	0.018
acid-amino acid ligase activity	349	32.1	47	0.00505	0.018
single-stranded DNA binding	65	5.98	13	0.00563	0.0194
ubiquitin-protein ligase activity	291	26.8	40	0.00654	0.0218
SMAD binding	68	6.25	13	0.00831	0.0268
protein kinase inhibitor activity	47	4.32	10	0.00925	0.0289
zinc ion binding	2010	185	214	0.00994	0.0301
protein domain specific binding	560	51.5	68	0.0105	0.0306
transition metal ion binding	2270	209	239	0.0109	0.0306
structural constituent of cytoskeleton	78	7.17	14	0.011	0.0306
ligase activity, forming carbon-nitrogen bonds	393	36.1	50	0.0115	0.0311
actin filament binding	71	6.53	13	0.0119	0.0312
RNA splicing, via transesterification reactions	321	29.5	42	0.0124	0.0312
cytoskeletal protein binding	738	67.9	86	0.0125	0.0312
purine ribonucleotide binding	1890	174	201	0.0133	0.0324
ATP binding	1490	137	161	0.0139	0.0331
histone deacetylase binding	65	5.98	12	0.0144	0.0335
purine nucleotide binding	1900	175	201	0.015	0.0335
heparin binding	130	12	20	0.0152	0.0335
translation regulator activity	23	2.12	6	0.0154	0.0335
kinase inhibitor activity	51	4.69	10	0.0163	0.0347
microtubule binding	115	10.6	18	0.0175	0.0365
histone acetyltransferase activity	52	4.78	10	0.0186	0.038
GTPase activity	241	22.2	32	0.022	0.044
nucleoside-triphosphatase activity	888	81.7	99	0.0241	0.0471
actin binding	373	34.3	46	0.0245	0.0471
adenyl ribonucleotide binding	1530	140	162	0.0255	0.0481
adenyl nucleotide binding	1530	141	162	0.0276	0.0502
neutral amino acid transmembrane transporter activity	26	2.39	6	0.0277	0.0502
hydrolase activity, acting on acid anhydrides	944	86.8	104	0.0283	0.0502
protein complex binding	339	31.2	42	0.0286	0.0502
pyrophosphatase activity	938	86.3	103	0.0313	0.054
peptide binding	159	14.6	22	0.0344	0.0583
ribonucleoprotein complex binding	58	5.33	10	0.0373	0.0622
protein transporter activity	91	8.37	14	0.038	0.0623
magnesium ion binding	188	17.3	25	0.0387	0.0624
ATPase activity	417	38.4	49	0.0441	0.07
thyroid hormone receptor binding	29	2.67	6	0.0453	0.0705
histone methyltransferase activity	60	5.52	10	0.0458	0.0705
protein methyltransferase activity	86	7.91	13	0.0502	0.0752
ATP-dependent helicase activity	112	10.3	16	0.0504	0.0752
DNA-directed DNA polymerase activity	30	2.76	6	0.0523	0.0765
helicase activity	176	16.2	23	0.0541	0.0765
hormone receptor binding	176	16.2	23	0.0541	0.0765
ADP binding	23	2.12	5	0.0543	0.0765
chaperone binding	46	4.23	8	0.0565	0.0777
structure-specific DNA binding	242	22.3	30	0.0567	0.0777
N-acyltransferase activity	97	8.92	14	0.0599	0.0809
telomeric DNA binding	17	1.56	4	0.0644	0.0859
translation initiation factor activity	64	5.89	10	0.0662	0.0871
ATPase activity, coupled	313	28.8	37	0.0674	0.0875
nuclear hormone receptor binding	153	14.1	20	0.0686	0.0879
N-acetyltransferase activity	82	7.54	12	0.0713	0.0903
signal sequence binding	25	2.3	5	0.0738	0.0922
endonuclease activity, active with either ribo- or deoxyribonucleic acids and producing 5'-phosphomonoesters	41	3.77	7	0.078	0.0963
small conjugating protein binding	75	6.9	11	0.0808	0.0985
glycosaminoglycan binding	178	16.4	22	0.0941	0.112
protein N-terminus binding	86	7.91	12	0.0945	0.112
metalloendopeptidase activity	123	11.3	16	0.0988	0.116
ATP-dependent DNA helicase activity	36	3.31	6	0.108	0.126
DNA-dependent ATPase activity	80	7.36	11	0.115	0.132
DNA helicase activity	54	4.97	8	0.119	0.132
ATPase activity, coupled to transmembrane movement of ions, phosphorylative mechanism	54	4.97	8	0.119	0.132
translation factor activity, nucleic acid binding	108	9.93	14	0.119	0.132
non-membrane spanning protein tyrosine kinase activity	46	4.23	7	0.126	0.138
structural molecule activity	666	61.3	70	0.13	0.141
DNA polymerase activity	38	3.5	6	0.132	0.142
protein phosphatase type 2A regulator activity	22	2.02	4	0.138	0.147
unfolded protein binding	130	12	16	0.141	0.147
enzyme activator activity	436	40.1	47	0.141	0.147
microtubule motor activity	75	6.9	10	0.149	0.154
protein kinase regulator activity	123	11.3	15	0.158	0.16
S-adenosylmethionine-dependent methyltransferase activity	123	11.3	15	0.158	0.16
oxidoreductase activity, acting on paired donors, with incorporation or reduction of molecular oxygen, 2-oxoglutarate as one donor, and incorporation of one atom each of oxygen into both donors	58	5.33	8	0.16	0.16
