# Supplementary material for: CESCProg: a compact prognostic model and nomogram for cervical cancer based on miRNA biomarkers
Source: PeerJ. 2023 Sep 27;11:e15912. doi: 10.7717/peerj.15912 (PMC10541812; doi:10.7717/peerj.15912)
Supplement: Supplemental Information 3 [file peerj-11-15912-s003.zip › S3-NetworkEnrichment/Enrichment_results/GOCC.csv]

Pathway	Total	Expected	Hits	Pval	FDR
nucleoplasm	1820	162	235	7.47e-10	3.84e-08
cytosol	2660	236	321	7.68e-10	3.84e-08
nucleoplasm part	910	80.7	134	2e-09	6.67e-08
nuclear lumen	2690	239	303	2.09e-06	5.22e-05
cell leading edge	283	25.1	47	1.94e-05	0.000388
nuclear body	295	26.2	48	2.74e-05	0.000429
nuclear part	3330	295	356	3e-05	0.000429
nuclear pore	86	7.62	20	4.85e-05	0.000606
pore complex	103	9.13	22	8.25e-05	0.000917
PML body	77	6.83	18	0.000106	0.00106
ribonucleoprotein complex	681	60.4	89	0.000122	0.00111
transcription factor complex	303	26.9	46	0.000215	0.00172
spindle	261	23.1	41	0.000224	0.00172
macromolecular complex	4800	425	480	0.000607	0.00434
membrane-enclosed lumen	3440	305	354	0.000705	0.0047
organelle lumen	3380	300	348	0.000785	0.00491
nuclear speck	152	13.5	26	0.00084	0.00494
nucleus	7600	674	731	0.00107	0.00594
nuclear envelope	387	34.3	52	0.00163	0.00858
spliceosomal complex	161	14.3	26	0.00198	0.0099
nuclear chromatin	159	14.1	25	0.00344	0.0162
nuclear chromosome part	273	24.2	38	0.00357	0.0162
intrinsic to endoplasmic reticulum membrane	135	12	22	0.00377	0.0164
cytosolic part	204	18.1	30	0.00406	0.0169
nuclear membrane	207	18.4	30	0.00503	0.0201
nuclear chromosome	320	28.4	42	0.00654	0.025
protein complex	4050	359	399	0.00674	0.025
cell cortex	195	17.3	28	0.00745	0.0266
integral to endoplasmic reticulum membrane	118	10.5	19	0.00772	0.0266
nucleolus	652	57.8	76	0.00806	0.0269
transport vesicle	158	14	23	0.0123	0.0394
microtubule	352	31.2	44	0.0127	0.0394
immunological synapse	23	2.04	6	0.013	0.0394
axon	269	23.9	35	0.0139	0.0409
cortical cytoskeleton	60	5.32	11	0.0153	0.043
ruffle	135	12	20	0.0156	0.043
spindle pole	101	8.95	16	0.0159	0.043
histone deacetylase complex	53	4.7	10	0.0167	0.0439
vesicle	1210	107	128	0.0182	0.0467
trans-Golgi network	120	10.6	18	0.0187	0.0468
membrane-bounded vesicle	1100	97.4	117	0.0201	0.049
chromosome	784	69.5	86	0.0221	0.0526
endomembrane system	2160	191	216	0.0267	0.0621
centrosome	412	36.5	48	0.0306	0.0695
cytoplasmic vesicle membrane	403	35.7	47	0.0316	0.0702
chromatin	326	28.9	39	0.0335	0.0728
endoplasmic reticulum lumen	175	15.5	23	0.0363	0.0772
mediator complex	37	3.28	7	0.0414	0.0844
cortical actin cytoskeleton	37	3.28	7	0.0414	0.0844
vesicle coat	45	3.99	8	0.0422	0.0844
cytoplasmic vesicle part	462	41	52	0.0436	0.0855
intrinsic to organelle membrane	255	22.6	31	0.0445	0.0856
endoplasmic reticulum part	1060	93.5	109	0.0493	0.0917
chromosomal part	670	59.4	72	0.0495	0.0917
vesicle membrane	417	37	47	0.0518	0.0942
Golgi stack	117	10.4	16	0.0536	0.0957
integral to organelle membrane	231	20.5	28	0.0556	0.0972
lamellipodium	127	11.3	17	0.0564	0.0972
microtubule organizing center part	100	8.87	14	0.0578	0.0977
protein serine/threonine phosphatase complex	48	4.26	8	0.0586	0.0977
perinuclear region of cytoplasm	475	42.1	52	0.0653	0.107
endocytic vesicle	187	16.6	23	0.0677	0.109
nuclear outer membrane-endoplasmic reticulum membrane network	894	79.3	92	0.0716	0.112
chromosome, centromeric region	198	17.6	24	0.072	0.112
microtubule associated complex	141	12.5	18	0.0737	0.113
trans-Golgi network transport vesicle	26	2.31	5	0.0748	0.113
Golgi membrane	605	53.6	64	0.078	0.116
coated vesicle membrane	162	14.4	20	0.0814	0.12
outer membrane	163	14.5	20	0.0854	0.124
cell cortex part	97	8.6	13	0.0866	0.124
neuron projection	685	60.7	71	0.092	0.13
organelle outer membrane	156	13.8	19	0.097	0.135
endoplasmic reticulum membrane	872	77.3	88	0.108	0.148
dendrite	342	30.3	37	0.119	0.161
basolateral plasma membrane	162	14.4	19	0.127	0.169
mitochondrial outer membrane	133	11.8	16	0.13	0.171
replication fork	50	4.43	7	0.151	0.196
kinesin complex	24	2.13	4	0.158	0.196
cytoplasmic membrane-bounded vesicle	1020	90.7	100	0.159	0.196
cell-substrate adherens junction	138	12.2	16	0.162	0.196
membrane coat	89	7.89	11	0.163	0.196
coated membrane	89	7.89	11	0.163	0.196
microtubule organizing center	543	48.1	55	0.164	0.196
Golgi-associated vesicle	70	6.21	9	0.165	0.196
coated vesicle	283	25.1	30	0.175	0.205
spindle microtubule	43	3.81	6	0.178	0.205
cell projection part	686	60.8	68	0.179	0.205
cytoplasmic vesicle	1110	98.3	107	0.185	0.205
non-membrane-bounded organelle	3940	350	364	0.186	0.205
intracellular non-membrane-bounded organelle	3940	350	364	0.186	0.205
eukaryotic translation initiation factor 3 complex	17	1.51	3	0.187	0.205
focal adhesion	132	11.7	15	0.192	0.209
condensed nuclear chromosome	73	6.47	9	0.196	0.211
microtubule cytoskeleton	1120	99.1	107	0.21	0.222
ubiquitin ligase complex	165	14.6	18	0.211	0.222
cell-substrate junction	147	13	16	0.23	0.24
endoplasmic reticulum-Golgi intermediate compartment	77	6.83	9	0.241	0.248
kinetochore	149	13.2	16	0.247	0.252
cytoskeletal part	1570	140	147	0.257	0.26
actin cytoskeleton	430	38.1	42	0.276	0.276
