# Supplementary material for: CESCProg: a compact prognostic model and nomogram for cervical cancer based on miRNA biomarkers
Source: PeerJ. 2023 Sep 27;11:e15912. doi: 10.7717/peerj.15912 (PMC10541812; doi:10.7717/peerj.15912)
Supplement: Supplemental Information 3 [file peerj-11-15912-s003.zip › S3-NetworkEnrichment/Enrichment_results/Kegg-pathway.csv]

Pathway	Total	Expected	Hits	Pval	FDR
Prostate cancer	87	8.14	24	7.03e-07	4.56e-05
Glioma	65	6.08	20	9.11e-07	4.56e-05
Focal adhesion	200	18.7	39	5.09e-06	0.00017
Pathways in cancer	310	29	52	1.41e-05	0.000352
Renal cell carcinoma	60	5.62	17	2.07e-05	0.000384
Chronic myeloid leukemia	73	6.83	19	2.57e-05	0.000384
RNA transport	126	11.8	27	2.69e-05	0.000384
Neurotrophin signaling pathway	123	11.5	26	4.87e-05	0.000609
Cell cycle	124	11.6	26	5.64e-05	0.000627
p53 signaling pathway	68	6.36	16	0.000396	0.00396
Pancreatic cancer	69	6.46	16	0.000472	0.00429
Insulin signaling pathway	137	12.8	25	0.000754	0.00628
Bladder cancer	29	2.71	9	0.000924	0.00711
Melanoma	68	6.36	15	0.00123	0.00879
MAPK signaling pathway	265	24.8	40	0.00134	0.00893
HTLV-I infection	199	18.6	32	0.00143	0.00894
Bacterial invasion of epithelial cells	56	5.24	13	0.00157	0.00924
Prion diseases	21	1.97	7	0.00218	0.0121
Gap junction	89	8.33	17	0.00314	0.0165
Shigellosis	47	4.4	11	0.00331	0.0166
Protein processing in endoplasmic reticulum	129	12.1	22	0.00374	0.0178
Oocyte meiosis	108	10.1	19	0.00483	0.022
Salmonella infection	72	6.74	14	0.00601	0.0261
Wnt signaling pathway	144	13.5	23	0.00703	0.0293
Non-small cell lung cancer	52	4.87	11	0.00748	0.0299
mRNA surveillance pathway	82	7.67	15	0.00814	0.0303
Viral myocarditis	26	2.43	7	0.00817	0.0303
Melanogenesis	101	9.45	17	0.0116	0.0403
Adherens junction	70	6.55	13	0.0117	0.0403
Pathogenic Escherichia coli infection	35	3.28	8	0.0135	0.045
Leukocyte transendothelial migration	108	10.1	17	0.0218	0.0703
Vibrio cholerae infection	19	1.78	5	0.027	0.0818
Transcriptional misregulation in cancer	19	1.78	5	0.027	0.0818
ErbB signaling pathway	87	8.14	14	0.0299	0.0879
Sulfur relay system	8	0.749	3	0.0319	0.0897
Gastric acid secretion	56	5.24	10	0.0328	0.0897
Small cell lung cancer	80	7.49	13	0.0332	0.0897
Fc gamma R-mediated phagocytosis	97	9.08	15	0.0346	0.091
Colorectal cancer	49	4.59	9	0.0355	0.091
Acute myeloid leukemia	57	5.33	10	0.0366	0.0915
Phototransduction	28	2.62	6	0.0414	0.0974
Thyroid cancer	28	2.62	6	0.0414	0.0974
Epstein-Barr virus infection	91	8.52	14	0.0419	0.0974
TGF-beta signaling pathway	84	7.86	13	0.0469	0.106
Endometrial cancer	44	4.12	8	0.0486	0.106
Vasopressin-regulated water reabsorption	22	2.06	5	0.0486	0.106
GnRH signaling pathway	94	8.8	14	0.053	0.113
Long-term potentiation	70	6.55	11	0.0587	0.122
Jak-STAT signaling pathway	99	9.27	14	0.0755	0.154
Hypertrophic cardiomyopathy (HCM)	25	2.34	5	0.0779	0.155
Parkinson's disease	18	1.68	4	0.0807	0.155
Regulation of actin cytoskeleton	182	17	23	0.0819	0.155
Salivary secretion	49	4.59	8	0.0824	0.155
Endocytosis	101	9.45	14	0.0861	0.158
Osteoclast differentiation	119	11.1	16	0.0867	0.158
ECM-receptor interaction	84	7.86	12	0.0897	0.16
Cocaine addiction	43	4.02	7	0.102	0.179
Endocrine and other factor-regulated calcium reabsorption	36	3.37	6	0.115	0.195
Glycosaminoglycan biosynthesis - chondroitin sulfate	13	1.22	3	0.115	0.195
Phagosome	53	4.96	8	0.118	0.197
mTOR signaling pathway	45	4.21	7	0.123	0.202
Hepatitis C	100	9.36	13	0.139	0.222
Amphetamine addiction	64	5.99	9	0.14	0.222
Circadian rhythm - mammal	22	2.06	4	0.144	0.223
Notch signaling pathway	47	4.4	7	0.145	0.223
Amyotrophic lateral sclerosis (ALS)	39	3.65	6	0.152	0.23
Type II diabetes mellitus	48	4.49	7	0.157	0.234
Alzheimer's disease	49	4.59	7	0.17	0.25
Dopaminergic synapse	124	11.6	15	0.181	0.262
Dilated cardiomyopathy	78	7.3	10	0.19	0.271
Long-term depression	70	6.55	9	0.204	0.283
Chagas disease (American trypanosomiasis)	89	8.33	11	0.207	0.283
Axon guidance	118	11	14	0.211	0.283
Tight junction	118	11	14	0.211	0.283
Progesterone-mediated oocyte maturation	80	7.49	10	0.212	0.283
Chemokine signaling pathway	189	17.7	21	0.232	0.304
Synaptic vesicle cycle	18	1.68	3	0.234	0.304
Apoptosis	83	7.77	10	0.246	0.309
PPAR signaling pathway	64	5.99	8	0.246	0.309
Toxoplasmosis	93	8.7	11	0.25	0.309
Ribosome biogenesis in eukaryotes	55	5.15	7	0.252	0.309
Amoebiasis	46	4.31	6	0.258	0.309
One carbon pool by folate	19	1.78	3	0.26	0.309
Huntington's disease	28	2.62	4	0.264	0.309
Phosphatidylinositol signaling system	75	7.02	9	0.266	0.309
B cell receptor signaling pathway	75	7.02	9	0.266	0.309
Tuberculosis	174	16.3	19	0.271	0.309
Lysine degradation	47	4.4	6	0.274	0.309
Malaria	11	1.03	2	0.275	0.309
VEGF signaling pathway	76	7.11	9	0.279	0.31
Cardiac muscle contraction	12	1.12	2	0.311	0.334
Dorso-ventral axis formation	12	1.12	2	0.311	0.334
Arrhythmogenic right ventricular cardiomyopathy (ARVC)	12	1.12	2	0.311	0.334
RNA degradation	60	5.62	7	0.328	0.349
Pyrimidine metabolism	101	9.45	11	0.344	0.362
Measles	102	9.55	11	0.357	0.37
Pertussis	52	4.87	6	0.359	0.37
Fatty acid elongation	23	2.15	3	0.366	0.373
Cysteine and methionine metabolism	34	3.18	4	0.395	0.395
Aldosterone-regulated sodium reabsorption	34	3.18	4	0.395	0.395
