# Supplementary material for: CESCProg: a compact prognostic model and nomogram for cervical cancer based on miRNA biomarkers
Source: PeerJ. 2023 Sep 27;11:e15912. doi: 10.7717/peerj.15912 (PMC10541812; doi:10.7717/peerj.15912)
Supplement: Supplemental Information 3 [file peerj-11-15912-s003.zip › S3-NetworkEnrichment/correlation_targets/miRNAtargets_95.csv]

	x
1	ADAM22
2	CEP68
3	ADGRA2
4	HYAL2
5	LRP6
6	CIRBP
7	NINL
8	RASL12
9	CPQ
10	ACTA2
11	UBTF
12	NT5DC3
13	CILK1
14	SMOC2
15	DPYSL3
16	PDE1A
17	LANCL1
18	EFHD1
19	PKD2
20	KCNJ8
21	SOX4
22	HRC
23	LRP3
24	RAMP2
25	TMEM204
26	MAP1B
27	SERPINF1
28	TCEAL4
29	RERG
30	ARMC9
31	RSAD1
32	ANGPTL2
33	TMEM8B
34	FXYD6
35	EMILIN1
36	PPFIA2
37	FGF7
38	RERE
39	C1orf216
40	DAAM2
41	KIAA1755
42	SPARCL1
43	ABCA9
44	JAM2
45	CLSTN2
46	COLEC12
47	TAMALIN
48	EXTL2
49	ZNF496
50	DDR2
51	INHBB
52	HEYL
53	BSN
54	HEY1
55	ZNF704
56	DACT1
57	JAM3
58	APBB1
59	ISLR2
60	CHST14
61	ZNF768
62	DCLK2
63	CTSF
64	PODN
65	DTX3
66	ACTA2-AS1
67	MXRA7
68	NXPH3
69	NDN
70	FBXL7
71	LHFPL6
72	TSPYL2
73	SLIT3
74	NAP1L3
75	PRELP
76	ZNF781
77	TCF4
78	C1QTNF5
79	MCRIP1
80	MAGI2-AS3
81	TSPY26P
82	ZNF853
83	ARHGEF25
84	CD302
85	RTL5
86	STON1
87	ZCCHC3
88	EID1
89	TMEM98
90	ETV1
91	WWTR1
92	NRXN3
93	MPPED2
94	FGF10
95	NUAK1
96	WSCD2
97	GPC4
98	RARB
99	FGFR1
100	GALNT16
101	APMAP
102	ZNF423
103	CLIP3
104	PCOLCE
105	SFRP4
106	ACSS3
107	MGP
108	RBM24
109	BCHE
110	IGFBP5
111	PRRX1
112	CHD6
113	TMEM35A
114	ISLR
115	ATP1B2
116	CDO1
117	LRRC4B
118	MYH11
119	SOX5
120	CYP27A1
121	MFGE8
122	RXRG
123	LEFTY2
124	ST6GAL2
125	LRIG1
126	BOC
127	ANK2
128	ADAMTS19
129	GPC3
130	NTRK2
131	SPOCK1
132	MICU3
133	TMSB15B
134	BEND5
135	FRZB
136	C1QTNF7
137	LMOD1
138	PPM1L
139	HAND2
140	ALDH1A1
141	PCDH19
142	SLC7A3
143	MFAP4
144	GPRC5B
145	ART5
146	AXIN2
147	EMX2
148	SYNPO2
149	NBEA
150	ZCCHC12
151	SCUBE2
152	RPRM
153	C12orf60
154	PRKD1
155	TCEAL2
156	SBK1
157	SLC35F1
158	DACT3
159	SULT1C4
160	GPRASP1
161	HAND2-AS1
