# Supplementary material for: CESCProg: a compact prognostic model and nomogram for cervical cancer based on miRNA biomarkers
Source: PeerJ. 2023 Sep 27;11:e15912. doi: 10.7717/peerj.15912 (PMC10541812; doi:10.7717/peerj.15912)
Supplement: Supplemental Information 3 [file peerj-11-15912-s003.zip › S3-NetworkEnrichment/correlation_targets/miRNAtargets_625.csv]

	x
1	MEF2A
2	NDST1
3	C22orf23
4	DSTYK
5	CTIF
6	SKI
7	TPRG1L
8	GPR157
9	NOTCH3
10	PCDHB15
11	KDM5B
12	AHDC1
13	SIN3B
14	WASF3
15	PRICKLE1
16	FZD7
17	GNG12
18	ULK1
