# Supplementary material for: CESCProg: a compact prognostic model and nomogram for cervical cancer based on miRNA biomarkers
Source: PeerJ. 2023 Sep 27;11:e15912. doi: 10.7717/peerj.15912 (PMC10541812; doi:10.7717/peerj.15912)
Supplement: Supplemental Information 3 [file peerj-11-15912-s003.zip › S3-NetworkEnrichment/correlation_targets/miRNAtargets_330.csv]

	x
1	LMCD1
2	FRY
3	ACACB
4	DPYSL2
5	RSPH14
6	RAB36
7	SOD3
8	PARD3B
9	MAN1C1
10	CCNI
11	GNAZ
12	LARGE1
13	ITGA7
14	VEZF1
15	TMEM8B
16	MEIS1
17	SSBP2
18	NR3C2
19	CDK20
20	CACFD1
21	NIPSNAP3B
22	GPRC5C
23	HOXB2
24	BBS1
25	COL18A1
26	TLE1
27	CCDC180
28	C1QTNF5
29	ZNF512
30	N4BP2L2
31	SPPL2B
32	TSPOAP1
33	ELN
34	APPBP2
35	CTTNBP2
36	SORBS1
37	TRIM2
38	KCNC4
39	TNNI3K
40	SMAD9
41	MCF2L
42	THRA
43	DYRK2
44	CGNL1
45	CKMT2
46	SPATA6
47	SOX5
48	MRAP2
49	TTLL7
50	CCDC33
51	RHBDL3
52	LRIG1
53	BOC
54	TCTE1
55	FREM2
56	CCDC74B
57	DEPTOR
58	FGF18
59	CACNA1D
60	SNED1
61	ZNF704
62	WNK2
63	CRYL1
64	AXIN2
65	ADCY5
66	CHST1
67	CUEDC1
68	GPR173
69	PRKN
70	NLGN3
71	SLC25A29
72	CCDC160
73	TTLL3
74	DACH1
