# Supplementary material for: CESCProg: a compact prognostic model and nomogram for cervical cancer based on miRNA biomarkers
Source: PeerJ. 2023 Sep 27;11:e15912. doi: 10.7717/peerj.15912 (PMC10541812; doi:10.7717/peerj.15912)
Supplement: Supplemental Information 3 [file peerj-11-15912-s003.zip › S3-NetworkEnrichment/miR2Trait_diseasome_enrichment_results.csv]

Significantly enriched diseases for the given set of miRNAs: 538
Disease	Effect-size	P-value
Congenital Mesoblastic Nephroma	316.448979591837	1.25E-04
Urologic Neoplasms	inf	1.97E-04
Choledochal Cyst	155.616161616162	4.93E-04
Hemangiosarcoma	inf	8.87E-04
Brain Neoplasms	inf	9.71E-04
Chronobiology Disorders	108.666666666667	9.88E-04
Neoplasms Experimental	inf	1.44E-03
Intestinal Diseases	88.7209302325581	1.46E-03
Uterine Cervical Neoplasm	inf	1.52E-03
Chronic Lymphocytic Leukemia	inf	1.62E-03
Autosomal Recessive Polycystic Kidney Disease	83.2677595628415	1.65E-03
Basal Ganglia Diseases	82.3459459459459	1.69E-03
Thyroid Neoplasm	inf	1.69E-03
Nasopharyngeal carcinoma	inf	1.76E-03
Precursor Cell Lymphoblastic Leukemia Lymphoma	inf	1.91E-03
Thick flared eyebrows	inf	2.15E-03
Bowed and upward slanting eyebrows	inf	2.15E-03
Fibrosarcoma	71.9526066350711	2.18E-03
Chronic schizophrenia	71.2582159624413	2.22E-03
Abnormality of the nasal bridge	779.5	2.31E-03
Carcinoma Transitional Cell	inf	2.33E-03
leukemia	inf	2.45E-03
Acute kidney injury	inf	2.63E-03
Hyperproteinemia	60.6666666666667	3.02E-03
Hereditary Clear Cell Renal Cell Carcinoma	487	3.46E-03
Tires quickly	54.9489051094891	3.65E-03
Easy fatigability	54.9489051094891	3.65E-03
Cerebrospinal fluid protein increased above normal	54.1294964028777	3.76E-03
Serum creatinine raised	53.7285714285714	3.81E-03
Charcot-Marie-Tooth disease Type 1D (disorder)	432.833333333333	3.84E-03
Increased levels of IgG	50.0133333333333	4.36E-03
Esophageal Neoplasms	inf	4.46E-03
Periventricular cysts	48.8273615635179	4.56E-03
Increased megakaryocyte count	48.8273615635179	4.56E-03
Von Hippel-Lindau Syndrome	48.8273615635179	4.56E-03
Weight decreased	inf	4.79E-03
Precancerous Conditions	inf	5.04E-03
Rib fusion	45.1419939577039	5.29E-03
DiGeorge Syndrome	44.8588588588589	5.35E-03
Intestinal Polyps	44.7185628742515	5.39E-03
Ependymoma	44.5791044776119	5.42E-03
Cecal Neoplasms	43.3604651162791	5.71E-03
Amaurosis Fugax	43.3604651162791	5.71E-03
Platelet morphology abnormal	43.3604651162791	5.71E-03
Kidney Failure Acute	43.2289855072464	5.74E-03
Genomic Instability	42.5828571428571	5.90E-03
Hemoglobin low	inf	6.08E-03
Tall forehead	inf	6.12E-03
High forehead	inf	6.12E-03
Arterial thrombosis	40.8681318681319	6.38E-03
Sacral dimples	40.7506849315069	6.41E-03
Penile hypospadias	inf	6.45E-03
Transient Cerebral Ischemia	40.5177111716621	6.48E-03
Exercise-induced hemolysis	243.25	6.52E-03
Increased red cell hemolysis by shear stress	243.25	6.52E-03
Corneal Neovascularization	40.2872628726287	6.55E-03
Short hallux	39.9462365591398	6.65E-03
Adrenal cortical hypofunction	39.1715039577836	6.90E-03
Congenital Hypothyroidism	38.9553805774278	6.97E-03
Microphthalmia Syndromic 3	216.166666666667	7.29E-03
Accessory rib	37.9079283887468	7.33E-03
Adenoid Cystic Carcinoma	inf	7.53E-03
Delayed bone age	inf	7.54E-03
Addison Disease	37.2060301507538	7.59E-03
Low-set posteriorly rotated ears	inf	7.60E-03
HIV Infections	inf	7.62E-03
Elevated follicle stimulating hormone	37.01	7.67E-03
Congenital hypomyelinating neuropathy	204.763157894737	7.67E-03
Squamous cell carcinoma of esophagus	inf	7.74E-03
Abnormality of bone marrow cell morphology	36.1515892420538	8.01E-03
Microsatellite Instability	35.7820823244552	8.16E-03
Rapidly progressive	35.4196642685851	8.32E-03
Rapidly progressive disorder	35.4196642685851	8.32E-03
Neoplastic Cell Transformation	inf	8.44E-03
Claw hand	34.8888888888889	8.55E-03
Liver neoplasms	inf	8.60E-03
Squamous cell carcinoma	inf	8.71E-03
Palpitations	34.3729603729604	8.79E-03
Fatigue	inf	8.86E-03
Severe postnatal growth retardation	33.8712643678161	9.04E-03
Anemia	inf	9.04E-03
Leukemia Myelocytic Acute	inf	9.05E-03
Vertebral body fusion	33.7889908256881	9.08E-03
Spinal fusion	33.7889908256881	9.08E-03
Fused vertebrae	33.7889908256881	9.08E-03
Takenouchi-Kosaki Syndrome	162	9.58E-03
Adenocarcinoma	inf	9.67E-03
Neck muscle weakness	32.219298245614	9.91E-03
Bladder Neoplasm	inf	1.00E-02
Thrombocythemia Essential	31.9956427015251	1.00E-02
Arthritis Experimental	31.8481561822126	1.01E-02
Surfactant Metabolism Dysfunction Pulmonary 1	149.5	1.03E-02
Respiratory Distress Syndrome In Premature Infants	149.5	1.03E-02
Thoracic Neoplasms	149.5	1.03E-02
Zollinger-Ellison syndrome	30.9198312236287	1.07E-02
insulinoma	30.9198312236287	1.07E-02
Multiple Endocrine Neoplasia Type 1	30.9198312236287	1.07E-02
Adrenal Cortical Adenoma	30.9198312236287	1.07E-02
Respiratory Distress Syndrome Newborn	143.944444444444	1.07E-02
Malignant mesothelioma	inf	1.08E-02
Splenomegaly	inf	1.08E-02
Parathyroid hyperplasia	30.5083333333333	1.10E-02
Hyperinsulinemia fasting	30.4407484407484	1.10E-02
Sarcoma	29.8448979591837	1.14E-02
Parathyroid Adenoma	29.8448979591837	1.14E-02
Hyperpigmented macules	29.7800407331976	1.14E-02
Angiofibroma	29.7154471544715	1.15E-02
Ehlers-Danlos syndrome cardiac valvular form	133.98275862069	1.15E-02
Animal Mammary Neoplasms	inf	1.15E-02
Congenital omphalocele	29.4596774193548	1.17E-02
Non-Functioning Pituitary Gland Neoplasm	29.3963782696177	1.17E-02
Pathological fracture	29.3333333333333	1.18E-02
Infant Small for Gestational Age	inf	1.18E-02
Intrauterine retardation	inf	1.18E-02
Colonic Neoplasms	inf	1.18E-02
Colon diverticulum anatomic structure	29.208	1.19E-02
Diverticular disease of colon	29.208	1.19E-02
Congenital Epicanthus	inf	1.19E-02
Fetal Growth Retardation	inf	1.20E-02
Desquamative interstitial pneumonia	125.306451612903	1.23E-02
Glucagonoma	125.306451612903	1.23E-02
Gastrinoma	125.306451612903	1.23E-02
Sebaceous adenoma	28.6561886051081	1.23E-02
Fibrous skin tumor of tuberous sclerosis	28.6561886051081	1.23E-02
Bone Marrow Diseases	28.4765625	1.24E-02
Peptic Ulcer	28.3579766536965	1.25E-02
Myopia High With Cataract And Vitreoretinal Degeneration	121.375	1.26E-02
Peripheral vitreoretinal degeneration	121.375	1.26E-02
Mucinous Adenocarcinoma	121.375	1.26E-02
Alcoholic Intoxication Chronic	inf	1.28E-02
Abdominal pain episodic	28.0076923076923	1.28E-02
intermittent abdominal pain	28.0076923076923	1.28E-02
Hyper-IgM Immunodeficiency Syndrome Type 1	117.681818181818	1.30E-02
Vipoma	117.681818181818	1.30E-02
Malformations of Cortical Development Group II	27.6091081593928	1.31E-02
Hallux Valgus	27.5530303030303	1.32E-02
Bunion	27.5530303030303	1.32E-02
Gingivostomatitis	114.205882352941	1.34E-02
Mental Retardation X-Linked99	114.205882352941	1.34E-02
Phosphoenolpyruvate carboxykinase deficiency	114.205882352941	1.34E-02
Hypoplasia or absence of the corpus callosum	27.2757973733583	1.34E-02
Unipolar Depression	inf	1.35E-02
Myocardial Ischemia	inf	1.35E-02
Broad flat nasal bridge	inf	1.38E-02
Nasal bridge wide	inf	1.38E-02
Colorectal Neoplasms	inf	1.40E-02
B-Cell Lymphomas	26.5787545787546	1.41E-02
Bleeding time prolonged	26.2169981916817	1.44E-02
Hypoplasia of spine	104.905405405405	1.45E-02
Ulnar claw	104.905405405405	1.45E-02
Impaired gluconeogenesis	104.905405405405	1.45E-02
IgE deficiency	104.905405405405	1.45E-02
Radioulnar Synostosis	26.0143626570916	1.46E-02
Methylenetetrahydrofolate reductase deficiency	102.131578947368	1.49E-02
Microvascular Angina	102.131578947368	1.49E-02
Increased cerebral lipofuscin	102.131578947368	1.49E-02
Krabbe Disease Atypical Due To Saposin A Deficiency	102.131578947368	1.49E-02
Homocystinuria Due To Deficiency Of N (510)-Methylenetetrahydrofolate Reductase Activity	102.131578947368	1.49E-02
Metachromatic Leukodystrophy due to Saposin B Deficiency	102.131578947368	1.49E-02
Hearing Loss Sudden	102.131578947368	1.49E-02
Blood Coagulation Disorders Inherited	102.131578947368	1.49E-02
Maxillofacial Abnormalities	102.131578947368	1.49E-02
Gaucher Disease Atypical Due To Saposin C Deficiency	102.131578947368	1.49E-02
Combined Saposin Deficiency	102.131578947368	1.49E-02
Generalized clonic seizures	102.131578947368	1.49E-02
Heart valve disease	25.6176991150442	1.50E-02
Major Depressive Disorder	inf	1.52E-02
Prolactinoma	25.4718309859155	1.52E-02
Kidney Damage	25.4718309859155	1.52E-02
Pituitary growth hormone cell adenoma	25.4235500878735	1.53E-02
Abnormality of glycosphingolipid metabolism	99.5	1.53E-02
Hereditary Non-Polyposis Colon Cancer Type 2	99.5	1.53E-02
Mammary Neoplasms Experimental	inf	1.55E-02
Anorexia	25.1373913043478	1.56E-02
Nystagmus	inf	1.59E-02
Sleep disturbances	24.8571428571429	1.59E-02
Cryptorchidism	inf	1.60E-02
Digeorge Syndrome-Velocardiofacial Syndrome Complex 2	94.6219512195122	1.61E-02
Thyrotoxicosis	94.6219512195122	1.61E-02
Polyomavirus Infections	92.3571428571429	1.64E-02
Ulcer	92.3571428571429	1.64E-02
Stomatitis	92.3571428571429	1.64E-02
Skeletal Defects Genital Hypoplasia And Mental Retardation	92.3571428571429	1.64E-02
Malignant lymphoma lymphocytic intermediate differentiation diffuse	24.2693602693603	1.66E-02
Blepharoptosis	inf	1.68E-02
Lung Neoplasms	inf	1.69E-02
Paresthesia	23.9633943427621	1.70E-02
Decreased muscle mass	23.6223316912972	1.74E-02
Thoracic Diseases	86.1666666666667	1.76E-02
Strabismus	inf	1.77E-02
Benign genitourinary tract neoplasm	84.2826086956522	1.80E-02
Malignant genitourinary tract tumors	84.2826086956522	1.80E-02
Spherocytosis Type 1 (disorder)	84.2826086956522	1.80E-02
Adenocarcinoma of duodenum	84.2826086956522	1.80E-02
Hypothalamic hamartomas	84.2826086956522	1.80E-02
Hypercalcemia Infantile	84.2826086956522	1.80E-02
Benign digestive system neoplasms	84.2826086956522	1.80E-02
Duodenal Cancer	84.2826086956522	1.80E-02
Sebaceous Adenocarcinoma	84.2826086956522	1.80E-02
Carcinoma of larynx	84.2826086956522	1.80E-02
Embryotoxon	23.1272141706924	1.81E-02
Posterior embryotoxon	23.1272141706924	1.81E-02
Convex nasal ridge	23.0064102564103	1.82E-02
Hyperparathyroidism Primary	82.4787234042553	1.83E-02
Adrenocortical carcinoma	22.926517571885	1.84E-02
Malignant neoplasm of skin	22.926517571885	1.84E-02
Persistant truncus arteriosus	22.7290015847861	1.86E-02
Erectile dysfunction	22.6898734177215	1.87E-02
Paroxysmal ventricular tachycardia	80.75	1.87E-02
Long Qt Syndrome 2	80.75	1.87E-02
Familial ventricular tachycardia	80.75	1.87E-02
IgG Deficiency	22.650868878357	1.88E-02
Thyroid Gland Follicular Adenoma	22.4576802507837	1.90E-02
Lymphomatoid Papulosis	79.0918367346939	1.91E-02
Lymphoma Primary Cutaneous Anaplastic Large Cell	79.0918367346939	1.91E-02
Acute Myeloid Leukemia M1	77.5	1.95E-02
Hypoplastic mandible condyle	inf	1.97E-02
Micrognathism	inf	1.97E-02
Mandibular hypoplasia	inf	1.97E-02
Premature occlusive vascular disease	75.9705882352941	1.99E-02
Arterial Calcification Generalized Of Infancy 2	75.9705882352941	1.99E-02
Medial calcification of large arteries	75.9705882352941	1.99E-02
Fluctuations in consciousness	75.9705882352941	1.99E-02
Nonketotic hypoglycemia	75.9705882352941	1.99E-02
Confetti-like hypopigmented macules	74.5	2.02E-02
Papillary thyroid carcinoma	21.6783004552352	2.03E-02
Subcutaneous lipomas	21.6424242424242	2.03E-02
Pediatric failure to thrive	inf	2.04E-02
Failure to gain weight	inf	2.04E-02
Liver carcinoma	inf	2.05E-02
Marijuana Abuse	21.5354449472097	2.05E-02
Infantile Globoid Cell Leukodystrophy	73.0849056603774	2.06E-02
Combined Oxidative Phosphorylation Deficiency 16	73.0849056603774	2.06E-02
Growth hormone excess	21.2548435171386	2.10E-02
Reactive hypoglycemia	71.7222222222222	2.10E-02
Bilateral single transverse palmar creases	21.18573551263	2.11E-02
Female infertility	21.117037037037	2.12E-02
Pulmonary Alveolar Proteinosis	70.4090909090909	2.14E-02
Hyperglycemia	20.8462664714495	2.17E-02
Holoprosencephaly 2 (disorder)	69.1428571428571	2.18E-02
Macular hyperpigmentation	69.1428571428571	2.18E-02
Orofacial Cleft 1	69.1428571428571	2.18E-02
Aicardi-Goutieres Syndrome 6	69.1428571428571	2.18E-02
Symmetrical dyschromatosis of extremities	69.1428571428571	2.18E-02
Hyperpigmented/hypopigmented macules	69.1428571428571	2.18E-02
Macular hypopigmentation	69.1428571428571	2.18E-02
Hyperinsulinaemic hypoglycaemia	20.7795620437956	2.19E-02
Deafness Autosomal Dominant4	67.921052631579	2.21E-02
Peripheral Neuropathy Myopathy Hoarseness And Hearing Loss	67.921052631579	2.21E-02
Graft-vs-Host Disease	67.921052631579	2.21E-02
Venous Thrombosis	20.6144927536232	2.22E-02
Stomach Neoplasms	inf	2.22E-02
Lymphoma Non-Hodgkin	20.5491329479769	2.23E-02
Increased serum parathyroid hormone	20.5491329479769	2.23E-02
Neuropathy	20.5165945165945	2.23E-02
T-Cell Lymphoma	20.5165945165945	2.23E-02
Myopathy X-Linked With Excessive Autophagy (disorder)	66.7413793103448	2.25E-02
Cervical Intraepithelial Neoplasia	66.7413793103448	2.25E-02
Mental Retardation X-Linked41	66.7413793103448	2.25E-02
Chest Pain	20.3873744619799	2.26E-02
Tachycardia	20.3873744619799	2.26E-02
Bone pain	20.2914285714286	2.28E-02
Headache	20.2596291012839	2.29E-02
Small head	inf	2.29E-02
Esophagitis	20.2279202279202	2.29E-02
Large late-closing fontanelle	20.1019830028329	2.32E-02
Large fontanelle	20.1019830028329	2.32E-02
Wide bregma sutures	20.1019830028329	2.32E-02
Myeloid Leukemia	20.1019830028329	2.32E-02
Large bregma sutures	20.1019830028329	2.32E-02
Chronic Atrial And Intestinal Dysrhythmia	62.4032258064516	2.40E-02
Abnormality of hair density	62.4032258064516	2.40E-02
Secondary growth hormone deficiency	62.4032258064516	2.40E-02
Retinal Diseases	19.612188365651	2.42E-02
Biliary cirrhosis	19.612188365651	2.42E-02
Acromegaly	19.5227586206897	2.44E-02
Hennekam Lymphangiectasia-Lymphedema Syndrome 1	61.4047619047619	2.44E-02
Abnormality of the pancreatic islet cells	60.4375	2.48E-02
Impaired Ig class-switch recombination (CSR)	60.4375	2.48E-02
Hennekam lymphangiectasia lymphedema syndrome	60.4375	2.48E-02
Hypertrophic nerve changes	59.5	2.52E-02
Preauricular sinus	19.0296495956873	2.55E-02
Preauricular dimple	19.0296495956873	2.55E-02
Preauricular Fistulae Congenital	19.0296495956873	2.55E-02
Adrenocorticotropic hormone (ACTH) deficiency (disorder)	58.5909090909091	2.55E-02
Hyperparathyroidism	18.944966442953	2.57E-02
Acute Promyelocytic Leukemia	18.8888888888889	2.58E-02
Muscular Dystrophy-Dystroglycanopathy (Congenital With Brain And Eye Anomalies) Type A 11	57.7089552238806	2.59E-02
Basal Ganglia Calcification Idiopathic 5	56.8529411764706	2.63E-02
Tic Motor	56.8529411764706	2.63E-02
Gastrointestinal Hemorrhage	18.6129458388375	2.65E-02
Epilepsy	inf	2.65E-02
Mammary Neoplasms	inf	2.66E-02
Periventricular white matter abnormalities	56.0217391304348	2.67E-02
Adrenocorticotropin deficient adrenal insufficiency	56.0217391304348	2.67E-02
Decreased female libido	56.0217391304348	2.67E-02
Malformed pinnae	18.4508519003932	2.69E-02
Ewings sarcoma	55.2142857142857	2.71E-02
Ureteral Neoplasms	55.2142857142857	2.71E-02
Urinary Bladder Calculi (disorder)	55.2142857142857	2.71E-02
Allergy to peanuts	55.2142857142857	2.71E-02
Hypothyroidism Congenital Nongoitrous6	55.2142857142857	2.71E-02
Pancreatic cancer adult	55.2142857142857	2.71E-02
Neuropathy Hereditary Sensory Type IF	54.4295774647887	2.74E-02
Seizures	inf	2.75E-02
Prostatic Neoplasms	inf	2.75E-02
Short stature	inf	2.76E-02
Muscle hypotonia	inf	2.76E-02
Liver Cirrhosis Experimental	inf	2.76E-02
Hyperplasia	18.1341935483871	2.77E-02
Acute Myeloid Leukemia (AML-M2)	52.9246575342466	2.82E-02
Mental and motor retardation	inf	2.83E-02
Global developmental delay	inf	2.83E-02
Cognitive delay	inf	2.83E-02
Myalgia	17.9030612244898	2.84E-02
Reduced fetal movement	17.8777070063694	2.84E-02
Accelerated plaque build-up in arteries	52.2027027027027	2.86E-02
Accelerated atherosclerosis	52.2027027027027	2.86E-02
Neoplasm Recurrence Local	17.8020304568528	2.86E-02
Hypercalcemia	17.7769328263625	2.87E-02
Cerebral Hemorrhage	17.7269279393173	2.88E-02
Hypogammaglobulinemia	17.6276729559748	2.91E-02
Decreased antibody level in blood	17.6276729559748	2.91E-02
Metachromatic leukodystrophy juvenile type	50.8157894736842	2.93E-02
Metachromatic Leukodystrophy Adult-Type (disorder)	50.8157894736842	2.93E-02
Downturned corners of mouth	17.4321295143213	2.97E-02
Torsades de Pointes	50.1493506493507	2.97E-02
Skin Ulcer	17.3358116480793	3.00E-02
Dense calcifications in the cerebellar dentate nucleus	48.8670886075949	3.04E-02
Calcification of the small brain vessels	48.8670886075949	3.04E-02
Birthmark	17.1460122699387	3.05E-02
Loss of ability to walk	48.25	3.08E-02
Macular corneal dystrophy	48.25	3.08E-02
Macular dystrophy corneal type 1	48.25	3.08E-02
Coronary Restenosis	47.6481481481481	3.12E-02
Punctate opacification of the cornea	47.6481481481481	3.12E-02
Bleeding Disorder Platelet-Type 13 Susceptibility To	47.6481481481481	3.12E-02
Xerocytosis	47.6481481481481	3.12E-02
Alcoholic Intoxication	16.9139393939394	3.13E-02
Pointed chin	16.8681983071342	3.14E-02
Hip Dislocation Congenital	16.8681983071342	3.14E-02
Schizophrenia	inf	3.15E-02
Apnea	16.8454106280193	3.15E-02
Clouding of corneal stroma	16.8454106280193	3.15E-02
Amphetamine-Related Disorders	16.8454106280193	3.15E-02
Idiopathic pulmonary arterial hypertension	16.8226779252111	3.16E-02
Pulmonary arterial hypertension	16.8226779252111	3.16E-02
Missing nose	46.4879518072289	3.20E-02
Arrhinia	46.4879518072289	3.20E-02
Basal ganglia disease biotin-responsive	45.9285714285714	3.23E-02
Short QT Syndrome 1	45.9285714285714	3.23E-02
Facial muscle weakness of muscles innervated by CN VII	16.5100830367734	3.26E-02
Bell Palsy	16.5100830367734	3.26E-02
Wide anterior fontanel	16.4881516587678	3.27E-02
Facial Paresis	16.4881516587678	3.27E-02
Corneal Opacity	16.4881516587678	3.27E-02
Decreased T cell activation	45.3823529411765	3.27E-02
Hereditary Motor and Sensory Neuropathies	45.3823529411765	3.27E-02
Myasthenic Syndrome Congenital 12	45.3823529411765	3.27E-02
Arterial calcification of infancy	45.3823529411765	3.27E-02
Chromosome 2q37 deletion syndrome	45.3823529411765	3.27E-02
Idiopathic arterial calcification of infancy	45.3823529411765	3.27E-02
Multicystic Dysplastic Kidney	16.379269729093	3.30E-02
Osteopathia striata cranial sclerosis	44.8488372093023	3.31E-02
Calcification of coronary artery	44.3275862068966	3.35E-02
Inflammatory disease of mucous membrane	43.8181818181818	3.38E-02
Long Qt Syndrome 15	43.8181818181818	3.38E-02
Ventricular Tachycardia Catecholaminergic Polymorphic 4	43.8181818181818	3.38E-02
Microphthalmia Isolated 1	43.8181818181818	3.38E-02
Long Qt Syndrome 14	43.8181818181818	3.38E-02
Salivary Gland Neoplasms	16.0811123986095	3.41E-02
Diabetes Insipidus	43.3202247191011	3.42E-02
White matter dysmyelination/demyelination	43.3202247191011	3.42E-02
Congenital absence of breast with absent nipple	43.3202247191011	3.42E-02
Dysmyelination of the brain	43.3202247191011	3.42E-02
Abnormality of the cranial nerves	42.8333333333333	3.46E-02
Cranial nerve abnormality	42.8333333333333	3.46E-02
Central hypotonia	42.8333333333333	3.46E-02
Aneurysm Intracranial Berry 1 (disorder)	42.3571428571429	3.50E-02
Lymph nodes lack germinal center	41.8913043478261	3.53E-02
Absence of rib	41.4354838709677	3.57E-02
Dysgammaglobulinemia	41.4354838709677	3.57E-02
Pseudoxanthoma Elasticum	41.4354838709677	3.57E-02
Sezary Syndrome	15.5720720720721	3.60E-02
Decreased size of nerve terminals	40.9893617021277	3.61E-02
Neuropathy Hereditary Sensory And Autonomic Type IC	40.9893617021277	3.61E-02
Peripheral hypomyelination	40.9893617021277	3.61E-02
Increased T3/T4 ratio	40.9893617021277	3.61E-02
Impaired memory B-cell generation	40.9893617021277	3.61E-02
Cyclocephaly	40.9893617021277	3.61E-02
Contact Dermatitis	15.4736842105263	3.64E-02
EMG: decrement at repetitive stimulation	40.5526315789474	3.65E-02
EMG: decremental response of compound muscle action potential to repetitive nerve stimulation	40.5526315789474	3.65E-02
Cortical Dysplasia Complex With Other Brain Malformations 6	40.5526315789474	3.65E-02
Genital Diseases Male	40.125	3.68E-02
Atrophy Muscular Spinobulbar	40.125	3.68E-02
Bulbospinal neuronopathy X-linked recessive	40.125	3.68E-02
Androgen-Insensitivity Syndrome	40.125	3.68E-02
Hyperoxia	40.125	3.68E-02
Gonadal neoplasm	40.125	3.68E-02
Bulbospinal Neuronopathy	40.125	3.68E-02
Reifenstein Syndrome	40.125	3.68E-02
Bulbo-Spinal Atrophy X-Linked	40.125	3.68E-02
Multiple Myeloma	15.357063403782	3.69E-02
Arachnodactyly	15.3377777777778	3.69E-02
Auricular malformation	15.2801771871539	3.72E-02
Simple ear	15.2801771871539	3.72E-02
Absent pubic hair	39.7061855670103	3.72E-02
Mitral Valve Stenosis	39.7061855670103	3.72E-02
Recurrent hypoglycemia	39.7061855670103	3.72E-02
Sinus Thrombosis Intracranial	39.7061855670103	3.72E-02
Anterior pituitary agenesis	39.7061855670103	3.72E-02
Autoamputation	39.7061855670103	3.72E-02
Cafe-au-Lait Spots	15.2610619469027	3.73E-02
Proximal neurogenic muscle weakness	15.2419889502762	3.73E-02
Proximal muscle weakness	15.2419889502762	3.73E-02
Severe psychomotor retardation	15.2229580573951	3.74E-02
Global developmental delay severe	15.2229580573951	3.74E-02
Renal steatosis	39.2959183673469	3.76E-02
Prostatic Neoplasms Castration-Resistant	39.2959183673469	3.76E-02
Hypoplastic pubic rami	39.2959183673469	3.76E-02
Short philtrum	15.109649122807	3.79E-02
Necrosis	15.109649122807	3.79E-02
Bone Resorption	38.5	3.83E-02
Abnormal behavior	14.8509719222462	3.90E-02
Hyperparathyroidism 1	37.7352941176471	3.91E-02
Spasm	37.7352941176471	3.91E-02
Intermittent Claudication	37.7352941176471	3.91E-02
Dense metaphyseal bands	37.7352941176471	3.91E-02
Osteopetrosis Autosomal Recessive 6	37.7352941176471	3.91E-02
Decreased male fertility	37.3640776699029	3.95E-02
Lymphadenopathy	14.7245444801715	3.96E-02
Fahrs syndrome (disorder)	37	3.98E-02
Torre-Muir syndrome	37	3.98E-02
Craving for alcohol	37	3.98E-02
Hypospadias perineal	37	3.98E-02
Small cell carcinoma of lung	14.5647558386412	4.03E-02
Myasthenias	36.2924528301887	4.06E-02
Hyperhomocystinemia	36.2924528301887	4.06E-02
Congenital absence of vas deferens	36.2924528301887	4.06E-02
Plantar Lipomatosis Unusual Facies and Developmental Delay	36.2924528301887	4.06E-02
Atrioventricular Block	35.2798165137615	4.17E-02
Liver Neoplasms Experimental	14.2372528616025	4.19E-02
Mental Retardation X-Linked3	34.9545454545455	4.21E-02
Pseudoepiphyses	34.9545454545455	4.21E-02
Short first metatarsal	34.9545454545455	4.21E-02
Preaxial deficiency postaxial polydactyly and hypospadias	34.9545454545455	4.21E-02
Hand foot uterus syndrome	34.9545454545455	4.21E-02
Short 2nd toe	34.9545454545455	4.21E-02
Colonic Polyps	34.9545454545455	4.21E-02
Longitudinal vaginal septum	34.9545454545455	4.21E-02
Septo-Optic Dysplasia	34.6351351351351	4.25E-02
Uncoordinated limb movement	34.6351351351351	4.25E-02
Limb dysmetria	34.6351351351351	4.25E-02
Fibular hypoplasia	34.3214285714286	4.28E-02
Status Epilepticus	14.0369989722508	4.29E-02
Respiratory Failure	14.0205338809035	4.30E-02
Papilloma	13.9877049180328	4.31E-02
Blood Platelet Disorders	34.0132743362832	4.32E-02
Restrictive cardiomyopathy	34.0132743362832	4.32E-02
Atherosclerosis	13.971340839304	4.32E-02
Nonorganic psychosis	13.9224489795918	4.35E-02
Amnesia Transient Global	33.7105263157895	4.36E-02
Congenital Heart Defects	13.8095238095238	4.41E-02
Lymphoma	13.7935222672065	4.42E-02
Hypospadias 1 X-Linked	33.1206896551724	4.43E-02
Spinal Cord Diseases	33.1206896551724	4.43E-02
Distal limb muscle weakness due to peripheral neuropathy	13.6981891348089	4.47E-02
Distal muscle weakness	13.6981891348089	4.47E-02
Ptosis progressive	32.8333333333333	4.47E-02
Muscular Dystrophy Oculopharyngeal	32.8333333333333	4.47E-02
Turcot syndrome (disorder)	32.5508474576271	4.51E-02
Michelin tire baby syndrome	32.5508474576271	4.51E-02
Uterus bilocularis	32.5508474576271	4.51E-02
Congenital hypoplasia of femur	32.5508474576271	4.51E-02
Congenital duplication of uterus	32.5508474576271	4.51E-02
Splenic Diseases	32.5508474576271	4.51E-02
Axillary freckling	32.5508474576271	4.51E-02
Clubbing	32.2731092436975	4.54E-02
Intermittent migraine headaches	13.526368159204	4.56E-02
Wolf-Hirschhorn Syndrome	32	4.58E-02
Macroglossia	13.4801587301587	4.59E-02
Congenital diaphragmatic hernia	13.4801587301587	4.59E-02
Congenital muscular hypertrophy-cerebral syndrome	31.7314049586777	4.62E-02
Supratentorial atrophy	13.3885601577909	4.64E-02
Otosclerosis	31.4672131147541	4.66E-02
Biconcave flattened vertebrae	31.4672131147541	4.66E-02
Severe osteoporosis	31.4672131147541	4.66E-02
Femoral bowing present at birth straightening with time	31.4672131147541	4.66E-02
Lobsteins Disease	31.4672131147541	4.66E-02
Thyroid Hormone Resistance Syndrome	31.4672131147541	4.66E-02
Ehlers-Danlos Syndrome Arthrochalasia Type	31.4672131147541	4.66E-02
Absent ossification of calvaria	31.4672131147541	4.66E-02
Bilateral congenital dislocation of hip	31.4672131147541	4.66E-02
Lung diseases	13.328094302554	4.67E-02
Ophthalmoparesis	31.2073170731707	4.69E-02
Kidney Neoplasm	13.28305582762	4.70E-02
Median cleft lip/palate	30.9516129032258	4.73E-02
Female Pseudohermaphroditism	30.9516129032258	4.73E-02
Absent nasal septal cartilage	30.9516129032258	4.73E-02
Rhinitis	30.9516129032258	4.73E-02
Unilateral cleft palate	30.9516129032258	4.73E-02
Affective Disorders Psychotic	30.9516129032258	4.73E-02
Orofacial Cleft 10	30.9516129032258	4.73E-02
Unilateral cleft lip	30.9516129032258	4.73E-02
Failure of development of nasal septal cartilage	30.9516129032258	4.73E-02
Subcutaneous nodule	13.2234146341463	4.74E-02
Multiple subcutaneous nodules	13.2234146341463	4.74E-02
Muscle Cramp	13.2085769980507	4.74E-02
Glutamine deficiency congenital	30.7	4.77E-02
Macular retinal edema	30.7	4.77E-02
Choroidal Neovascularization	30.7	4.77E-02
Microvascular Complications Of Diabetes Susceptibility To 1 (finding)	30.7	4.77E-02
Calcaneovalgus deformity	30.4523809523809	4.80E-02
Migraine Disorders	13.0909090909091	4.81E-02
Thin lips	13.0617760617761	4.83E-02
Agammaglobulinemia 1 Autosomal Recessive	30.2086614173228	4.84E-02
Clear-cell metastatic renal cell carcinoma	30.2086614173228	4.84E-02
Trichorrhexis nodosa syndrome	29.96875	4.88E-02
Arhinencephaly	29.96875	4.88E-02
Vomiting	12.9750479846449	4.89E-02
Balkan Nephropathy	29.7325581395349	4.92E-02
3-Methylglutaconic Aciduria With Cataracts Neurologic Involvement And Neutropenia	29.7325581395349	4.92E-02
Hypospadias balanic	29.7325581395349	4.92E-02
Dejerine-Sottas Disease (disorder)	29.7325581395349	4.92E-02
Choroid Plexus Papilloma	29.7325581395349	4.92E-02
Adrenocortical Carcinoma Hereditary	29.7325581395349	4.92E-02
Dysesthesia	29.7325581395349	4.92E-02
Generalized muscle weakness	12.8751191611058	4.95E-02
Large sternal ossification centers	29.5	4.95E-02
Tobacco Use Disorder	29.5	4.95E-02
Sotos Syndrome 2	29.5	4.95E-02
Marshall-Smith syndrome	29.5	4.95E-02
Distal widening of metacarpals	29.5	4.95E-02
Bullet-Shaped Middle Phalanges Of The Hand	29.5	4.95E-02
Absent or rudimentary fallopian tubes	29.2709923664122	4.99E-02
Aplasia/Hypoplasia of the fallopian tube	29.2709923664122	4.99E-02
Asthma	12.8045540796964	4.99E-02
