# Supplementary material for: CESCProg: a compact prognostic model and nomogram for cervical cancer based on miRNA biomarkers
Source: PeerJ. 2023 Sep 27;11:e15912. doi: 10.7717/peerj.15912 (PMC10541812; doi:10.7717/peerj.15912)
Supplement: Supplemental Information 4 [file peerj-11-15912-s004.csv]

	desallstage1	desallstage2	desallstage3	desallstage4	AveExpr	F	P.Value	adj.P.Val
hsa-miR-1307-5p	-7.72452770112548	-7.72452770112542	-7.7245277011254	-7.7245277011255	0.807040207580272	631.841425292447	2.04860886536008E-154	1.88472015613127E-151
hsa-miR-378i	-5.36236729345895	-5.36236729345897	-5.36236729345894	-5.36236729345896	0.560247329167351	456.689273211606	4.74465342543162E-134	2.18254057569855E-131
hsa-miR-941	-6.48091290725625	-6.48091290725622	-6.48091290725623	-6.48091290725624	0.677110303743185	432.734961258195	9.21627645658043E-131	2.826324780018E-128
hsa-miR-7706	-4.31775807317612	-4.31775807317609	-4.3177580731761	-4.3177580731761	0.451109052421381	381.666183679313	3.27824697988709E-123	7.5399680537403E-121
hsa-miR-4485-3p	-5.22801670990408	-5.22801670990408	-5.22801670990404	-5.22801670990404	0.546210701034748	361.168675608091	6.05354936903626E-120	1.11385308390267E-117
hsa-miR-7704	-4.53045061414837	-4.53045061414836	-4.53045061414832	-4.53045061414833	0.473330661179676	352.722825047826	1.48539129027882E-118	2.27759997842753E-116
hsa-miR-200c-3p	6.47073528254572	6.46965654952508	6.35111233328424	6.5228690040679	12.6300731331567	313.126333289246	1.16903787024695E-111	1.53644977232456E-109
hsa-miR-141-5p	7.19834067148493	7.17582122575439	6.97697520598036	6.97390795459873	8.7319103258429	312.341020723628	1.62720492188918E-111	1.87128566017255E-109
hsa-miR-141-3p	7.19788947271632	7.34249545371411	7.04247077864739	7.62376714618004	9.68455763750178	290.674131519946	1.95031987409675E-107	1.99366031574334E-105
hsa-miR-4454	-6.6352948183449	-6.63529481834487	-6.63529481834485	-6.63529481834492	0.693239757140512	282.72117754772	7.02426864613984E-106	6.46232715444866E-104
hsa-miR-455-3p	7.16718893218097	7.1441380069795	7.10978174036649	7.00169068220933	6.85886292737302	274.141065184814	3.66531850875255E-104	3.06553911641122E-102
hsa-miR-200b-5p	6.8599343785301	6.67850833899906	6.63076459981591	6.76036842169053	4.57972522138432	272.518934470792	7.82410119976932E-104	5.99847758648981E-102
hsa-miR-619-5p	-3.61839281305568	-3.61839281305565	-3.61839281305563	-3.61839281305565	0.378041040169991	270.015297586429	2.53903389474458E-103	1.79685475628078E-101
hsa-miR-200a-5p	6.60884323748741	6.42979072218901	6.32071290358072	6.6391883508786	9.03685327140421	260.721559143811	2.16035752192962E-101	1.41966351441089E-99
hsa-miR-378d	-3.4911121444453	-3.49111214444529	-3.49111214444526	-3.49111214444528	0.364743059867415	227.213320802715	5.64892893816532E-94	3.46467641540806E-92
hsa-miR-1304-3p	-3.25491795603684	-3.25491795603685	-3.25491795603682	-3.25491795603684	0.340066055108326	222.252382661079	8.26895617115145E-93	4.75464979841209E-91
hsa-miR-7977	-5.68284534675678	-5.68284534675678	-5.68284534675678	-5.68284534675675	0.59373011085518	218.427764025346	6.74398903821035E-92	3.64968818538442E-90
hsa-miR-365b-3p	-3.9910928274214	-3.99109282742136	-3.99109282742137	-3.99109282742139	0.41697984764104	211.647557648999	2.97437162779804E-90	1.52023438754122E-88
hsa-miR-1285-5p	-3.03438096104537	-3.03438096104538	-3.03438096104537	-3.03438096104536	0.317024876527126	207.799047425197	2.65245220010575E-89	1.28434527584068E-87
hsa-miR-429	6.41366836116095	6.13991215325566	6.2054187569947	6.71061038069727	6.99562425463841	199.942427867673	2.52939983704624E-87	1.16352392504127E-85
hsa-miR-4776-5p	-3.16871551691861	-3.16871551691862	-3.1687155169186	-3.16871551691858	0.331059830125819	198.086700708358	7.55999450767331E-87	3.31199759383783E-85
hsa-miR-183-5p	6.65575387007088	6.37011973951239	6.57612936117388	6.7981957484823	11.7541563296409	193.611061940429	1.09221361120661E-85	4.5674387377731E-84
hsa-miR-4508	-2.76812024949613	-2.76812024949612	-2.76812024949612	-2.76812024949613	0.289206593230937	180.759012229317	2.98834621726083E-82	1.19533848690433E-80
hsa-miR-200a-3p	6.33081886428099	6.28279062319927	5.99816699415194	6.66584259695488	8.23141825284993	177.215218840361	2.8345298327992E-81	1.08656976923969E-79
hsa-miR-200c-5p	5.11296409616868	5.41345353180037	5.30098819868383	5.58704559032279	4.56328367635858	174.527975228699	1.59305076296137E-80	5.86242680769784E-79
hsa-miR-182-5p	5.95916947687817	5.59726531750544	5.71961794360667	5.75303119319444	13.3147949378089	172.269944640974	6.89066926579219E-80	2.43823681712647E-78
hsa-miR-200b-3p	5.57806944951454	5.41871745913348	5.29498336677809	5.73574331982481	9.70532152465519	171.50291697112	1.13654543454011E-79	3.87267333250705E-78
hsa-miR-5100	-4.99355798765001	-4.99355798764998	-4.99355798764997	-4.99355798764997	0.521715013635068	169.547768329513	4.09736517657064E-79	1.34627712944464E-77
hsa-miR-1976	3.29194752456855	3.2430720159615	3.30255997811513	3.04929403580134	3.00514982006183	156.796281091853	2.25572297659271E-75	7.15608668436307E-74
hsa-miR-5701	-2.87434284418884	-2.87434284418883	-2.87434284418881	-2.87434284418883	0.300304476258533	151.882584467691	7.0428661426063E-74	2.1598122837326E-72
hsa-miR-4516	-3.86800320736802	-3.868003207368	-3.86800320736801	-3.86800320736801	0.404119738083224	148.835540671562	6.16812710818887E-73	1.8305409482367E-71
hsa-miR-96-5p	5.22061329201156	5.0514494840069	5.09823802484759	5.47534882333365	4.06884521003208	138.493146200894	1.21100581317685E-69	3.48164171288344E-68
hsa-miR-203a-5p	-2.65143860466172	-2.65143860466172	-2.6514386046617	-2.65143860466171	0.277015973621372	131.738689175563	2.07549797551911E-67	5.78623678023511E-66
hsa-miR-378f	-2.33634352020035	-2.33634352020034	-2.33634352020033	-2.33634352020035	0.244095591662722	130.531356424602	5.29376307676657E-67	1.43243000900743E-65
hsa-miR-3613-5p	4.10028021077749	3.79026314774883	4.01005243540828	4.0593368070945	3.69917607737817	127.674509647642	4.95596385563336E-66	1.2697511377789E-64
hsa-miR-4488	-3.04006031972291	-3.04006031972289	-3.04006031972288	-3.04006031972288	0.317618242359106	127.671280984119	4.96859140870006E-66	1.2697511377789E-64
hsa-miR-21-5p	2.67334030244993	2.82736797811768	2.70649069186071	2.72947815452152	17.6786172135951	127.571327998328	5.37594658067714E-66	1.33672185249269E-64
hsa-miR-210-5p	-3.15688417179526	-3.15688417179525	-3.15688417179526	-3.15688417179524	0.329823719441293	125.515694177316	2.74062871536847E-65	6.63520636352366E-64
hsa-miR-15b-3p	3.66275793615347	3.4176402397909	3.65034501230808	3.39014561770583	5.16897799690373	120.341348920427	1.77629247188629E-63	4.19022839521895E-62
hsa-miR-5585-3p	-1.93639203639244	-1.93639203639244	-1.93639203639243	-1.93639203639243	0.202309615742491	117.151770541697	2.44990908985723E-62	5.63479090667163E-61
hsa-miR-576-3p	-2.2304162502965	-2.2304162502965	-2.23041625029647	-2.23041625029649	0.233028563463811	114.314186846333	2.61958486580561E-61	5.87809286961259E-60
hsa-miR-130b-3p	3.82932085098409	3.90422150802089	3.93900721704828	4.26893684133018	4.34832420806853	110.502082838351	6.66857223648933E-60	1.46073487085004E-58
hsa-miR-31-5p	7.15871655372497	7.2935135087359	6.62145424379621	6.34286796816101	5.66844414655192	109.873038637939	1.14455840019358E-59	2.44882262366999E-58
hsa-miR-15b-5p	3.3733524540884	3.27622510048109	3.34033004435624	3.22739643539609	8.04836344326143	108.942377633887	2.55343241916281E-59	5.33899505824951E-58
hsa-miR-16-1-3p	2.85429704523832	2.78067334831031	2.82099515159822	2.90812787292919	2.40419714310688	107.603092130638	8.15763821557767E-59	1.66778381296255E-57
hsa-miR-21-3p	3.63835851816151	3.32861546574118	3.46146409513869	3.01171520812179	11.3588848533151	105.564992165814	4.85263133457531E-58	9.70526266915062E-57
hsa-miR-16-2-3p	3.70591046083649	3.76556089307052	3.90686843368745	3.84361214239575	4.18695963296953	103.397431089861	3.30152286022579E-57	6.46255538597388E-56
hsa-miR-561-5p	-2.20263534425719	-2.20263534425719	-2.20263534425717	-2.20263534425718	0.230126080743285	103.150219627294	4.11429856247501E-57	7.88573891141044E-56
hsa-miR-4448	-2.20902785452693	-2.20902785452692	-2.20902785452693	-2.20902785452692	0.230793954950572	102.023275568826	1.12618895227122E-56	2.11447721650923E-55
hsa-miR-203b-3p	-2.26604276888778	-2.26604276888777	-2.26604276888778	-2.26604276888777	0.236750737047975	101.870364635241	1.29167040102366E-56	2.37667353788354E-55
hsa-miR-942-5p	3.29814155310734	3.43402166004967	3.44294042888324	3.19638086563279	3.18869395369436	98.6137707066194	2.4597517370495E-55	4.43719921193243E-54
hsa-miR-3622a-5p	2.39925194124834	2.29448054702323	2.3983387041798	2.31638744407693	-0.238838314882169	98.1083245802885	3.90432062451956E-55	6.90764418184231E-54
hsa-miR-210-3p	5.18024187408041	5.67743907329063	5.33446798185725	5.99902520759739	9.72565251773266	95.6281850700434	3.83888575095619E-54	6.66372620920697E-53
hsa-miR-18a-5p	3.82015903922752	3.8424370718287	4.09653079228251	4.01244795934439	3.98808456625211	94.8157515930514	8.17216381305431E-54	1.3922945755574E-52
hsa-miR-32-5p	2.99525408984057	2.91772520978414	3.0237934553959	2.57494644349837	4.80826333937488	94.7123988647692	8.99882938192208E-54	1.50525873297606E-52
hsa-miR-130b-5p	3.67431833323004	3.75084413819395	3.73778158725986	3.75785483986841	3.61250852628151	91.9351605613758	1.22409679937186E-52	2.01101617039662E-51
hsa-miR-142-3p	4.3222955728788	4.35516044218841	4.55677443997319	3.97170046793565	10.5049682902367	89.6387876708852	1.093086184289E-51	1.76427945534365E-50
hsa-miR-4677-3p	-1.80028001874975	-1.80028001874975	-1.80028001874974	-1.80028001874974	0.188088957182807	89.1470229374735	1.75346065796317E-51	2.7813513884933E-50
hsa-miR-6510-3p	-1.85950344483637	-1.85950344483635	-1.85950344483636	-1.85950344483636	0.194276479311261	88.1545734362461	4.56949825875361E-51	7.12531931873444E-50
hsa-miR-135b-5p	4.98059002154623	4.59514571608938	4.4284302343494	4.55258573831251	4.79270943027231	86.3747736241064	2.58130593019277E-50	3.95800242629557E-49
hsa-miR-33b-5p	4.84870340742184	4.51643522075914	4.78469937372067	4.41080826237691	1.90858106027283	85.5578558977883	5.74911323684141E-50	8.67079373425262E-49
hsa-miR-203a-3p	6.03171290976583	6.49383670876696	6.69085053558157	6.57337088157768	14.6248010037743	83.172297999717	6.09140056195286E-49	9.03885244676876E-48
hsa-miR-10b-5p	-2.9780902870171	-3.16656614799153	-3.0801263564221	-3.05037137498881	14.513014953842	79.9360447866966	1.58052234320484E-47	2.30806437420389E-46
hsa-miR-205-5p	7.65808798744538	8.42364480935145	8.66454008693253	7.8243295996413	12.5725728020814	78.6577138800023	5.82100009341691E-47	8.36768763428681E-46
hsa-miR-1268b	-1.81205781052974	-1.81205781052973	-1.81205781052973	-1.81205781052973	0.189319472741912	74.9126379343998	2.81492076905096E-45	3.93322521274322E-44
hsa-miR-1307-3p	2.79619548108298	2.82265169095087	2.7868905365225	2.99292261043201	9.58720050093472	74.910355007481	2.82166156566362E-45	3.93322521274322E-44
hsa-miR-93-5p	2.61157589872581	2.71091299081347	2.76958437769567	2.91916464606435	12.0098158970212	74.7997948849567	3.16831385257206E-45	4.35052051397954E-44
hsa-miR-142-5p	3.84528305631312	3.88113546679591	4.24726192631773	3.34675931144045	6.9150095109166	73.6808250838842	1.02826259825906E-44	1.39117880940932E-43
hsa-miR-106a-5p	3.90876960276069	3.9229291537872	4.12127160817861	4.15722331613291	4.4117791753287	71.2552498606469	1.35772574391465E-43	1.81030099188619E-42
hsa-miR-106b-5p	2.80851010965724	2.745213001932	2.86890982912839	2.91687942554475	8.22887691571249	71.0347620855225	1.72005358499548E-43	2.26064185456549E-42
hsa-miR-629-3p	3.52546079614366	3.48680592697908	3.39030048526963	2.95097663018068	2.53128494557078	68.4604653906792	2.79094822991054E-42	3.61643995988408E-41
hsa-miR-148b-5p	2.75197860503731	2.68515495670387	2.67189351762715	3.03055813945641	1.08113960925755	67.8319250556347	5.5500851295773E-42	7.09177544334878E-41
hsa-miR-10b-3p	-2.51672656719061	-2.51494942207549	-2.36216956276535	-2.35800926786506	3.05142039884822	67.0776905621618	1.27105409490007E-41	1.60187639357269E-40
hsa-miR-185-5p	2.3115028041386	2.57993858615673	2.70777937516622	2.93681094576079	6.02462946355069	65.6754766473256	5.99694218806783E-41	7.45565785543568E-40
hsa-miR-133a-3p	-4.01053214190803	-4.11262025803444	-4.10351944452576	-4.49319311864303	2.42298570537644	64.6904931967066	1.79865100558355E-40	2.20634523351582E-39
hsa-miR-151b	-1.35579540607112	-1.35579540607112	-1.35579540607112	-1.35579540607112	0.141650266305937	64.003862973468	3.88436578080123E-40	4.70212699781201E-39
hsa-miR-3614-3p	3.4001465881637	3.61700442764332	3.5750742249401	3.92735166700281	0.105023422514762	63.6316456255867	5.90501172504177E-40	7.05533868446549E-39
hsa-miR-1972	-1.40477384943302	-1.40477384943302	-1.40477384943301	-1.40477384943301	0.14676741710494	63.4067248069319	7.60952335731924E-40	8.97533524196629E-39
hsa-miR-4776-3p	-1.28931751283141	-1.2893175128314	-1.2893175128314	-1.2893175128314	0.134704814773429	62.7209085253231	1.65274080294158E-39	1.92471080848893E-38
hsa-miR-133b	-3.38277060608089	-3.67175181020499	-3.61720346347562	-3.63326637712577	-0.007939806995856	62.3087896651268	2.63856981276374E-39	3.0343552846783E-38
hsa-miR-31-3p	5.28576566282281	5.43460632251049	4.96671673157233	4.66779660712137	4.12218603869255	62.2167510754154	2.9296663394767E-39	3.32752226212169E-38
hsa-miR-106b-3p	2.59943888148219	2.57513758583592	2.56066308744762	2.46793777225027	8.44641876702978	61.5870987520052	6.00487621446343E-39	6.73717819183701E-38
hsa-miR-3614-5p	4.37337474742527	4.53554645255818	4.41117638611312	4.44510659103957	2.1079054251547	61.3465237294021	7.90573275734828E-39	8.76298088766315E-38
hsa-miR-4787-5p	-1.39385295359885	-1.39385295359884	-1.39385295359884	-1.39385295359883	0.145626427987939	60.9726977420092	1.21317006490996E-38	1.32871007109186E-37
hsa-miR-425-5p	2.96421567815613	3.27251348010303	3.21178206009194	3.42757787119971	7.69176145837747	58.7879778116682	1.51478017840004E-37	1.63952678132711E-36
hsa-miR-18a-3p	3.51959779818764	3.6380710139027	3.66783262227207	3.50894875826223	0.947313393913432	58.3190091581064	2.6173151188653E-37	2.79991849925125E-36
hsa-miR-145-5p	-3.33587910594749	-3.60341648110863	-3.67236981842934	-3.95584093684601	9.54259945184146	56.7489784176957	1.65432661762405E-36	1.74940286001623E-35
hsa-miR-590-3p	2.38726525967395	2.22647562109865	2.43494097573106	2.29255169718063	2.37637795252322	56.6663553457551	1.8239132149417E-36	1.90681836107541E-35
hsa-miR-224-5p	4.13961107793039	4.4227192916252	4.4205569005093	4.18719535188994	6.43007405573362	55.7523030182	5.38914408573053E-36	5.57080062794617E-35
hsa-miR-877-5p	3.57404955060087	3.61861263607861	3.59908939600257	3.83402854401005	0.907879223342543	55.2501418605568	9.80161631015718E-36	1.00194300059385E-34
hsa-miR-331-3p	2.66825990999098	2.52231953086666	2.56617746852165	2.24058674067723	4.13350086096169	52.7629967035403	1.95720856767318E-34	1.97871635413112E-33
hsa-miR-3922-3p	2.55723823562282	2.79433124148806	2.44296911729539	2.21408807165481	-0.149501353831826	52.5880270136888	2.42094872950361E-34	2.42094872950361E-33
hsa-miR-3934-5p	2.87479955105869	3.08544567591225	2.90964873216759	3.26748000539046	0.632069125739878	51.8675865364232	5.82714392887805E-34	5.76448646727721E-33
hsa-miR-93-3p	2.55207148850824	2.59599260216184	2.65608135748918	2.76198835756384	3.58319657127212	51.8307615656656	6.09547479618015E-34	5.96578384306993E-33
hsa-miR-3960	-1.41935580897195	-1.41935580897194	-1.41935580897194	-1.41935580897194	0.148290905414978	51.6873708886453	7.26421364483237E-34	7.03481742446924E-33
hsa-miR-20b-5p	4.44567625912332	4.4674734146662	4.65711061923629	4.965690256744	5.17344167634449	50.2561099980967	4.22607775640005E-33	4.04999118321672E-32
hsa-miR-363-3p	4.09710567904071	4.10782667838985	4.47655905588969	4.60761605725874	4.68161836740747	49.2219004906096	1.52583918668108E-32	1.44718768221298E-31
hsa-miR-145-3p	-2.81500700133461	-3.00414270946355	-3.04321286186047	-3.24214046701988	4.54036238669131	49.0149242260442	1.97516259513198E-32	1.85423427298105E-31
hsa-miR-337-3p	3.64351941842457	3.19257990885232	3.29510934099096	3.5249547030521	3.54016668400085	47.5707745491914	1.20918681660324E-31	1.12368875886362E-30
hsa-miR-550a-3-5p	-1.15845567476803	-1.15845567476804	-1.15845567476802	-1.15845567476802	0.121032682438449	47.5603214994117	1.2252359281796E-31	1.12721705392524E-30
hsa-miR-95-3p	3.58378562386798	3.40211328860335	3.52146272563557	3.68274618139057	2.39134875151374	47.5358123199073	1.26371144016618E-31	1.15110349005236E-30
hsa-miR-452-3p	3.12204276210758	3.35888122198063	3.30856961644343	3.14187757609197	2.89611690261887	47.0425843905626	2.35721536280117E-31	2.1261158174285E-30
hsa-miR-1273h-3p	-1.35518327786854	-1.35518327786854	-1.35518327786854	-1.35518327786854	0.141586312613131	45.5949662675126	1.48874481992765E-30	1.32975265469266E-29
hsa-miR-4772-5p	-1.08785489053632	-1.08785489053632	-1.08785489053631	-1.08785489053631	0.113656481100808	45.4395907620899	1.81655011121736E-30	1.60694817530766E-29
hsa-miR-651-5p	2.66274073556933	2.62742705116314	2.59281932432252	2.23369593699777	1.96359204597593	45.2342386262723	2.36389812186616E-30	2.07122502106368E-29
hsa-miR-1306-3p	2.58436450690761	2.64467832669409	2.69755393731213	2.3277006856085	0.242078473530893	44.9212233136359	3.53442724470603E-30	3.06761609917882E-29
hsa-miR-195-3p	-2.33030785376537	-2.49340758101095	-2.42860241747146	-2.50976482061451	0.955262437705594	44.6512335641258	5.00413152404163E-30	4.30261775898907E-29
hsa-miR-371b-5p	-1.14424139878315	-1.14424139878315	-1.14424139878314	-1.14424139878314	0.119547608828088	43.8010074023138	1.50277265473162E-29	1.28013966884546E-28
hsa-miR-940	3.0884443707818	2.83815056179747	3.19239585125118	2.78020267565723	1.47898526122206	43.5986856297434	1.95429421170137E-29	1.64949603189473E-28
hsa-miR-92a-3p	1.87486143923961	1.90708294470948	1.96349662185153	1.74423450615764	13.397976123481	43.5399758598827	2.10926624136746E-29	1.76411358368915E-28
hsa-miR-3130-3p	2.30883818221949	2.40219340671818	2.13383727335257	2.55444027814013	-0.93176216905715	43.3932764158668	2.5527451702726E-29	2.11578878977549E-28
hsa-miR-22-5p	2.31964795568268	2.41172274964328	2.50360131400876	2.31409323851534	4.59629231150052	42.9628111921923	4.47434006338028E-29	3.67535076634808E-28
hsa-miR-204-5p	-4.30676081007154	-4.20399681529496	-5.03418306414649	-4.64779035568542	0.990821081682677	42.0418270264101	1.4958047762441E-28	1.21782335765006E-27
hsa-miR-766-3p	2.67785920437922	2.59797210183953	2.60443875441485	2.21633434648358	3.07267928206725	41.6665866856333	2.45185188534972E-28	1.97868748642258E-27
hsa-miR-4492	-1.31559057018696	-1.31559057018697	-1.31559057018695	-1.31559057018696	0.137449761064309	41.6599575841168	2.47338276621964E-28	1.97870621297571E-27
hsa-miR-34c-3p	3.87558809420901	4.15124414210961	4.13370540246675	3.81798552921173	2.26569324101342	41.0764198201543	5.34932671677599E-28	4.24256946502923E-27
hsa-miR-17-5p	2.250200091616	2.43394626455116	2.44629040161869	2.49674084501073	8.49842322433858	40.5770403461766	1.0379925541559E-27	8.16199273353355E-27
hsa-miR-15a-5p	2.00214950620264	2.09335489621749	2.12761559936491	2.21899423138792	7.3994534960574	40.3078657260703	1.48538105273153E-27	1.15809370212967E-26
hsa-miR-6499-5p	-1.03792309515445	-1.03792309515445	-1.03792309515444	-1.03792309515444	0.108439726359418	40.0966083068189	1.9688856614434E-27	1.52216370464532E-26
hsa-miR-454-5p	2.26760457263022	2.31779346252535	2.4533714485882	2.2968639686239	-0.296846577475014	40.0556303706027	2.07961308421067E-27	1.59437003122818E-26
hsa-miR-103a-2-5p	2.49783629236407	2.96214684823327	2.83195919201525	3.11187151534173	0.790200003314589	39.9084452744289	2.53159311706944E-27	1.92484765925941E-26
hsa-miR-2467-5p	-1.03156902597339	-1.03156902597339	-1.03156902597339	-1.03156902597339	0.10777586838528	39.8513710153945	2.73237558948228E-27	2.06047995272434E-26
hsa-miR-423-3p	1.56406992391377	1.76565709759817	1.73567281177787	1.74544828516657	7.07833062973119	39.6828105351451	3.42389031297186E-27	2.56095860807651E-26
hsa-miR-654-3p	3.43511927625788	3.04705913120826	3.21201056131464	3.14161109675099	3.34987885795397	39.2657142014239	5.99129985306052E-27	4.44515795549652E-26
hsa-miR-345-5p	2.78592818566953	2.69455106936003	2.64494709622043	2.60907337609974	4.01453237924513	39.2431520791191	6.175731338522E-27	4.54533826515219E-26
hsa-miR-139-5p	-2.11770142707623	-2.08170802927305	-2.13391855729565	-1.60891121918834	3.86094917580209	39.1999445244322	6.54501994088571E-27	4.77890344890068E-26
hsa-miR-503-5p	2.95328818991213	2.89181493778384	2.36372035618936	2.79191323413781	2.67219154483957	38.9890841593011	8.69208623410316E-27	6.296629397933E-26
hsa-let-7g-3p	2.11645098620568	2.14578970415489	1.96426264290301	2.13288662192782	4.36841964051822	38.5457985159966	1.58057987484756E-26	1.13604178504669E-25
hsa-miR-139-3p	-2.47275858402518	-2.58049069692013	-2.70357753775313	-2.45235252210451	1.8173237124069	38.4598232406424	1.77536869395635E-26	1.26615441739523E-25
hsa-miR-155-5p	2.88392437121173	2.80354105469971	2.89298506095707	2.2683407386788	8.26537167905869	38.4524612451699	1.79313104846714E-26	1.26898504968444E-25
hsa-miR-1299	-1.0389591964112	-1.0389591964112	-1.0389591964112	-1.0389591964112	0.108547975744453	37.9739155042511	3.42914070257158E-26	2.40825148577546E-25
hsa-miR-185-3p	2.40457829171788	2.32361282643411	2.53609440291772	2.34429457114442	2.33049889439541	37.5107564411022	6.43752677356493E-26	4.48676108460586E-25
hsa-miR-330-3p	2.50254307003599	2.45257126209154	2.54523818528809	2.19354409592352	1.76999733930752	36.6811066402472	2.00083006089436E-25	1.3840328240773E-24
hsa-miR-6512-5p	-0.809060855039556	-0.809060855039546	-0.809060855039558	-0.809060855039561	0.084528746048909	36.2042846084369	3.85239389985641E-25	2.6449271551253E-24
hsa-miR-944	6.08049008011266	6.48563480763365	7.08912690581465	5.82184702473615	4.79160197427495	35.6940490847623	7.78735227186373E-25	5.30693636304787E-24
hsa-miR-20a-3p	1.98784160596559	1.92614389419783	1.9842625551601	1.90218655869535	2.4356254401382	35.6164599245853	8.66920518564091E-25	5.86446233146297E-24
hsa-miR-1295a	2.5129036543487	2.64013269147393	2.6310337933587	2.38510040045954	0.010600120436069	35.5730044372714	9.20630500609954E-25	6.1823362084756E-24
hsa-miR-23a-5p	2.8782704366466	2.79344957299886	2.72551489384095	2.70508647193876	1.5459440554986	35.5053663854048	1.01096773176406E-24	6.7397848784271E-24
hsa-miR-1306-5p	-0.949019994987249	-0.949019994987248	-0.949019994987238	-0.949019994987248	0.099151342759862	35.397299000507	1.17417777575877E-24	7.77153635754007E-24
hsa-miR-580-3p	2.05680648713032	2.27535256194893	2.14379121944966	2.25091913337627	-0.413881046941009	35.284071839681	1.37370713756194E-24	9.02721833254987E-24
hsa-miR-224-3p	2.7724156435235	2.95967859721897	2.72921804730833	2.34613178570323	2.20607619085782	34.6350450841602	3.3868188649834E-24	2.2098392594218E-23
hsa-miR-33a-5p	2.64667258422286	2.52971908369288	2.58914601602885	2.57298806901902	4.39643038970997	34.2664302118093	5.66608944424201E-24	3.67098752725538E-23
hsa-miR-24-2-5p	1.98669416163533	2.09715131596774	2.16818862602284	2.13437865358192	4.59383622505212	33.6909037901304	1.26928144197783E-23	8.16600647985735E-23
hsa-miR-143-3p	-2.38213391677725	-2.70603715743314	-2.72373930644533	-2.99625968443215	15.2616971350696	33.0550371162258	3.10784424828308E-23	1.97974794503442E-22
hsa-miR-548o-3p	1.80921978089246	1.94999899351298	1.90662633307936	1.8609044149909	-0.540893720895719	33.0522144735851	3.12025491336947E-23	1.97974794503442E-22
hsa-miR-146a-5p	2.65256899055423	2.65804433634684	2.77689604849404	2.28533606732627	6.82956259280423	32.8651193634715	4.06447490505362E-23	2.56117596756803E-22
hsa-miR-4485-5p	-1.01085073572284	-1.01085073572284	-1.01085073572284	-1.01085073572284	0.105611270896416	32.6298470046523	5.67063850116285E-23	3.54897103474138E-22
hsa-miR-20a-5p	2.04105618622395	2.2569899313253	2.23763714418726	2.3111743908259	8.2506290098419	32.0148115196439	1.35838174603358E-22	8.44399463750601E-22
hsa-miR-330-5p	2.3232655551198	2.19653865965375	2.42601299109241	1.73498285630369	4.74049349707058	31.9240638320428	1.54583028345601E-22	9.54472389784921E-22
hsa-miR-4785	-0.676050802793489	-0.676050802793484	-0.676050802793486	-0.676050802793485	0.070632173426185	31.8288747464396	1.77049291552016E-22	1.08590232151903E-21
hsa-miR-642a-5p	2.57446284323283	2.41008914536298	2.25108810841108	2.18147892421054	0.681936888431209	31.4017899514875	3.25890813611324E-22	1.98555992398952E-21
hsa-miR-627-3p	-0.759104819810882	-0.759104819810881	-0.75910481981088	-0.759104819810876	0.079309458786211	31.1458089729964	4.70258568449821E-22	2.84630186166997E-21
hsa-miR-301a-3p	1.85315564802828	2.07085172793303	2.03016327421614	2.51858487525916	2.9739197695134	30.7692457788233	8.07669921986068E-22	4.8565773086744E-21
hsa-miR-1273h-5p	-0.746158947236236	-0.746158947236234	-0.746158947236232	-0.746158947236234	0.077956904935129	30.6973705728225	8.95677874364774E-22	5.35080288581553E-21
hsa-miR-100-5p	-2.71590910908431	-2.61467685102932	-2.91553023412721	-3.38709476867303	10.3661978189193	30.691973779915	9.02662933117695E-22	5.35774128044051E-21
hsa-miR-205-3p	3.05209702912708	3.5586989423612	3.5754238625179	3.01650573571755	2.40244892397282	30.5691344462492	1.07735346969293E-21	6.3536230263942E-21
hsa-miR-19b-1-5p	1.50596001489014	1.56988492697352	1.4873453878122	1.37325609586196	3.13775184945716	30.4803416791275	1.22445847914413E-21	7.17517070581272E-21
hsa-miR-4443	-0.774007689517275	-0.774007689517272	-0.774007689517273	-0.774007689517267	0.080866475024192	30.1635490570666	1.93461156706202E-21	1.12648268461839E-20
hsa-miR-27a-3p	1.76094442750035	1.79919153898269	1.79689622107508	1.59687405561402	10.95233763511	30.1175101624189	2.06778994958115E-21	1.19645707774507E-20
hsa-miR-652-5p	-0.706633355018953	-0.706633355018948	-0.70663335501895	-0.706633355018957	0.073827365449742	30.0606845785673	2.2449584623402E-21	1.29085111584562E-20
hsa-miR-219a-1-3p	2.04574904199354	2.00979146063867	1.81686732849515	1.99211933869063	1.62500859478966	29.9584179468674	2.60316527047568E-21	1.48752301170039E-20
hsa-miR-3677-3p	2.57472134593948	2.26252387403864	2.43916715856791	2.21290582761111	1.64339506422225	29.8687941523828	2.96409083520576E-21	1.68331084468475E-20
hsa-miR-625-3p	1.90320827873309	1.85215924870493	1.58930178570377	1.29958140913205	7.28155611316587	29.6715696854564	3.94574530936112E-21	2.22704643227744E-20
hsa-miR-222-5p	2.41284555183126	2.73090338641843	2.6260342925007	2.13962042306234	3.04765328619817	29.1205113354447	8.79699515708712E-21	4.93489972226839E-20
hsa-miR-33a-3p	2.0157542902826	2.05632946223867	2.09977726420608	1.90284427333177	0.911692696484878	28.9485828309399	1.13057505412818E-20	6.30381242301774E-20
hsa-miR-625-5p	2.13683324297374	2.03935216282028	1.69982578333541	1.37034788120598	1.40575719907527	28.8899275889333	1.23171316881242E-20	6.82636214040616E-20
hsa-miR-3615	1.84588031035845	2.0333125777675	2.24413434909318	1.83850697142756	2.76311764339154	28.3064246052521	2.8951205523642E-20	1.59491671148207E-19
hsa-miR-452-5p	2.42979909918193	2.57528743067981	2.51023690574014	2.30435640598077	7.2659045880528	28.1114059063382	3.85582625125493E-20	2.11152389949675E-19
hsa-miR-92a-1-5p	2.18161611216055	2.00516481600928	2.02281996325246	1.69180024522209	1.86242753221032	28.0918321163788	3.96843804560818E-20	2.16033313725415E-19
hsa-miR-1301-3p	2.11898455712935	2.03022934988667	1.81750452505361	1.81612594739004	3.01149743249707	27.6528279469218	7.57803882151832E-20	4.10105630340992E-19
hsa-miR-548au-5p	-0.850011975149139	-0.850011975149138	-0.850011975149134	-0.850011975149136	0.088807221284238	27.4929519073647	9.59675209218907E-20	5.16316486831225E-19
hsa-miR-24-3p	1.53402446401821	1.62782201839617	1.63369266872157	1.69143874577002	10.8324201795673	27.2650833959801	1.34446333750414E-19	7.19131552618491E-19
hsa-miR-484	1.69252836521185	1.78746803049301	1.94432435149496	1.89451906351076	5.96402192606242	27.2418434491235	1.39154825754427E-19	7.40014102277876E-19
hsa-miR-7-5p	2.68467193571476	2.64588415556143	2.66434239253241	2.86649628873755	0.893807505482615	27.2368902990845	1.40179596839597E-19	7.41179477542694E-19
hsa-miR-26a-1-3p	1.94328478388129	1.89064902239498	1.75401097840412	2.03002578151112	-0.195648814885161	27.2190949706459	1.4392434236894E-19	7.56630828453858E-19
hsa-miR-1266-5p	3.08296124094254	2.70598923018326	2.39043913182703	2.33285785900665	2.50093051516699	27.1980901242333	1.48474163273731E-19	7.76114944385411E-19
hsa-miR-215-5p	3.86544829686321	3.36547786606744	3.44982822380819	3.56899806031568	1.86230823530219	27.0885626703246	1.74650722516523E-19	9.07789066187576E-19
hsa-miR-6503-3p	-0.885843766882275	-0.88584376688227	-0.885843766882268	-0.885843766882273	0.092550841316058	26.9403731925767	2.17613336383552E-19	1.12474308692622E-18
hsa-miR-550a-3p	2.18094533928396	2.2813949214197	2.24617305093937	1.80719217559034	1.41075156158265	26.8209536168822	2.5986236104929E-19	1.33560543109132E-18
hsa-miR-590-5p	1.52255985110281	1.41606129338503	1.59370429395863	1.56109293022891	3.47777925418517	26.6566604469304	3.31805019403873E-19	1.69589232139757E-18
hsa-miR-421	1.94436046160928	1.88466307457228	2.05990582797355	1.79545109923988	1.29534926755057	26.5761736653911	3.74053588142916E-19	1.90126685685902E-18
hsa-miR-4664-3p	-0.632034563325985	-0.632034563325982	-0.632034563325983	-0.632034563325983	0.066033461840028	26.5399636128516	3.94786561687527E-19	1.99562437776113E-18
hsa-miR-548c-5p	-0.653906984650641	-0.653906984650637	-0.653906984650638	-0.653906984650639	0.06831864018738	26.1061557219004	7.54393550859907E-19	3.77196775429953E-18
hsa-miR-548o-5p	-0.653906984650641	-0.653906984650637	-0.653906984650638	-0.653906984650639	0.06831864018738	26.1061557219004	7.54393550859907E-19	3.77196775429953E-18
hsa-miR-146b-5p	1.88931916582788	1.97114384202808	1.76675049779849	1.67459896808209	9.20522837344888	25.4905500112143	1.89869903332273E-18	9.44217897652384E-18
hsa-miR-19a-3p	1.9727638631333	2.31672808424654	2.18117098954565	2.67836530024918	5.14128758690606	24.7017781324643	6.23906319364417E-18	3.08598824631862E-17
hsa-miR-1-3p	2.78195185184662	2.6498333046212	2.4342248737672	2.17370261931182	2.98894862892829	24.477043706529	8.76911274976432E-18	4.31421589827977E-17
hsa-miR-3620-5p	-0.742498809357733	-0.742498809357734	-0.742498809357727	-0.742498809357726	0.07757450247021	24.4522976902024	9.10440118359523E-18	4.45534526005724E-17
hsa-miR-589-5p	1.57905555161502	1.52726943977653	1.57097856656389	1.43520362094053	5.75297340334893	24.4201170226145	9.55978388389676E-18	4.65343977417197E-17
hsa-miR-18b-5p	1.87464335996449	1.63303197715286	2.22676965470376	2.15761665169954	0.043793173042439	24.3620833095126	1.04397031038313E-17	5.05501413448676E-17
hsa-miR-3613-3p	1.90977328196669	1.73868722557517	1.69917167626888	1.9929181156019	-0.245686720065311	24.1564127608164	1.42679428510252E-17	6.87251697536291E-17
hsa-miR-409-5p	2.35232072014416	2.03641838568014	1.92363910454416	2.09767047498744	2.21538238390576	23.8788220163392	2.17696711454434E-17	1.04313007571916E-16
hsa-miR-2110	1.79133441121089	1.73651996312024	1.90478719473447	1.48468546193203	0.075204445461565	23.6055448016159	3.30302704480475E-17	1.57449993845615E-16
hsa-miR-381-3p	-1.82832933116923	-1.82805758495014	-1.97524309973581	-1.89356712035026	4.54206687621926	23.2249333002451	5.91269103228121E-17	2.80395657200965E-16
hsa-miR-548am-5p	-0.596764127507784	-0.596764127507778	-0.596764127507781	-0.596764127507782	0.062348490933649	23.1849448162778	6.28637500357244E-17	2.96587948886494E-16
hsa-miR-19b-3p	1.56156370783278	1.7139410338054	1.71355075635359	1.85721022899818	7.3662506407499	22.6800304299077	1.36531146873464E-16	6.40860485324422E-16
hsa-miR-511-5p	2.36711868318504	2.12630986352374	2.1695615781205	1.79506678962253	2.11378768245792	22.5925480462215	1.56220576780831E-16	7.29558023544997E-16
hsa-miR-939-5p	1.72823892424907	1.75288763448172	1.69303653250727	1.79491616138038	-0.297782384785916	21.8734688688276	4.74558715590085E-16	2.205020294661E-15
hsa-miR-7-1-3p	1.54358001510793	1.3591379749609	1.36870131900868	1.14917937904277	3.80435181012368	21.8530683960878	4.89804743266836E-16	2.26442393872105E-15
hsa-miR-3158-3p	1.78005470496116	1.6336101614312	1.97413642258923	1.88357450284421	-0.638566237359265	20.8373632758222	2.38108590529035E-15	1.09529951643356E-14
hsa-miR-643	1.53410420399789	1.65330842314219	1.61213329876221	1.39838115250131	-0.726720471595318	20.5900331627333	3.50670151043462E-15	1.60505740776112E-14
hsa-miR-125b-5p	-1.91428509832999	-1.95929141963765	-2.08150421670201	-2.5856283775543	9.23960875152062	20.5552316977142	3.70325386045873E-15	1.68663047110001E-14
hsa-miR-616-5p	1.77996782175413	1.94377297527766	1.56818263250275	2.33480192216709	0.696021908696653	20.5326690432105	3.83656515044108E-15	1.73873888591419E-14
hsa-miR-760	1.94270139222423	2.19367148688071	2.1284279445627	1.95707773715253	-0.144179548512986	20.4739675084287	4.2064550142825E-15	1.89702873193132E-14
hsa-miR-410-3p	2.35063031363459	2.17085827807892	2.21291341349443	2.17989051903387	2.34354346987796	20.1131545942998	7.41400959227127E-15	3.32726284140954E-14
hsa-miR-99a-5p	-2.58739519446358	-2.66804329060622	-2.82250782620421	-3.19460851132869	9.16740494030155	19.9799610905117	9.14332026475269E-15	4.08342458425848E-14
hsa-miR-191-5p	1.54937282211811	1.55622765700178	1.3923822876849	1.45017407094007	8.93435399079629	19.7970343170522	1.21988599208602E-14	5.42171552038233E-14
hsa-miR-103a-3p	0.937234207856181	1.02335512709847	1.16990351863437	1.33276017385475	13.7238412096486	19.7486712583232	1.31660829821482E-14	5.82345978056554E-14
hsa-miR-324-3p	1.4380810561099	1.49327335091491	1.60255603897519	1.52543659523587	4.11955600649606	19.6256009803547	1.59897888400995E-14	7.00547198053799E-14
hsa-miR-4772-3p	-0.554249819769666	-0.554249819769663	-0.554249819769665	-0.554249819769665	0.057906697587875	19.6255628781844	1.59907512599237E-14	7.00547198053799E-14
hsa-miR-3909	1.67081721481656	1.62834535147402	1.82643993063657	1.55261773732844	-0.562046138896584	19.61604824459	1.6232912904413E-14	7.07785775927013E-14
hsa-miR-6842-3p	-0.568848731749022	-0.568848731749021	-0.568848731749018	-0.56884873174902	0.059431957048405	19.5731233947861	1.73720834530449E-14	7.5388286683025E-14
hsa-miR-4507	-0.533649132618321	-0.533649132618323	-0.533649132618315	-0.533649132618317	0.055754386989973	19.3217331547148	2.58566603118237E-14	1.11681349703652E-13
hsa-miR-128-3p	1.40760351639576	1.4007968605834	1.45043688856539	1.20414319384299	6.94711529199073	19.1364020034679	3.46849178598084E-14	1.49112730986092E-13
hsa-miR-181a-3p	1.4013586452669	1.56830337375938	1.66773503573149	1.54927215759789	6.62453970459509	19.1125900681989	3.60201462759637E-14	1.5413271894831E-13
hsa-miR-1468-5p	-1.59530033426538	-1.67220193959468	-1.71814681013994	-1.82462581411348	1.52100972307915	18.9590421234075	4.5963012480088E-14	1.95768386489264E-13
hsa-miR-17-3p	1.27955465596568	1.37137031137439	1.26666639439129	1.18068691666585	8.25122307727146	18.9423515554265	4.71980403996301E-14	2.00102291095206E-13
hsa-miR-671-5p	1.46213025760737	1.51843280200758	1.29436580887963	1.84264711063436	2.00029985475486	18.7619307826041	6.28791303053176E-14	2.65361467343542E-13
hsa-miR-629-5p	1.63169368946362	1.68057225475541	1.57392731919549	0.886617483260556	6.789926129105	18.6419136690889	7.61174595695988E-14	3.19762843854022E-13
hsa-miR-33b-3p	1.63833910753188	1.7846777639762	1.79892642777574	1.60736429949446	-0.117680529417614	18.5606892159582	8.66341067482057E-14	3.62288082765224E-13
hsa-miR-3200-3p	2.17372354614337	2.41293449569409	2.32341465633404	2.55428464691486	0.777241225218294	18.41545636731	1.09214589814868E-13	4.54648971175017E-13
hsa-miR-1226-3p	1.54687241970604	1.73773262878928	1.68944483940132	1.80213297955616	-0.343558283119304	18.2986822185876	1.3159823392607E-13	5.45362050504434E-13
hsa-miR-369-3p	1.94877085320258	1.91128479225883	2.06073972846855	2.24032634832986	1.92427935066699	18.2681055455956	1.38186156856265E-13	5.70095355640197E-13
hsa-miR-873-3p	-0.614042880938805	-0.614042880938801	-0.614042880938803	-0.614042880938805	0.064153733829427	18.1404695206291	1.69464465995578E-13	6.96014771053268E-13
hsa-miR-624-5p	1.51284678750629	1.50555860016434	1.72361839524177	1.07498517618396	0.737167314666187	18.1326010413006	1.71610796918887E-13	7.01697480735005E-13
hsa-miR-223-3p	2.01694060921036	2.36523926164351	2.64988785956231	2.43460159579725	8.53695722277514	18.098851516912	1.81131221298201E-13	7.37348334488252E-13
hsa-miR-454-3p	1.32198720353439	1.5125794538406	1.33432773516652	1.57118012976989	3.00428833148493	18.060726982244	1.9252612867373E-13	7.80282107400141E-13
hsa-miR-888-5p	0.884199601825473	0.820337252719245	0.950155170876818	1.02259843090443	-0.11879175381952	18.0377831716311	1.99728289254411E-13	8.05921167166922E-13
hsa-miR-25-3p	1.21494895950389	1.08595278445915	1.2823526169105	1.01801923878525	12.8696474306517	18.0166750209687	2.06593230443749E-13	8.29981537153927E-13
hsa-miR-146b-3p	1.48391075899241	1.4135549928053	1.18772699450777	0.884591255051273	6.13915563543625	17.9359679652237	2.35101606459395E-13	9.40406425837581E-13
hsa-miR-7976	-0.49872363486585	-0.498723634865849	-0.498723634865847	-0.498723634865847	0.052105454388969	17.8496400775819	2.69989463982692E-13	1.0752827136973E-12
hsa-miR-501-3p	1.78033920272316	1.48130394840908	1.60080266576626	1.82581152211333	4.91786134989719	17.6042148629799	4.00330955789314E-13	1.58751930744038E-12
hsa-miR-576-5p	1.25770849272627	1.37613307450677	1.24712261268689	1.60520891452436	3.55637807329604	17.4978355500751	4.74984024127618E-13	1.87547339998888E-12
hsa-miR-627-5p	1.64544005769408	1.52819265516302	1.77238005212172	1.71410254860446	0.703364507256713	17.3744634139317	5.79272960379839E-13	2.27748343397202E-12
hsa-miR-92b-3p	1.75837637602596	1.64777165427256	1.60491556424266	1.63121020625908	6.58363324068741	16.4854652487033	2.43594359683954E-12	9.53646003869096E-12
hsa-miR-1249-3p	1.74603571055327	1.57963062573821	1.72416965606568	1.31454417052881	0.693861642623247	16.4552033080499	2.55847841908288E-12	9.97372943032309E-12
hsa-miR-1284	1.40235979528775	1.5267840133405	1.43109009906127	1.4134639423593	-0.841187290530336	16.2966348164738	3.30943338174604E-12	1.28467456169045E-11
hsa-miR-196a-5p	2.8047587184877	2.7328488574842	2.50482711807344	3.02198463247822	5.7862791942843	16.2532532182326	3.5510585385597E-12	1.37267809053568E-11
hsa-let-7i-3p	1.44092824695338	1.45243145827864	1.51010009225173	1.06721057636768	5.84426216740174	15.9245369811727	6.06190061159543E-12	2.33345128145096E-11
hsa-miR-548e-3p	1.51523131004995	1.49460303730807	1.47675043061271	1.66039786891677	-0.550836468638031	15.9098437473439	6.20875781434767E-12	2.38002382883327E-11
hsa-miR-937-3p	1.95899438393848	1.95694261662393	2.25941718247892	2.29441281077004	0.627041713172309	15.787315778904	7.58133035918299E-12	2.89411781346404E-11
hsa-miR-545-3p	1.34388702335133	1.38233614318474	1.62417196111284	1.57397173485376	-0.69151485463502	15.7365191537169	8.23627839624822E-12	3.13114715890428E-11
hsa-miR-4449	-0.52479302855585	-0.524793028555849	-0.524793028555851	-0.524793028555847	0.054829122386431	15.6136935567542	1.00647988423622E-11	3.8105411255034E-11
hsa-miR-6724-5p	-0.482588479664801	-0.4825884796648	-0.482588479664799	-0.482588479664803	0.050419691905277	15.4393644762445	1.33825896031447E-11	5.04589444052996E-11
hsa-miR-98-3p	-0.471452625130204	-0.471452625130206	-0.4714526251302	-0.471452625130201	0.049256244416588	15.4291024990239	1.36090976748024E-11	5.11035504523193E-11
hsa-miR-195-5p	-1.39179650453801	-1.70632337717743	-1.63889955372886	-1.97690500656658	4.23229158463597	15.3747694186186	1.4874167102855E-11	5.56269664009212E-11
hsa-miR-34c-5p	2.50591444681569	2.60526998489506	2.81462200546012	2.47213586354582	2.85063733884565	15.3491554324546	1.55109040343412E-11	5.77734077392466E-11
hsa-miR-222-3p	1.48951843655993	1.75007590135792	1.60139352371112	0.984508654387914	6.64118165846234	15.1535722934357	2.13681299438348E-11	7.92688691464841E-11
hsa-miR-545-5p	1.24624297712849	1.22237660332593	1.40064610508182	1.7428377931055	-0.868806914748455	14.9994714881669	2.75132121003708E-11	1.01655241495346E-10
hsa-miR-135b-3p	1.71073551593855	1.87782189572539	1.71355224721317	1.81893254667274	0.504919081791331	14.8696248648953	3.40520813077673E-11	1.25025685254472E-10
hsa-miR-577	2.80650658247018	2.27952929984249	2.25294144711781	3.10393089163364	1.4132220473914	14.8685857141075	3.41102684770354E-11	1.25025685254472E-10
hsa-miR-497-5p	-1.27572635771948	-1.54365406911869	-1.57635155099472	-1.71503969154321	3.40851239345922	14.5889031861798	5.40347546862653E-11	1.9726973933081E-10
hsa-miR-218-5p	-1.42466697666959	-1.60445038524243	-1.95149090070251	-2.1117292883204	4.27641257825583	14.5761236154676	5.51839442416351E-11	2.006688881514E-10
hsa-miR-188-3p	1.54400518408325	1.42683737900445	1.37686214161478	1.23654107900793	-0.402940136814144	14.4583022523961	6.70067456603474E-11	2.42701598454802E-10
hsa-miR-342-5p	1.36106289617261	1.5097721059504	1.41027272613997	1.00242443888258	2.50561038280775	14.4460834142636	6.83700786001664E-11	2.46668518871188E-10
hsa-miR-181b-5p	1.03642819980576	1.39502792388417	1.10726111262935	1.09281705546519	7.69542568119468	14.352005700192	7.98445448810484E-11	2.86941333166268E-10
hsa-miR-508-5p	1.33014082467763	1.54904736987438	1.8620737468216	2.2898478372171	-0.456597507470802	14.3153615504526	8.4821040166754E-11	3.03639521219508E-10
hsa-miR-3690	1.59539492992566	1.60162322597915	1.43163270775346	1.34326713877297	-0.451330964406723	14.2130774271885	1.0042413070002E-10	3.58101551333404E-10
hsa-miR-3691-5p	1.27782784453545	1.30515348231796	1.4997485014145	1.41373805875516	-0.840994821586411	14.1279287553925	1.15593102854535E-10	4.10600983112634E-10
hsa-miR-188-5p	1.48166537873933	1.2734152514889	1.14827969828219	1.26642327527825	1.19519802033775	13.9955177344232	1.43885566736422E-10	5.09133543836569E-10
hsa-miR-493-5p	1.78948560638602	1.63172893929787	1.82049431172143	2.05194661131171	1.74308861131464	13.8136200126739	1.94446178688986E-10	6.85404154765773E-10
hsa-miR-101-5p	-1.3498678666024	-1.46057430958318	-1.31831575576892	-1.75117183138399	2.30286808658541	13.7301369430513	2.2329785135302E-10	7.8409932536175E-10
hsa-miR-628-5p	1.20517554688351	0.898402573683887	0.950834705706353	0.532074770584154	2.49862807290438	13.7239685736435	2.25593007904204E-10	7.89146643619268E-10
hsa-miR-3124-5p	0.906505494910874	0.821333861111474	0.974545887174557	0.890782329909519	-0.21617789083313	13.6833417976942	2.41313329821584E-10	8.39572677498431E-10
hsa-miR-548e-5p	-0.485065140671432	-0.485065140671433	-0.485065140671429	-0.48506514067143	0.050678447532836	13.6820435491148	2.41833434279439E-10	8.39572677498431E-10
hsa-miR-191-3p	1.79153162136916	1.68210545836964	1.61801820256559	1.55736095309916	0.387615248304525	13.6247611605715	2.65938900921446E-10	9.19788679878687E-10
hsa-miR-28-3p	-0.809562174333502	-1.03926956692956	-1.10685248982499	-1.23039703217961	11.4961276679276	13.5796457505851	2.86612600880312E-10	9.87578999287967E-10
hsa-miR-23a-3p	0.941760871093281	0.968960346262063	1.00752935571352	0.927703908444354	11.3451019570505	13.5573412597871	2.97422398315275E-10	1.02100226287333E-09
hsa-miR-34b-3p	2.05623491107587	2.13189424130385	2.21257833455562	2.19721965789323	0.498436328808368	13.534357649205	3.08990051080293E-10	1.0567689479326E-09
hsa-miR-23b-5p	1.36275845959073	1.42519240500653	1.41308756147118	1.27368277339978	0.180329247477658	13.4465698892088	3.57490918525851E-10	1.21811720386586E-09
hsa-let-7c-5p	-1.91034450603871	-2.00369766980647	-2.02251068147862	-2.43157630632764	10.7980971169568	13.2525546194957	4.93579751206579E-10	1.67562129560905E-09
hsa-miR-495-3p	1.71972471508473	1.63631101808102	1.47805469163724	1.83579278602511	1.77725234553557	12.9810633233229	7.75781460510572E-10	2.62396670466811E-09
hsa-miR-758-3p	1.97934535525573	1.78474456176269	1.92130962393326	1.9036438582741	1.97941818690407	12.9672860167677	7.93808744644057E-10	2.66713100397235E-09
hsa-miR-3944-3p	1.24218741624062	1.35829248511588	1.44802974909751	1.24468453690525	-0.782586672579834	12.96688389102	7.94341190313503E-10	2.66713100397235E-09
hsa-miR-3065-3p	1.91523654550008	1.75038322789244	1.84264048577394	2.41684289609312	4.65505470567059	12.893476407625	8.97802435609828E-10	3.00355723913106E-09
hsa-miR-653-5p	1.49380953830987	1.30696463827732	1.66269657476826	1.58465830020502	1.33792524158862	12.790874248971	1.06549397796682E-09	3.55164659322273E-09
hsa-miR-340-5p	1.33930328960585	1.29842922915088	1.38142391234014	1.60205635279314	4.04069934557697	12.7012055194381	1.23763658632535E-09	4.11056194736217E-09
hsa-miR-342-3p	1.21285990965598	1.43696852682252	1.44214410305858	0.966211023410974	7.10007784233224	12.4026804473716	2.03911889375308E-09	6.7481632455138E-09
hsa-let-7e-3p	-1.2328166021902	-1.28348536536195	-1.26444780177514	-1.52484768686495	3.01678796808355	12.2617638724479	2.58208036118556E-09	8.51438685408857E-09
hsa-miR-708-5p	1.61443376686607	1.7348704211351	1.86479144176303	1.83581624895491	5.29976320969754	12.1976970686615	2.87486737847192E-09	9.44599281497918E-09
hsa-let-7g-5p	0.90746662077216	0.833545071894875	0.861090815454407	0.74903645951906	8.78340724214416	12.0774369329749	3.51754334107964E-09	1.15165120063817E-08
hsa-miR-296-3p	1.59324882273019	1.61341679793585	1.50913775003954	1.7785111651156	-0.065389533825316	11.9623478082141	4.2674103038916E-09	1.392204779993E-08
hsa-miR-326	1.87749558656362	1.47050135771811	1.65641360444843	1.30279159527228	1.66372876823741	11.6953188267832	6.68576625117314E-09	2.17346464702448E-08
hsa-miR-144-3p	1.56899052260392	2.3084516717882	2.78731174513944	2.79680805297322	2.62636469769408	11.5940743796912	7.92823605553642E-09	2.56830182080757E-08
hsa-miR-150-3p	1.53627247145858	1.71414761092069	1.95576451514967	0.972582116589828	0.66134052692347	11.4115338983593	1.07838447338142E-08	3.48110075617861E-08
hsa-miR-3195	0.892314536193925	1.09600707441945	0.969432039536658	1.15597760226398	-0.170489099732462	11.4018238796248	1.09618757112433E-08	3.52619778123911E-08
hsa-miR-101-3p	-0.942236639922844	-1.17345289919122	-0.970227614130231	-1.52785612549182	12.5325722416144	11.394404025375	1.10999037118051E-08	3.55815728740789E-08
hsa-miR-3136-5p	1.27829277439205	1.25262109690584	1.20890550448708	1.19156077949557	-0.681343040216991	11.2577908967593	1.39773434771196E-08	4.46498472185765E-08
hsa-let-7a-3p	0.945974009155427	0.690334496740281	0.87543768214562	0.563553998085947	5.03965336419884	11.2275231755589	1.47101259318599E-08	4.68280825512494E-08
hsa-miR-769-3p	1.29387432830167	1.34193769467578	1.46030333447621	1.3597367135586	0.533281143417616	11.1247195642338	1.74994368434813E-08	5.55154548138028E-08
hsa-miR-379-5p	-1.23018382425665	-1.52487682915848	-1.49321521158461	-1.63359635430766	7.92985132575894	10.9104959388419	2.51377563293037E-08	7.94733189792418E-08
hsa-let-7d-5p	0.883270019699953	0.853763072596153	0.90021504247336	0.727499318431104	7.56307148728694	10.7670114215634	3.20486982549004E-08	1.00975350666125E-07
hsa-miR-550a-5p	1.36103141276535	1.02425680742608	1.10145164650047	0.743404549416129	1.88955335471858	10.7141643162432	3.50498590643465E-08	1.100541649802E-07
hsa-let-7f-5p	1.0630940277958	0.924503371503096	1.00215779594629	0.915102330611411	12.6175211220452	10.6919952357007	3.63913748502984E-08	1.1387777164039E-07
hsa-miR-30c-1-3p	1.26289992482465	1.21949218495902	1.03835584519131	1.16514863125821	-0.086772057664606	10.6894257796869	3.65501564902149E-08	1.13986928715246E-07
hsa-miR-339-5p	1.22328883077937	1.15174225853103	1.25002101441804	1.06517641858869	5.05201480938878	10.5044393661187	5.00145644482373E-08	1.55450673285062E-07
hsa-miR-1229-3p	1.19385504888331	1.01890670378502	1.04359130109371	1.46719740474332	-0.793916443576963	10.3674827161658	6.31018258807175E-08	1.95466935388081E-07
hsa-miR-592	1.96099403260988	1.72939263648268	1.59233820751768	2.31803051716203	1.62277535087468	10.3628033315415	6.36051745908637E-08	1.96364968535552E-07
hsa-let-7d-3p	0.929604538530551	0.854797074346842	1.01099966708601	0.849348250655671	7.96429015220414	10.3031244962725	7.03894744970581E-08	2.16582998452486E-07
hsa-miR-99a-3p	-1.98863645431939	-1.84193687927148	-1.8870966493514	-1.89572325907646	1.71267947012732	10.2648057720067	7.51238308143657E-08	2.30379747830721E-07
hsa-miR-3065-5p	1.7101326645137	1.62595019343022	1.68929959163227	2.27957251789099	0.996981661125417	10.2286241578295	7.98871963019969E-08	2.44173490358263E-07
hsa-miR-589-3p	1.24087011675505	1.38507770650349	1.27895209162068	1.44188995836631	0.542908564298623	10.1072872270452	9.81879702896787E-08	2.9911567108114E-07
hsa-miR-143-5p	-1.15974708106817	-1.19651419037585	-1.41540163466744	-1.23826352369103	4.45647278478573	9.97457858963501	1.23058058739551E-07	3.73641630496327E-07
hsa-miR-362-5p	-1.22754672454481	-1.36696717701976	-1.2028540219127	-0.994240496502065	3.16754948878827	9.85237778049928	1.51518770833669E-07	4.58543648575578E-07
hsa-miR-148a-5p	1.19291740959135	1.40779752028807	1.4935268370044	1.14387156034006	5.23344956077367	9.81317220239258	1.61982870664922E-07	4.88604068890912E-07
hsa-let-7f-2-3p	1.05105343878688	1.15887129365913	0.869722758362708	0.533369644198007	0.023199653856196	9.78852967074771	1.68928134015578E-07	5.07888507497817E-07
hsa-miR-3605-3p	1.17066827234544	1.10856715660816	0.928670800797125	0.922630804665769	-0.003285899202371	9.72165427830086	1.89319706631515E-07	5.67342443325713E-07
hsa-miR-150-5p	1.81411792578402	1.84193015302761	2.06085832387848	0.98024842477326	8.78209394862413	9.70969839674655	1.93217409707475E-07	5.77142912113236E-07
hsa-miR-504-5p	-1.25275957381611	-1.05651318034306	-1.26961860287637	-0.628355286493009	-0.638625815258501	9.69735797577271	1.97324940166987E-07	5.87504676225334E-07
hsa-miR-148a-3p	1.07608399528403	1.17699594993194	1.27385037605367	1.05936089665967	14.0261760165828	9.68770390842016	2.00599303110039E-07	5.95326964068504E-07
hsa-miR-378a-3p	1.38590549489819	1.40646989840474	1.46984890538399	1.49392875924261	8.9668171954763	9.40870719130639	3.22888989027678E-07	9.53819754097315E-07
hsa-miR-551a	1.09220280176454	1.55510119362207	1.30432722026441	1.23939933365905	-0.396668956581885	9.40765551702607	3.23469307911263E-07	9.53819754097315E-07
hsa-miR-221-5p	2.15230534900315	1.85707515124322	2.15071442230894	1.38546408679957	1.48983718809255	9.22034741626307	4.45448065311294E-07	1.3093042175284E-06
hsa-miR-27a-5p	1.44018530898276	1.33714779273435	1.43658235336686	1.25943130618438	4.72430067709801	9.21542990062021	4.49207750835739E-07	1.31615009799006E-06
hsa-miR-144-5p	0.495649785155788	1.44030443557911	1.69419180892681	2.30076666095048	5.78232717754659	9.08238006996673	5.63952472157897E-07	1.64709928376275E-06
hsa-miR-744-5p	1.00851236229008	1.01932090408432	1.0603805118112	0.83936325474903	4.3479285945752	9.00506871795598	6.43695298315916E-07	1.87404960269191E-06
hsa-miR-541-3p	1.1281917943324	1.08673249641415	0.933876148091069	1.46644788876732	-0.63200962418925	8.94545270298171	7.12831245463375E-07	2.06878468714923E-06
hsa-miR-378a-5p	1.24369713979727	1.26162672516525	1.33025916883549	1.08896079973013	6.2439296519441	8.88568959184939	7.89615195270685E-07	2.28442131965104E-06
hsa-miR-4645-3p	-0.368119157688812	-0.368119157688812	-0.368119157688811	-0.368119157688813	0.038460210504801	8.85121074558696	8.37632367050885E-07	2.41574224980192E-06
hsa-miR-28-5p	-0.666076981075436	-0.805030179697874	-0.96533067131106	-0.956887837657178	6.33663249519659	8.6650734476717	1.1522186916245E-06	3.31262873842042E-06
hsa-miR-451a	0.371433612668049	1.43713871955376	1.77928272826435	2.25244929982456	8.30404682364757	8.50825617428851	1.50763056868959E-06	4.3209349632225E-06
hsa-miR-193b-3p	1.09831779279213	1.51801811452344	1.63766531994065	1.29542325403	6.85867337025396	8.47786071612257	1.5883111756932E-06	4.538031930552E-06
hsa-miR-20b-3p	1.69382025010407	1.65798833455516	1.90426239441362	2.0442203394089	1.51706998413314	8.4492522666509	1.66819910486441E-06	4.75152686215249E-06
hsa-miR-34a-5p	0.788439483351566	0.777112072729383	1.0517413114393	0.829119074796911	7.0943223666417	8.35543918173886	1.95953748298174E-06	5.56411877883703E-06
hsa-miR-2114-3p	0.683651327595308	0.53071179273654	0.702114482063684	0.765161538539289	-0.211355133213762	8.32497827737541	2.06470357399508E-06	5.84469934792453E-06
hsa-miR-548s	1.02084780723976	1.02271255465873	0.860839737057716	0.774998614106399	-0.777706508277086	8.29953675506284	2.15686425540576E-06	6.0868561808997E-06
hsa-miR-486-5p	0.587357274101054	1.41914704560338	1.74059142639549	2.13507519239388	6.92337821519492	8.2577074382412	2.31743886464462E-06	6.52001148462706E-06
hsa-miR-26b-3p	0.97495815087534	0.938483423260047	1.05912126357972	0.928935039148971	4.0448794383563	8.24367043143815	2.37396673172236E-06	6.65868717434321E-06
hsa-miR-194-3p	1.99273224468866	1.87305194625794	1.46473923632544	2.02803152505507	1.01537778680721	8.1265639701481	2.90278384561913E-06	8.11720710629058E-06
hsa-miR-3202	0.534989638799766	0.76528446907795	0.896083897400874	0.946884813771607	-0.32392978912152	8.08832787631848	3.09984793479382E-06	8.64200030306156E-06
hsa-miR-3140-3p	-0.842156059863618	-1.16214529035855	-0.650016977095914	-0.716169811771906	-0.786752104705936	8.0850859960015	3.11716042885146E-06	8.66401085964756E-06
hsa-miR-376c-3p	-1.1627830639807	-1.46413552700128	-1.22026076234723	-1.33567811291118	1.80705645585293	7.98573183276041	3.6974412396459E-06	1.02459215074525E-05
hsa-miR-3610	1.08561651045554	0.576552078168179	0.823119835407248	0.329001142058771	-0.277212436368737	7.96825891704718	3.81015854701277E-06	1.05265641539092E-05
hsa-miR-1294	1.04021306484794	0.939559073728894	1.17398969757952	0.822836391541902	-0.792805143769374	7.92579797459503	4.09863474130935E-06	1.12896525808521E-05
hsa-miR-127-3p	-1.20229938237542	-1.46476279937373	-1.4357696300785	-1.37656372250001	7.6111270321929	7.91670510897032	4.16320173714897E-06	1.14332704423196E-05
hsa-miR-30e-5p	0.765581160078518	0.800186867843951	0.779490034931072	0.882319436020055	12.2912192945767	7.90115175532871	4.27601519831559E-06	1.16953197552244E-05
hsa-miR-192-5p	1.96358174953108	1.63387864950687	1.31232698955677	1.75510561650132	8.87233947264716	7.89850114806334	4.29554413962833E-06	1.16953197552244E-05
hsa-miR-636	-0.950027801628665	-1.10020960364344	-0.779907619274405	-0.844229112826069	-0.852160494855167	7.89833668753861	4.29675877963678E-06	1.16953197552244E-05
hsa-miR-199a-5p	-1.1940782359324	-1.22340835472232	-0.997677454177824	-1.30173813561136	8.39628537799382	7.83363339834059	4.80235290270755E-06	1.30329341312417E-05
hsa-miR-10a-5p	-0.070636608310198	-0.730025753977859	-1.21343945607575	-0.931839387253653	13.8293401170337	7.75033100389135	5.54204603036844E-06	1.49961245527617E-05
hsa-miR-153-3p	1.0868151716343	0.865483989507113	0.591047325031524	0.989324523995401	-0.041901138364934	7.66855344074369	6.37915777327893E-06	1.72106309425707E-05
hsa-miR-335-3p	1.18928809562988	1.26494479199851	1.07395466267463	1.45775750166239	5.87733543559832	7.65188067932514	6.56479049047224E-06	1.7659670325247E-05
hsa-miR-493-3p	1.26291166554039	1.18920322025609	1.33265321551153	1.68106372255603	1.26069962091762	7.61950698852095	6.94083245481076E-06	1.86168100828743E-05
hsa-miR-361-3p	0.82838065800606	0.830264616644947	0.855099837387207	0.757374250848736	7.29040840554947	7.58383470872396	7.38022701466126E-06	1.97247196709397E-05
hsa-miR-339-3p	0.907290890669583	0.962877558935938	1.03189366506432	0.671023474635123	3.31501835670253	7.58253359125013	7.39676987660238E-06	1.97247196709397E-05
hsa-miR-5047	-0.345957841622237	-0.345957841622235	-0.345957841622234	-0.345957841622236	0.036144849124711	7.50711064033914	8.42200154601781E-06	2.23294830755155E-05
hsa-miR-1228-3p	0.959074003101806	0.986942694307408	1.13014353010936	0.820843934058547	-0.53702281721999	7.50710395146839	8.42209850783031E-06	2.23294830755155E-05
hsa-miR-30a-3p	-0.949501522147197	-1.31093398146904	-1.35424420774887	-1.94015386473908	9.68937918067734	7.4115575659911	9.92774900877372E-06	2.62457732415857E-05
hsa-miR-1248	1.10553909261072	1.30648191547207	1.20817790470615	1.2826156739605	-0.577224648920276	7.38106370253447	1.04628903136706E-05	2.75598514657352E-05
hsa-miR-1275	0.847187799181578	0.838391377808038	0.936870231853921	1.2190312291485	-0.561416560228857	7.37985284654829	1.04847261010949E-05	2.75598514657352E-05
hsa-miR-501-5p	0.993118199444926	1.06960376521122	1.0181969600445	1.12746049872752	1.55858132364029	7.31932156995936	1.1636508398657E-05	3.05002499338019E-05
hsa-miR-3127-5p	1.02191101602103	0.94305216651897	0.761151098152466	0.748102918057596	1.6440400057346	7.23165575895189	1.35328969449465E-05	3.53700715606556E-05
hsa-miR-765	-1.03029485385195	-0.850371562436368	-0.92150127666653	-0.66975396444951	-0.844322784037668	7.04730924380041	1.85912177251974E-05	4.84530320316759E-05
hsa-miR-1180-3p	1.02619153996762	1.03048232161626	1.18791395947654	1.26677923816605	3.97148654315056	7.01676544619889	1.95958148416819E-05	5.092697642471E-05
hsa-miR-1538	-0.93879392537867	-0.979695239214598	-0.991632201333779	-0.851100064856435	-0.838872841270675	7.00574776165764	1.99713757640052E-05	5.17568047968585E-05
hsa-miR-887-3p	-1.1231506790125	-1.09661436911116	-1.10802499683242	-1.17937490876693	0.766771616292062	6.96208678020132	2.15318512995313E-05	5.56441100999124E-05
hsa-miR-10a-3p	1.23813357034587	0.822186632740639	0.313717595211757	0.590035280686193	0.961727734973851	6.87853888290915	2.48662091892288E-05	6.40809872663599E-05
hsa-miR-374a-3p	0.70210258073072	0.314305987681807	0.472694967314183	0.204440544463683	8.85065184847045	6.876357253945	2.49598765048165E-05	6.40925000118277E-05
hsa-miR-9-3p	1.59922044035043	1.39550249614634	1.8396340996376	1.67612059789493	1.94305039140865	6.87519298857644	2.50100081567893E-05	6.40925000118277E-05
hsa-miR-1181	-0.93466382652869	-0.540498510231227	-0.71993314304153	-0.567228759180207	-0.702130829740467	6.80730312718583	2.8114378136345E-05	7.1847855237326E-05
hsa-miR-9-5p	1.84250223661471	1.70839308225377	2.07772864275062	1.59781687035032	10.7646436988605	6.79862059623051	2.85382618556162E-05	7.27290883855038E-05
hsa-miR-140-5p	-0.502537592872925	-0.721651926161152	-0.625167433834765	-0.957266716733914	4.50473802839071	6.77457802467072	2.97456960962872E-05	7.55967967087963E-05
hsa-miR-4326	1.24926276788782	1.2602314570304	1.28770840778004	1.73256986154754	1.77475821740611	6.75427431112509	3.08050865482874E-05	7.8073497587946E-05
hsa-miR-99b-5p	-0.593876534092465	-0.777148335703445	-0.955309271493155	-1.21749668553287	13.5028269489848	6.71633493204286	3.28868755955703E-05	8.31206745822107E-05
hsa-miR-1288-3p	-0.881450863177271	-1.0342872688989	-0.656081979333835	-0.840309180279102	-0.863942719719162	6.67353971683739	3.54045246727305E-05	8.92388019148275E-05
hsa-miR-219a-5p	0.903894433856725	1.07566451367025	0.992193817484581	0.954927931585788	0.326485895188245	6.58707616874642	4.10948509043015E-05	0.000103298532328
hsa-miR-125b-2-3p	-1.7393208343861	-1.70904078350855	-1.5316995562972	-2.14848636229763	4.29861908934377	6.55790415580857	4.32142410347465E-05	0.000108329977526
hsa-miR-431-3p	1.44734574798053	1.25011672546405	1.17442156386888	1.42104703147713	1.47503102802203	6.52510246356216	4.57281863682808E-05	0.000114320465921
hsa-miR-628-3p	1.14508370835218	1.35924646042743	1.34197695796106	0.860542317161288	0.673312660434445	6.50805701251307	4.70917892077727E-05	0.000117410422957
hsa-miR-32-3p	0.862016467680023	0.875455660266374	0.550414578574209	0.483808843414661	0.09457778456192	6.45949347227753	5.12038804870114E-05	0.000127317756887
hsa-miR-193a-5p	0.3921544047551	0.77642213748334	0.759933530156782	0.621999589080868	7.56227463791316	6.41413958845792	5.53678538537187E-05	0.000137300338397
hsa-miR-411-5p	-1.03734713270621	-1.28025760649804	-1.30292141232475	-1.33961157677621	1.74983116995394	6.33204636894413	6.37848254007188E-05	0.000157747417658
hsa-miR-556-5p	-0.892480278943413	-0.529648069450524	-0.808625446934266	-0.464960596316562	-0.675263294956309	6.30260424582532	6.71056434299508E-05	0.000165515259934
hsa-miR-432-5p	1.29417344870393	1.10442549301911	1.2645428417893	1.28121244673681	1.33335619524457	6.25935002491678	7.23003653527109E-05	0.000177851166108
hsa-miR-3176	-1.02542571767544	-0.954099705515005	-0.88872340672988	-0.664730081762062	-0.737503394849544	6.22708580481366	7.64352921748174E-05	0.000187521250136
hsa-miR-935	1.40037436900508	1.32881658353781	1.29889607860598	1.37020911659453	-0.331141297786554	6.16241334321961	8.54489654119676E-05	0.000209077255795
hsa-miR-3194-5p	-0.821918754104945	-0.912203150521696	-0.880566304996511	-0.534296876243633	-0.741750021000939	6.12661187397142	9.0887889877088E-05	0.000221795381132
hsa-miR-212-3p	0.906678018557233	0.610618681489667	0.647293485649573	0.213717521151613	2.38227429080946	6.10472018489491	9.43827324528518E-05	0.000229714586922
hsa-miR-552-3p	0.793234422706485	0.850960998235269	0.943396583340706	0.934052000386496	-0.272240290290639	6.04425217289335	0.000104749560127	0.000254273338566
hsa-miR-221-3p	0.873874061427861	1.09136318336765	1.11887249333502	0.47499865083168	8.6053667231916	5.94821760543534	0.000123601814955	0.000299246499366
hsa-miR-877-3p	-0.822465451838628	-0.88711290513323	-0.825113457659899	-0.37278220275454	-0.722219156176782	5.85184109483623	0.000145928775995	0.000352373947284
hsa-miR-3150b-3p	1.46934847392028	0.892276418461303	1.37811916386986	0.736823736932452	0.733749882774416	5.84142802021712	0.000148570271044	0.00035781321822
hsa-miR-3651	0.883717876226746	1.13728677871376	1.37020309169415	0.752579850990165	0.282676641765131	5.82840095868247	0.00015194219588	0.000364978642844
hsa-miR-548d-3p	-0.885974091769173	-0.663062231697802	-0.642782028753799	-0.78514662932978	-0.67552976466216	5.65409579928333	0.000205143471768	0.000491489567778
hsa-miR-3191-3p	-0.632249289119938	-0.956871718936872	-0.73624167079998	-0.416767577455858	-0.770841484394921	5.62834990819189	0.000214442068541	0.000512432994955
hsa-miR-2277-5p	0.8989097217994	0.898759882585482	1.21069850295724	0.758493957251032	0.019241741143924	5.6210021628256	0.000217172186073	0.000517612464216
hsa-miR-744-3p	1.10341144164137	0.958404165073977	1.17260848050812	0.957290996061264	2.92362956407284	5.55259719511737	0.000244313224521	0.000580796296019
hsa-miR-181a-2-3p	0.989503342204278	0.98775317195134	0.757551344595595	0.484449758904566	8.88147309735512	5.54924990999715	0.000245724948163	0.000582646784303
hsa-miR-96-3p	-0.797074799594868	-0.871939397805249	-0.631553395498866	-1.09550929211037	-0.725421198530134	5.46170900086723	0.000285679913087	0.000675644010386
hsa-miR-3920	-0.822165458268194	-0.766745473375381	-0.486678447945946	-0.655611753716035	-0.71133834340112	5.45902974192967	0.000287000004942	0.000677025652683
hsa-miR-489-3p	-0.8368559847681	-0.892178430464005	-0.649406439659255	-0.627802556840299	-0.722139001694482	5.45316809682784	0.000289909342833	0.000682139630195
hsa-miR-671-3p	0.884824122195523	0.756734503439077	0.807875045030458	0.508421276920068	1.03340465434964	5.43994175945609	0.000296582581426	0.000696061160491
hsa-miR-579-3p	-0.861784774604635	-0.941016910781415	-0.744553391644343	-0.55978119443043	-0.841717894308465	5.43254769195671	0.000300379748314	0.000703179054578
hsa-miR-487b-3p	-0.984529705931904	-1.08475604630448	-0.998489123979546	-0.939128279501412	1.36443205986166	5.42226550551384	0.000305740828008	0.000713912593317
hsa-miR-154-5p	1.10006106654694	0.876638166071693	0.899865351925039	1.14721969777435	1.09164946608732	5.41818546808114	0.000307894495168	0.000717121355834
hsa-miR-3926	-0.85158484280165	-0.772122267244415	-0.674005453668905	-0.761257808639021	-0.681904192788733	5.37631331087978	0.000330890637895	0.000768735825411
hsa-miR-129-2-3p	-0.832846774397599	-0.470724998698355	-0.387761270234993	-0.577516937003723	-0.558058804952638	5.31057079265233	0.000370500248285	0.000858589996026
hsa-miR-3616-3p	-0.760743857547779	-0.54186543896323	-0.563648702759691	-0.163313783428155	-0.571012714288508	5.25272004831528	0.000409246617462	0.000945997206194
hsa-miR-3177-3p	-0.753903388811353	-0.492248298648783	-0.726020631842672	-0.32814121464762	-0.574493575426996	5.2399021843057	0.000418364037943	0.000964648909543
hsa-miR-363-5p	-0.657671906335483	-0.545156516404287	-0.918343610197335	-0.851318713578917	-0.613382017717066	5.20214618202107	0.000446413690476	0.001026751488095
hsa-miR-584-5p	1.03530430388577	1.41869646677575	1.32217828014497	1.28387779386296	5.40787749906319	5.18578960328032	0.000459140024801	0.001053388585579
hsa-miR-3157-5p	-0.823245268145488	-0.497394059145918	-0.704367522525864	-0.628258839588427	-0.745343860282984	5.17795598570889	0.000465362451714	0.001065008595963
hsa-miR-499a-5p	0.801109695276214	1.05230502981853	0.643720901277406	1.27865283925871	-0.745473839805521	5.16029524900795	0.000479700859878	0.001095098737191
hsa-miR-3679-5p	-0.776455738473962	-0.940146872552658	-0.6205405568473	-0.463147645270716	-0.667910102687317	5.15479458058981	0.000484256040216	0.0011027612797
hsa-miR-573	-0.880374452280047	-0.729143500807783	-0.718484330860591	-0.759763789943516	-0.727004177870422	5.1050016702607	0.000527501901052	0.001198275923378
hsa-miR-1228-5p	0.523056976724506	0.511576562257561	1.00181858886525	0.463876995846392	-0.726024776731217	5.09558904375459	0.000536099316975	0.001214806334031
hsa-miR-632	-0.759740944741649	-0.690526051096448	-0.818936961174695	-0.963597780452417	-0.770331305492814	5.09313604114884	0.000538362711927	0.001216937825486
hsa-miR-136-3p	-0.955501218089157	-1.01854825535395	-1.09631173877814	-0.561360378157569	2.555887026499	5.07314304691899	0.00055716894053	0.001256361336489
hsa-miR-424-5p	0.513868912714279	0.005107545873196	-0.095731696398109	-0.35499747704752	6.6689846097752	5.05873213362686	0.000571129014368	0.001284691181462
hsa-miR-19a-5p	-0.605486922264859	-0.461401599750084	-0.671877172593105	-0.041626720733377	-0.485889526526448	5.03935928350108	0.000590446403005	0.001324904123816
hsa-miR-509-3p	1.23475670599755	1.32850204825758	1.55274895300691	2.18663016626024	0.598600180333605	5.02971921249859	0.000600300030401	0.001343737294328
hsa-miR-181d-5p	-0.545740572418788	-0.177002059756607	-0.694250088369429	-0.805915713841899	3.69436087338222	4.9992251497086	0.000632561114692	0.001412515110477
hsa-miR-542-5p	-0.620404370973411	-0.818914161490051	-0.878253926418686	-1.08632934340685	0.630104188006231	4.88279785432293	0.00077242710367	0.001720660860475
hsa-miR-149-5p	1.07188487485874	1.10854483631256	1.59174676281863	1.00467634006956	6.09505948236261	4.86888319886577	0.000791080966704	0.001757957703786
hsa-miR-3174	-0.79253632815654	-0.675204582467563	-0.729015780401942	-0.64174556446874	-0.667042164222618	4.8226776545855	0.000856300273834	0.001898304221512
hsa-miR-7975	-0.426444412567822	-0.426444412567821	-0.426444412567822	-0.426444412567818	0.044553893850369	4.80038675398312	0.000889650814422	0.001967496993434
hsa-miR-556-3p	-0.848637777280412	-0.621600368815612	-0.642104465048582	-0.71116988638875	-0.675556288119993	4.71427206321014	0.001031085745263	0.002274817471564
hsa-miR-301b-3p	0.685874908376412	0.855067718658859	0.722785895230545	1.30659503649999	-0.102699464252823	4.70978334602306	0.001039042663177	0.002286888158189
hsa-miR-1292-5p	-0.705999139724673	-0.54922470195657	-0.535039917325606	-0.020296683236359	-0.669064794372784	4.69734424951321	0.001061413414293	0.002330549740213
hsa-miR-548q	0.755133784753248	0.747481840737978	0.782320627985013	0.492088820078817	-0.920523668054636	4.66127763096614	0.001129021148812	0.002473093945016
hsa-miR-3678-5p	-0.714940964737006	-0.826599481533301	-0.617655470570451	-0.600534820638208	-0.747791082144569	4.63286990064183	0.001185273122816	0.002590145541546
hsa-miR-1227-3p	-0.622541825329663	-0.748624315913519	-0.505019975568451	-0.117101125529622	-0.536024066134184	4.62801395121125	0.00119516384149	0.002605570460121
hsa-miR-658	-0.812906674615314	-0.646626754086077	-0.73778313664061	-0.630413617315896	-0.828853625752069	4.62594238464106	0.001199408193525	0.002608641933908
hsa-miR-505-3p	0.706204224522078	0.507222902721149	0.499407708876698	0.27178213294546	4.62432440885978	4.62342078935543	0.001204594822237	0.002613743482212
hsa-miR-676-3p	-0.770554587076367	-0.567627097337942	-0.627660008233297	-0.146332834172593	-0.58139619448204	4.57953104724608	0.001298527803806	0.002810930775297
hsa-miR-3126-3p	-0.857968437722777	-0.589106187791487	-0.545491239234052	-0.572843510804967	-0.756113098224513	4.56737296440481	0.00132581290625	0.0028632579196
hsa-miR-3680-3p	-0.741398345887432	-0.724378351030964	-0.549656759084987	-0.887542384873065	-0.747959118302646	4.56179904835806	0.001338511663182	0.002883912716925
hsa-miR-519a-5p	-0.440232916491396	0.53200359387064	-0.333502932985985	-0.525579955058773	-0.179653200934408	4.50570052021602	0.00147324495646	0.003166788224167
hsa-miR-193a-3p	0.526097350394392	0.781438584340466	0.771059247292776	0.517898829891162	3.6764960415955	4.48733414341033	0.001520220238009	0.00326014596496
hsa-miR-337-5p	-0.794046985072885	-0.65235590176332	-0.759711027606401	-0.57176351761777	-0.662830784567697	4.41238500345421	0.001727846659866	0.003696788202503
hsa-miR-505-5p	-0.451382976164027	-0.604716741204558	-0.58985735250661	-0.921226650213457	1.86303764724016	4.37701896035596	0.001835370846776	0.003917728953675
hsa-miR-29b-2-5p	-0.536862751951449	-0.582324504941533	-0.602931357610649	-0.679361871369493	3.20697332962838	4.34821794376514	0.001927823724216	0.004105550523793
hsa-miR-3652	-0.760807062767911	-0.769024516885275	-0.453286124865596	-0.724542951346028	-0.812215249067261	4.34397147567345	0.001941840739063	0.004125850992929
hsa-miR-369-5p	1.03637299406321	0.765911265739208	1.20821127371948	1.15020680574893	1.076792092569	4.31868960767035	0.002027411973938	0.004297739668255
hsa-miR-502-5p	-0.678361043300701	-0.76671263103135	-0.394897670592291	-0.458521088512178	0.172264150875535	4.3097082080973	0.002058703780729	0.004354040179933
hsa-miR-3917	0.916081699278241	0.544279356470504	0.620515352675967	0.388729279393165	0.620624573642103	4.24245528853057	0.002308759895515	0.00487169519237
hsa-miR-548t-5p	-0.767547398133139	-0.770307934123099	-0.66426573793041	-0.727943588820615	-0.768773844145561	4.23339221017729	0.002344684869071	0.004936178671728
hsa-miR-3187-3p	0.405850905282492	0.332209114780998	0.73030096917521	0.906615869083931	-0.67636912424452	4.21474123037249	0.002420369330115	0.005083880784716
hsa-miR-1250-5p	-0.572121160883623	-0.561608319105605	-0.178733690915531	-0.481764153486544	-0.425080895079217	4.19907242386972	0.002485821919049	0.005209467347437
hsa-miR-3678-3p	-0.716138151688698	-0.647271078102995	-0.800865848355482	-0.46159882553629	-0.622605667322631	4.18745966653736	0.002535461304074	0.005301419090336
hsa-miR-3622a-3p	-0.745356925810153	-0.646361191177589	-0.480947543711112	-0.683396807754487	-0.614246553733369	4.17387298540899	0.002594787511681	0.005413162155888
hsa-miR-3911	-0.571328310116164	-0.788750152724732	-0.458947689914526	-0.729064966758937	-0.55152532321693	4.15565101002648	0.002676520175734	0.005571037469853
hsa-miR-24-1-5p	-0.553492968898001	-0.698785749720818	-0.707262891419019	-0.696828958462059	3.59335041170848	4.1412630965794	0.002742854874967	0.005696222313701
hsa-miR-3619-5p	-0.55777195466291	-0.734145278610955	-0.625336981044009	-0.339201851981855	-0.531927576514819	4.1295758402831	0.002797936096062	0.005797525244093
hsa-miR-3664-5p	-0.557419645649589	-0.678649689404757	-0.462524695324501	-0.224064010313983	-0.49058615134548	4.09901054734492	0.002947226499626	0.006093142426192
hsa-miR-214-5p	-0.725450914809221	-0.872301308617863	-0.58047540731701	-0.956057295662889	3.65152646909269	4.03257169802746	0.003299511886072	0.006806168016113
hsa-miR-1287-5p	0.242798973860132	-0.111470270367802	0.003682331318389	-0.63516121718386	3.69023571609929	4.00449834585329	0.003460623462901	0.007122535986283
hsa-miR-3074-3p	-0.662106481057417	-0.733105761061698	-0.520968268593442	-0.290104576761848	-0.565067152698431	3.99976122643648	0.003488567631462	0.007164022814609
hsa-miR-182-3p	-0.724139436679051	-0.656202948191821	-0.611345667205287	-0.588411480952583	-0.610290974159878	3.99014365809283	0.003545990754854	0.007265727159166
hsa-miR-30c-2-3p	-0.821665935614195	-0.958477257693489	-0.896109717753941	-1.43880230580246	3.3216137952984	3.9728401044787	0.003651671083717	0.007465638660044
hsa-miR-1537-3p	-0.691028759598015	-0.70812446649604	-0.417809881110995	-0.407266042862207	-0.538703355065787	3.96097739979245	0.003725917819452	0.007600541893338
hsa-miR-3143	-0.663971308190217	-0.412075579238441	-0.651172194137659	-0.692987853003797	-0.542027700373457	3.93348294102283	0.003903797000131	0.007945781504692
hsa-miR-3918	-0.361671268654615	-0.133402473774353	-0.070347244205819	-1.16985117373047E-15	-0.213512128920518	3.89099977385582	0.004195308628964	0.008518546408002
hsa-miR-2116-5p	-0.615443430724888	-0.610474064346102	-0.907832764385716	-0.411945676836346	-0.734875075194265	3.8898181387029	0.004203717466557	0.008518546408002
hsa-miR-424-3p	-0.443974674181565	-0.644738306203356	-0.940091780859306	-1.0200937338277	1.9205463882705	3.86078489135999	0.004415646336055	0.008928339844331
hsa-miR-3155a	-0.368472843761699	-0.112467547567781	-0.558828632100128	-0.633171407684146	-0.225444474125056	3.84904097942049	0.004504343571609	0.009087710714651
hsa-miR-450a-5p	0.474018758808108	0.139985110278647	-0.013970191506669	-0.157872129833513	3.13967216376175	3.81407751267114	0.004778976008358	0.009620695684221
hsa-miR-370-3p	1.01343317159586	0.979400601558646	0.981501936213175	0.937435383227167	1.03169749990833	3.79417437630903	0.004942641406074	0.009928449985999
hsa-miR-211-5p	-0.572190040433297	-0.452555550786473	-0.263779776709537	-0.14749971694839	-0.40503550142288	3.7805695487857	0.005057691663654	0.01013742119948
hsa-miR-202-5p	0.751505560677435	0.520675566784068	0.572233838956144	0.739078298586419	-0.60285864473681	3.77838306248548	0.005076427175977	0.010152854351953
hsa-miR-3688-3p	-0.53688288749758	-0.719473498008518	-0.456369367688171	-0.837685587352084	-0.50944775231185	3.77211075000955	0.005130554773654	0.010238851175189
hsa-miR-218-1-3p	-0.619674918872026	-0.608029831876513	-0.548507619803627	-0.165152239118835	-0.531072172078542	3.7343364467104	0.005468805855325	0.010890262742207
hsa-miR-485-5p	-0.681035334846574	-0.670154754505991	-0.441447921839157	-0.494047550759696	-0.705970095034079	3.72550314109557	0.005551030115678	0.011030124635904
hsa-miR-1255a	-0.719653256594173	-0.593866348685151	-0.593021023136557	-0.607505200285443	-0.585727429679889	3.72154204959106	0.00558829724899	0.011080244545412
hsa-miR-581	-0.734869927901052	-0.750421912452218	-0.712010863278013	-0.822127893441059	-0.888025559496669	3.71604658816028	0.005640409887596	0.011159520637824
hsa-miR-29a-3p	-0.465981112582428	-0.652671821141094	-0.659445631701405	-0.927654653775393	11.9712616714881	3.69859257710395	0.005809128351167	0.011468665414321
hsa-miR-585-3p	-0.651887163794443	-0.675691044100369	-0.825947943569408	-0.638393874621785	-0.7024333083279	3.68832930328599	0.005910655433008	0.011644117769523
hsa-miR-362-3p	0.720571559443028	0.638511089627939	0.555169417068505	0.555892417202534	1.48800181767938	3.63909508606825	0.006422586239172	0.012625596880424
hsa-miR-4286	-0.698013398143977	-0.810418826825819	-0.762032009803909	-0.276872820144356	0.107658483124207	3.63646539121213	0.006451128296504	0.012654665315103
hsa-miR-29b-3p	0.713677651555147	0.76379612772387	0.675037490544065	0.691125080386285	8.20770238123616	3.6347650633209	0.00646964985388	0.012663995458658
hsa-miR-485-3p	0.888056793435648	0.853024133735576	1.01980137266888	0.987302740036464	0.944027359416908	3.62759418807452	0.006548340944599	0.01279081458393
hsa-miR-3189-3p	-0.482507677690186	-0.142453633632589	-0.339720998573061	-0.341197172982351	-0.332575559357527	3.60343251073903	0.00682050263977	0.013294200060569
hsa-miR-3144-3p	-0.407276275890205	-0.393583694167815	-0.333288731417423	-0.851756385642843	-0.376401365247824	3.60194365511308	0.006837633814659	0.013299414607794
hsa-miR-223-5p	0.754991159235387	0.96344602493031	1.17861004012313	0.987329509323309	1.48663688697271	3.59992069840917	0.00686097856109	0.013316667249374
hsa-miR-92a-2-5p	-0.523937945290883	-0.534993920053114	-0.523593007932121	-0.066723462640694	-0.442799792735712	3.59827925879673	0.006879978418619	0.013325431884483
hsa-miR-18b-3p	-0.610936442792339	-0.507613079121422	-0.576560085373875	-1.0436572172373	-0.538595378559349	3.56737825195188	0.007247505807328	0.014007784333492
hsa-miR-491-3p	0.70219116699093	0.68890693428153	0.587670318722657	0.737953682356426	-0.66530722260862	3.56072672117958	0.00732911505816	0.014135819399385
hsa-miR-548j-5p	-0.711960268761352	-0.644188923130096	-0.482650191506713	-0.335362286986905	-0.548756976119175	3.55827130899662	0.007359469616871	0.014164669555484
hsa-let-7a-2-3p	0.949281066848809	1.10901459297951	0.920207793908448	0.758602990679784	1.00845708876479	3.53769637964872	0.007618744098947	0.01463307843639
hsa-miR-1237-3p	-0.645838719467254	-0.530396932684793	-0.447133813477691	-0.535977089717003	-0.515091217981806	3.53123094017023	0.007702063020981	0.01476228745688
hsa-miR-100-3p	-0.758738057010523	-0.6611201609376	-0.740904995421327	-0.532230758815961	-0.756831224208693	3.52623667611671	0.007767037661148	0.014855872449597
hsa-miR-520a-3p	-0.489782894663643	-0.740687508087218	-0.290163637153754	-0.680181787465093	-0.50686485692839	3.52262616023915	0.007814346232221	0.014915349654862
hsa-miR-486-3p	0.891984652466415	0.839143399843398	0.80839804549858	0.659154728180952	0.070728614015954	3.49779186349932	0.008147536313569	0.015519116787751
hsa-miR-1185-5p	-0.701819040005671	-0.531297738827862	-0.654819263920115	-0.582814162755247	-0.719613978397934	3.49028548529733	0.008250974257396	0.015683670076042
hsa-miR-605-5p	-0.639579993282263	-0.525619673773704	-0.780389698324766	-0.478344672802781	-0.729725861313626	3.47125421244237	0.008519061145058	0.016159868563822
hsa-miR-30e-3p	0.177672777105507	-0.13591457693644	-0.056616863865823	-0.395020414931347	11.4504689687137	3.46362230733318	0.008628964239042	0.016334664814647
hsa-miR-23b-3p	-0.510361312511245	-0.600490036517792	-0.55389561158224	-0.572005242091251	9.98447163561644	3.46070756729027	0.008671305523439	0.016381111050439
hsa-miR-2115-3p	-0.634144859381952	-0.692195937988384	-0.34504407290252	-0.415927768009677	-0.651054270540076	3.45426154605439	0.008765672589704	0.016525448324852
hsa-miR-875-5p	-0.19588166732046	0.077750826619078	-4.14227243120107E-17	0.048366235853798	-0.076031232707372	3.44667889317258	0.008877975103247	0.016702938844555
hsa-miR-516a-5p	-0.146459624946713	0.62243919055737	-0.146628268977121	-0.708087299157365	-0.027824621336177	3.43957767624971	0.008984431918052	0.016868729315527
hsa-miR-3159	-0.266746119304403	-0.03801679548314	-0.04375543823503	-0.00261708044002	-0.135049200501657	3.40964886503104	0.009447091265714	0.017701270803375
hsa-miR-379-3p	-0.72556448475994	-0.691594355364126	-0.863617553888677	-0.618824273699344	-0.702995471817322	3.40816860001534	0.009470573200475	0.017709201919588
hsa-miR-3680-5p	-0.525935822577197	-0.669686291550021	-0.638894129326069	-0.753051850236159	-0.530772532216546	3.40480605887473	0.009524128054045	0.017773220709375
hsa-miR-3654	-0.496713539714505	-0.510340754099307	-0.129601163657445	-0.19686921751478	-0.483204046375504	3.35986547538164	0.010269162922687	0.019124756860065
hsa-miR-3659	-0.483364100969346	-0.381213934998897	-0.710260828888856	-0.369607932533451	-0.432369937387505	3.34488186240351	0.01053009046751	0.019571077232544
hsa-miR-3198	-0.55791294369593	-0.453865368719334	-0.267801316691918	-0.249084502128022	-0.418686629090462	3.33183953624293	0.010762513804183	0.019962727217435
hsa-miR-4306	-0.625706397853127	-0.432228052233493	-0.399297910451404	-0.456809968396943	-0.478229312607476	3.32847136641475	0.010823352215798	0.02003517915198
hsa-miR-532-3p	0.715540345991546	0.552946821542849	0.513859593111566	0.480284473202391	4.76397651544684	3.31628713080057	0.011046271136358	0.020406765954717
hsa-miR-542-3p	-0.169877589681464	-0.458665601938532	-0.511732552438682	-0.569529317482065	7.33458677153194	3.30663014150273	0.011226154279664	0.020697518912407
hsa-miR-1305	-0.253060776896347	-0.664230912659983	-0.368639996842295	-0.527006149345013	-0.345581013466547	3.30385649340044	0.011278350038688	0.020752164071186
hsa-miR-2115-5p	-0.638428527954803	-0.600086783518262	-0.292047321022379	-0.286939694080613	-0.332279179987974	3.30064692835036	0.011339046933232	0.020822201953241
hsa-miR-607	-0.534116177532443	-0.747589098819627	-0.644925054506209	-0.413657124778186	-0.635327804961535	3.27289699571086	0.011877401196887	0.021767348807044
hsa-miR-663a	-0.712988711925872	-0.752611951932757	-0.524376447420481	-0.945576663542391	-0.613817865894262	3.23965216425016	0.012555502194732	0.022964338010246
hsa-miR-155-3p	-0.674277658338018	-0.295465544230505	-0.654278610535725	-0.506643537449258	-0.599864800763323	3.23186293645758	0.01271979929366	0.023218681250332
hsa-miR-873-5p	-0.44780551774137	-0.77258886782198	-0.349698714859213	-0.420293854822106	-0.269968132164257	3.22979732147956	0.012763722105791	0.023252721460055
hsa-miR-129-1-3p	-0.486156682148294	-0.423311711922302	-0.228161909674806	-0.131154546396592	-0.364552395057021	3.20933464361137	0.013206962256616	0.024012658648393
hsa-miR-299-3p	-0.639441704323783	-0.581896017611781	-0.703718756148805	-0.451428297244285	-0.606921070522018	3.19740186914224	0.013472377082974	0.024446916994745
hsa-miR-3667-5p	-0.551765768444037	-0.522077051341902	-0.661912889334054	-0.344607965740736	-0.49005365385144	3.19528820699993	0.013519933073745	0.02448491816505
hsa-miR-30a-5p	-0.646527340419955	-0.72145218853358	-0.905340621973934	-1.10974690213524	12.0425797985379	3.18377098851474	0.013781972403798	0.024910441279949
hsa-miR-3655	-0.602444707917052	-0.477188160471462	-0.4677102245064	-0.21276840031816	-0.561438407381019	3.1174743067583	0.015390130422073	0.027762588212368
hsa-miR-99b-3p	0.634466505997226	0.661825518307	0.546189554026185	0.194710444180856	5.22673459119374	3.0997863108558	0.015849407901229	0.028535137512975
hsa-miR-320d	-0.02173209173199	-0.470218049186388	-0.353496984338931	-0.614872007566328	0.289828219212637	3.0735462565861	0.016555587613521	0.029748321493045
hsa-miR-615-3p	1.14452279405195	0.907031163475251	1.00989564457584	0.862687899174434	0.860400925370403	3.07116949600906	0.016621053673698	0.029807737582461
hsa-miR-615-5p	-0.489945849544244	-0.354421165055743	-0.653523589839555	-0.388620791169216	-0.426548587393393	3.06173490934798	0.016883432624684	0.030219373569473
hsa-miR-544b	-0.185236437194156	-0.320356533016644	-0.408406655871039	-0.544092937482602	-0.247257177406013	3.05685719632785	0.01702066999568	0.030405857079662
hsa-miR-125b-1-3p	-0.600614046598888	-0.691363032479195	-0.629395496204299	-0.98440849989305	-0.199055781691237	3.04426521795564	0.017380023260375	0.030987638371211
hsa-miR-146a-3p	0.294339889995041	0.221278415508521	0.071454891359668	-0.384100554335294	0.175187177660571	3.04266728344554	0.017426153434984	0.031009789478115
hsa-miR-378b	-0.580987677721427	-0.511108879144319	-0.400290203083787	-0.348420334748553	-0.463117982919875	3.02038616466742	0.018082004722817	0.032114757422764
hsa-miR-708-3p	0.770611044701003	0.796676250148196	0.879511437050457	0.842849845034037	6.15226844775751	3.01602233991433	0.018213255554064	0.03228553971048
hsa-miR-3927-3p	-0.357768444424778	-0.35341521777248	-0.381475554619909	-0.793382985338296	-0.350042507134126	2.99599311940271	0.018827732242766	0.03331060319874
hsa-miR-487a-3p	-0.64187398029361	-0.726883052123256	-0.638077037033006	-0.473950059400305	-0.642033615463655	2.97699510368737	0.019429290570359	0.034308920009079
hsa-miR-3939	-0.488091721252719	-0.616952994059706	-0.321405714547091	-0.432696342970199	-0.437662526029589	2.95369882680706	0.02019264626692	0.035588571964687
hsa-miR-1179	-0.456972510495475	-0.715387058195698	-0.218431082436261	-0.324451525355037	-0.68428559664315	2.94701916590362	0.020416877063313	0.035914965388619
hsa-miR-548n	-0.483755741445548	-0.381979162858314	-0.476676613602669	-0.763125182861687	-0.428488000959771	2.94420016035155	0.020512237399688	0.036013851923116
hsa-miR-506-3p	-0.531562510501046	-0.441792755547767	-0.291108992242308	0.224897025450803	-0.376830920025948	2.92718112903695	0.021097265693844	0.036970446549212
hsa-miR-499a-3p	-0.57197431888404	-0.108265365691398	-0.441665669887795	-0.061997766648169	-0.551408693029148	2.92340856919252	0.021229137864829	0.037130811474606
hsa-miR-382-5p	-0.693081973268445	-0.753495230933164	-0.764798071736169	-0.612058579451717	2.78471501913181	2.91701198880393	0.021454576732946	0.03745391004613
hsa-miR-374c-5p	-0.417691584533704	-0.209965888723137	-0.16763905534913	-0.453185186594039	-0.29853619687805	2.89042698785606	0.02241684315331	0.03905965094895
hsa-miR-520a-5p	-0.362441572444663	-0.623655575201583	-0.218012245286447	-0.4562568703024	-0.425077217984621	2.88385840999724	0.022661015424587	0.039349328317407
hsa-miR-380-5p	-0.610183188820575	-0.534392026161615	-0.769218954239579	-0.569035520421433	-0.652405561320275	2.88365455168602	0.02266863479155	0.039349328317407
hsa-miR-3183	-0.462753683942665	-0.432447548464651	-0.556482286644706	-0.20541748879378	-0.399840982667292	2.88054253291319	0.022785259899012	0.039477286454032
hsa-miR-138-1-3p	0.633131881513091	0.456667958334981	0.597014307922713	0.774192996367471	-0.49012651154398	2.87742429038154	0.022902705563402	0.039606182553251
hsa-miR-3145-3p	-0.411389307214038	-0.360200551582352	-0.088670440148803	-0.162793561050251	-0.297814927509113	2.86484676225113	0.023382452646501	0.040359955787581
hsa-miR-1234-3p	0.391006442490815	0.458484609287373	0.666312912792891	0.65509593566385	-0.506847129872715	2.84738301741716	0.024064867446909	0.041460071256848
hsa-miR-598-3p	0.687755874832713	0.584674084478454	0.434426226945951	0.410374005545951	4.10051418388486	2.84240595919243	0.024262882823896	0.041723088220531
hsa-miR-518c-5p	-0.343041278850202	-0.393152321506419	-0.494144371283707	0.033765574481012	-0.357958482820346	2.83769655272286	0.024451712110431	0.041969356607457
hsa-miR-181c-3p	0.418656739366387	0.670444855834534	0.374369602015425	0.163021907885744	5.149079066723	2.81928100336718	0.02520395856244	0.043179966252226
hsa-miR-181c-5p	-0.348840246214969	-0.042977768581553	-0.374761389316111	-0.598715992165305	5.37353799418134	2.80404973402199	0.025843134903603	0.044192721396496
hsa-miR-3943	-0.470367559580686	-0.563379681225228	-0.515890135481196	-0.273778436497399	-0.434587412823875	2.79686526183173	0.026150085338442	0.044634654009956
hsa-miR-3131	-0.289679906419027	-0.249015359598032	-0.448099289185166	0.252446131955052	-0.225706634782538	2.75043555390031	0.028221121847868	0.048080429814885
hsa-miR-127-5p	-0.180915593471192	-0.535854670727771	-0.697727911459291	-0.374594894562779	5.99035552366343	2.74147014669869	0.028639027882136	0.048702228561118
hsa-miR-624-3p	-0.320611587398221	-0.136730950485492	-0.438855777181389	-0.533996417779863	-0.278304912846612	2.7359549509812	0.028899093310204	0.049053811522856
hsa-miR-512-3p	-0.405465029120496	-0.33686818038597	-0.481913374996283	-1.06543968396919	-0.460510220581541	2.72784699019562	0.029285594547814	0.049618318570882
hsa-miR-518c-3p	-0.453638850330436	-0.561491273690066	-0.458190782473279	-0.153201091652719	-0.410571703524307	2.72431945508464	0.029455315086418	0.049814135807912
